# Supplementary material for: Checkpoint independence of most DNA replication origins in fission yeast
Source: BMC Mol Biol. 2007 Dec 19;8:112. doi: 10.1186/1471-2199-8-112 (PMC2235891; doi:10.1186/1471-2199-8-112)
Supplement: Additional file 4 — Microarray measurements of copy number changes throughout chromosome 1. In this table, the column "Probe Center" shows the positions, on the fission yeast nucleotide sequence of May, 2006, of the centers of all our PCR probes. Since the telomere sequences detected by our "telomere" probe are beyond the range of the sequenced genome, they are arbitrarily shown in these tables at positions -10,000 (at the left ends of chromosomes 1 and 2) and at positions equivalent to 10,000 bp beyond the ends of the sequenced chromosomes at the right ends of chromosomes 1 and 2. The next column, "Gene Name", shows the names of the probes. In most cases, these are the names of the ORFs containing the probes. Most probes were located in the 3' ends of ORFs. The columns headed "AVG_XXXX_Yhr_15 mM" (where XXXX and Y are numbers) show the normalized, averaged relative copy numbers for the indicated probe in strain XXXX at Y hours after release from the temperature block in the presence of 15 mM HU. The three strains are JLP1164 (wild type), JLP1257 (cds1Δ), and JLP1260 (rad3Δ). The relative copy numbers shown here are plotted in Additional File 1 (for chromosome 1). [file 1471-2199-8-112-S4.xls]

## Sheet: Chromosome 1 data
Probe_Center	Gene_Name	AVG_1164_2hr_15mM	AVG_1164_4hr_15mM	AVG_1257_2hr_15mM	AVG_1257_4hr_15mM	AVG_1260_2hr_15mM	AVG_1260_4hr_15mM
-10000	Telomere	0.769104	0.592033	0.916369	0.973498	0.647671	0.803851
265.5	SPAC212.11	1.03526	0.772443	1.26927	1.95206	1.06191	1.70823
6179.5	SPAC212.10	1.0924	0.879649	1.16959	1.17895	0.876606	1.65004
8956.5	SPAC212.09c	0.904379	0.881175	0.888843	1.19334	0.97041	1.10573
11307	non-ORF RNA	1.09921	0.841626	1.31245	1.5719	1.0635	1.64366
12668	SPAC212.08c	0.905948	0.756546	1.19251	1.08673	1.07923	1.23756
16032	inter-gene	0.982821	1.14274	1.10191	1.3036	1.24833	1.44143
22042	SPAC212.04c	1.11115	1.00855	1.07418	1.07257	0.934692	1.05061
23817.5	SPAC212.03	1.02278	0.891928	1.22603	1.15069	1.04247	1.3218
27516.5	SPAC212.02	0.90125	0.965936	1.34723	0.929805	0.965936	0.982821
29042	SPAC212.01c	1.11362	1.00302	1.06578	1.09293	0.930512	1.0828
31204.5	SPAC977.01	1.23951	0.950273	1.19371	1.33867	0.943928	1.23482
32341.5	inter-gene	1.23114	0.976032	1.07923	1.16205	0.920188	1.16675
33363.5	SPAC977.02	1.14597	0.998961	1.12082	1.23395	0.96731	1.28559
34960.5	SPAC977.03	1.06653	1.07278	1.07981	1.06928	1.06945	1.20998
36919.5	SPAC977.05c	1.00048	0.871225	1.16101	1.18036	1.02642	1.15126
40540	SPAC977.06	1.12811	0.988297	1.07803	1.08474	0.941093	1.11773
43494	SPAC977.07c	1.00657	0.948935	1.16758	1.03806	1.06218	1.10732
45953.5	SPAC977.08	1.25493	1.0919	1.26439	1.17083	1.14107	1.08016
47544	SPAC977.09c	1.2324	1.0299	1.20522	1.17103	1.03226	1.12616
53889	sod2,SPAC977.10	1.04972	1.09619	1.14076	1.23756	1.06683	1.11922
57970.5	SPAC977.12	0.920188	0.866037	1.13918	1.05885	0.799221	0.913831
60814	SPAC977.14c	0.976032	1.01396	0.89751	0.773782	1.25122	1.00173
64334	SPAC977.15	1.24186	1.08298	1.31768	1.53688	1.13813	1.12896
66381	dak2,SPAC977.16c	0.848214	1.00347	0.988971	0.912249	1.07177	0.898132
69401	SPAC977.17	0.95705	1.01572	1.02385	0.907519	1.18921	1.20372
73268	misc RNA	1.23114	0.885768	1.0924	0.986233	0.615572	1.01396
78618	SPAPJ695.01c	1.18715	1.13682	1.25353	1.41177	0.668964	1.19748
80494.5	misc RNA	0.873573	0.849685	0.764453	0.948246	0.588453	0.835088
85005.5	ght3,SPAC1F8.01	1.27751	1.3449	1.23628	1.56917	0.97716	1.23542
86816	SPAC1F8.02c	1.15469	1.22547	1.35849	1.43396	1.15669	1.15069
89839.5	str3,SPAC1F8.03c	0.943874	1.00347	1.01819	1.23756	0.972655	1.23756
93654.5	SPAC1F8.04c	0.976032	1.09619	1.05702	0.970971	0.874583	0.987943
97248.5	isp3,meu4,SPAC1F8.05	0.875088	0.909093	1.11574	0.895025	1.03049	0.957603
101516	fta5,SPAC1F8.06,sma5	1.10445	1.17283	0.813379	0.977725	0.935191	0.806642
103034	SPAC1F8.07c	0.97942	0.864537	0.939523	1.55833	1.27015	1.12506
104999	SPAC1F8.08	0.843816	0.869043	0.792235	0.827884	0.715323	0.997692
109942	SPAC11D3.01c	1.15402	1.11987	0.773782	1.13682	0.936272	0.858565
110938	SPAC11D3.02c	1.0924	1.21841	1.02669	1.05336	1.18372	0.982821
112209	SPAC11D3.03c	1	1.01045	0.912565	0.806642	1.11214	0.937896
114006	SPAC11D3.04c	1.22052	1.16878	1.13288	0.878126	1.18921	1.16272
116236	SPAC11D3.05	1.0811	1.0811	0.991717	0.97716	0.972655	1.20581
118578	SPAC11D3.06	0.904379	1.02101	1.04247	1.09429	0.986233	1.08485
119756	SPAC11D3.07c	0.970971	1.15869	0.849096	0.950989	0.965936	1.04247
121942	SPAC11D3.08c	0.858565	1.02278	1.05117	1.11729	1.27162	1.18304
124304	SPAC11D3.09	1.34102	1.10191	1.37173	1.22901	1.16205	1.21209
127164	SPAC11D3.10	1.18921	1.08298	1.39668	1.6358	1.37872	1.44894
131680	SPAC11D3.13	1.35426	1.31722	1.03526	1.29012	1.22264	1.1434
132535	SPAC11D3.14c	0.946058	1.12311	0.929161	0.926588	0.97041	0.924984
140584	SPAC11D3.15	0.890384	0.792784	0.82932	0.816486	1.01162	0.858565
141904	SPAC11D3.16c	0.767107	0.788673	0.898755	0.846745	0.825496	0.97041
144925	SPAC11D3.17	0.854607	0.845279	0.827023	0.893475	0.986233	0.991373
146313	SPAC11D3.18c	0.994815	1.26795	1.09278	1.23328	1.00696	1.20581
148328	SPAC5H10.01	0.866037	0.813661	0.913831	0.708333	1.00928	0.750019
149423	SPAC5H10.02c	0.837987	0.902814	0.685867	0.619854	1.37554	0.878126
153183	SPAC5H10.03	0.725308	0.998269	0.972655	0.761368	0.803851	0.839441
154994	SPAC5H10.04	0.954842	0.967612	1.13131	1.15669	0.835088	0.936272
155932	SPAC5H10.05c	0.809442	0.82932	0.846745	0.785945	0.933033	0.771105
157667	adh4,SPAC5H10.06c	0.775125	0.962594	0.87904	0.896577	0.874583	0.823591
160242	SPAC5H10.07	0.869043	0.773782	0.86334	0.780516	0.965936	0.814131
161422	SPAC5H10.08c,pan6	0.846745	0.873573	0.82245	0.998269	0.99539	0.972655
162132	SPAC5H10.09c	0.765779	0.70466	0.924023	0.75132	0.831238	0.981686
164578	SPAC5H10.10	0.905425	0.957603	0.95	1.04427	1.04488	0.991373
166215	gmh1,SPAC5H10.11	1.11922	0.907519	1.12662	1.23114	1.14076	1.04247
167908	SPAC5H10.12c	1.02574	0.912249	1.01819	0.884234	0.870551	0.904379
169998	gmh2,SPAC5H10.13c	0.813661	0.770215	0.688725	0.584389	0.795536	0.723217
172224	rad8,SPAC5H10.14c,SPAC13G6.01c	0.838956	0.794159	0.876606	0.843816	0.866537	0.902814
176291	rps101,rps1-1,rps3a-1,SPAC13G6.02c	0.864537	0.805245	0.955283	0.823591	1.09429	0.858565
180119	gpi7,SPAC13G6.03	0.890384	0.933033	1.03814	1.15469	0.990801	1.0479
181529	tim8,SPAC13G6.04	0.920188	0.926588	1.10382	1.26576	0.882703	0.997692
182310	SPAC13G6.05c	0.949917	0.989991	0.930979	0.893426	0.973946	1.01943
184237	SPAC13G6.06c	0.764453	0.82932	0.743291	0.869043	0.905425	0.928195
187978	rps601,rps6-1,SPAC13G6.07c	0.723151	0.886248	0.874386	1.17612	1.20353	0.939629
190296	SPAC13G6.08	0.888843	0.947698	1.0629	0.967612	1.07923	1.09051
191908	SPAC13G6.09	0.965936	1.24833	0.980779	1.14671	0.997692	1.02811
193706	SPAC13G6.10c	1.12766	1.25919	1.15029	1.47683	1.28937	1.32409
195452	SPAC13G6.11c,erg12	0.961126	1.00044	0.897877	0.79915	0.973089	0.956282
197502	chs1,SPAC13G6.12c,SPAC24B11.01c	1.23542	1.14274	1.11574	1.11729	1.1355	1.19334
199945	SPAC13G6.13,SPAC24B11.02	1.39233	1.11535	1.09809	1.05154	1.17283	1.07177
201451	aps1,SPAC13G6.14,SPAC24B11.03	1.36131	1.41912	1.53262	1.40444	1.25701	1.13879
203590	SPAC13G6.15c,SPAC24B11.04c	1.06069	1.08673	1.26576	1.06437	1.30435	1.20372
206518	SPAC24B11.05	1.06992	0.936272	0.927873	0.918594	0.981686	0.977725
207994	sty1,spc1,phh1,SPAC24B11.06c	0.965936	1.24617	1.00556	1.08485	1.31951	1.12506
210538	SPAC24B11.07c	0.952638	0.928195	0.905006	0.799683	0.784584	0.946058
213438	SPAC24B11.08c	0.773782	0.658612	0.674551	0.561555	0.790041	0.688964
216351	misc RNA	0.808508	0.810846	0.935624	1.12311	0.961483	0.716978
217565	SPAC24B11.09	1.14076	0.773782	0.965936	0.590496	1.00696	0.939523
220003	SPAC24B11.10c,chr3,cfh1	0.66742	0.572362	0.686818	0.598739	0.784584	0.600818
223432	sid2,SPAC24B11.11c	0.743979	0.805245	0.733058	0.628507	0.777366	0.670124
225735	SPAC24B11.12c	0.959264	0.825019	0.844401	0.726986	0.862542	0.852635
231844	SPAC24B11.14,SPAC806.10	1.02278	0.760489	0.905006	0.868541	0.888843	0.876606
233231	SPAC24B11.13,SPAC806.01,hem3	0.597358	0.602904	0.846745	0.788218	0.943874	0.896577
234618	SPAC806.02c	0.997692	0.813661	0.808881	0.7457	0.986233	0.876606
236696	rps2601,rps26-1,rps26,SPAC806.03c	0.80107	0.734584	0.778085	0.755236	0.988514	0.866037
238359	misc RNA	0.836536	0.878126	0.849096	1.06807	0.890899	0.959264
243148	SPAC806.04c	0.775125	0.759173	1.04826	1.18099	0.880666	1.05336
245820	SPAC806.05	0.880666	0.803851	0.86814	0.68302	0.974905	0.912249
246763	SPAC806.06c	0.933033	0.825019	0.942131	0.912249	0.876606	1.05519
249056	ndk1,SPAC806.07	0.842355	0.685391	0.865737	0.950989	0.761368	1.10191
249920	SPAC806.08c	0.915945	0.881175	0.948684	1.11987	0.952638	0.998269
252948	SPAC1639.01c,SPAC806.09c	0.803851	0.702222	0.770571	0.550953	0.89296	0.837987
257166	trk2,SPAC1639.02c,SPAC1F5.12	0.968387	0.776537	0.857803	0.674422	0.914016	0.728293
268436	SPAC1F5.11c	0.751615	0.825455	0.701242	0.903694	0.803783	0.687883
272463	tif412,SPAC1F5.10	0.952638	0.812252	0.91764	0.623085	0.856584	0.799683
275408	shk2,pak2,SPAC1F5.09c	0.882703	0.734584	0.774856	0.89296	1.06683	0.76977
277106	yam8,ehs1,SPAC1F5.08c	0.787308	0.719467	0.82245	0.825496	0.911722	0.813661
278656	SPAC1F5.07c,hem14	1.04066	0.991373	1.1487	0.882703	0.890899	1.08862
279998	SPAC1F5.06	0.998269	0.833642	1.02811	1.23328	0.874583	0.939523
283042	SPAC1F5.05c	0.965936	0.813661	0.922742	0.768438	1.00231	0.752623
289420	cdc12,SPAC1F5.04c	1.02101	0.962594	0.743291	0.598739	0.750886	0.830758
290982	SPAC1F5.03c	0.784319	0.833362	0.818674	0.684446	0.786209	0.809121
293416	SPAC1F5.02	0.792784	0.832199	1.01819	0.998269	0.876606	1.09936
296162	SPAC1F5.01,SPAC18B11.11	1.01572	0.837987	1.05995	1.15936	0.97716	1.10957
301198	tup11,SPAC18B11.10	0.864537	0.737135	0.782412	0.949342	0.876606	1.08298
304550	SPAC18B11.09c	0.852635	0.843816	0.882703	0.998269	0.972655	0.959264
305612	SPAC18B11.08c	0.867539	0.884745	0.90125	1.12506	0.766664	1.18099
306900	rhp6,ubc2,SPAC18B11.07c	0.883714	0.756947	0.920922	1.02972	0.920541	1.06425
308336	SPAC18B11.06	0.838956	0.742262	0.860949	1.00521	0.862542	0.950989
309484	gpi18,SPAC18B11.05	0.955945	0.78187	0.849096	0.760489	0.895025	1.08673
311830	ncs1,SPAC18B11.04	0.89296	0.794159	0.849096	0.950439	0.988514	0.937896
313993	SPAC18B11.03c	1.10701	0.946058	1.00278	1	0.780967	0.974342
315814	SPAC18B11.02c	1.09051	0.926588	1.01677	0.97041	0.997692	1.00696
317389	SPAC18B11.01c,SPAC12G12.16c	0.874583	0.949342	1.28877	1.10191	0.846745	1.10573
318772	sif3,SPAC12G12.15	0.879649	0.942785	0.816769	1	0.935191	1
321922	pfs2,SPAC12G12.14c	0.913831	1.12117	0.959264	1.22052	1.24833	0.99654
324532	cid14,SPAC12G12.13c	1.06807	1.11922	1.04536	1.17283	1.16473	1.14274
325664	SPAC12G12.12	1.03526	0.989657	1.23971	1.12896	1.0693	0.989657
328495	SPAC12G12.11c	1.3218	1.10382	1.33978	1.33793	1.18921	1.10191
329401	SPAC12G12.10	1.07363	0.964264	1.22774	1.10573	1.11729	1.08673
331006	SPAC12G12.09	0.955945	0.870551	0.657016	0.82645	0.721965	0.97716
334916	SPAC12G12.08,mrpl6	0.825019	0.844791	0.641713	0.737135	0.866537	0.798298
336442	SPAC12G12.07c	0.713672	0.825019	0.713013	0.703847	0.812252	0.70466
338057	SPAC12G12.06c	0.851159	0.714497	0.900002	0.82932	0.915945	0.852635
339534	taf9,SPAC12G12.05c	0.825019	0.720715	0.770571	0.660898	1.5728	0.866037
340490	snRNA	1.06069	0.819321	0.993092	1.03049	0.993092	0.810378
341502	mcp60,hsp60,SPAC12G12.04	0.614152	1.02101	0.891311	0.895025	1.06437	0.95429
344845	SPAC12G12.03	0.754364	0.816486	0.82932	0.896577	0.864537	0.887304
347010	SPAC12G12.02,SPAC630.01c	1.01045	0.875088	0.939523	0.833642	0.790041	0.812252
350588	SPAC12G12.01c,SPAC630.02	0.929805	0.754364	0.892547	0.896577	0.770215	0.935191
352500	arp3,act2,SPAC630.03	0.803851	0.887304	0.831622	0.880666	1.18099	0.959264
353528	SPAC630.04c	0.887304	1.04066	0.821311	0.636177	0.793701	0.874583
356690	SPAC630.05,gyp7	1.00173	1.25484	0.902501	0.87206	0.819794	1.04427
357450	SPAC630.06c	0.810378	0.982821	1.0629	0.99654	0.983957	1.09429
359184	SPAC630.07c	1.08485	1.34957	0.963262	1.15269	1.03288	1.1487
361374	SPAC630.08c,erg25	0.844791	1.00696	0.828171	0.808508	1.26868	1.12311
362628	SPAC630.15	1.01924	0.864537	1.13131	1.11922	1.02574	1.18372
363896	SPAC630.09c	1.3036	1.08673	1.36226	1.19541	1.31342	1.38032
367042	SPAC630.10	1.30586	1.16675	1.24487	1.12701	1.17827	1.12896
368130	SPAC630.11	1.11729	1.31039	1.36983	1.30812	1.16473	1.3449
370156	SPAC630.12	1.06437	1.07923	0.99585	0.876606	1.17013	1.02278
371280	tsc2,SPAC630.13c	1.11342	0.977725	0.906262	0.960928	0.990801	1.08673
376151	tup1,tup12,SPAC630.14c	0.90125	0.82932	0.773782	0.664343	0.860551	0.884234
379598	gti1,SPAC1751.01c	1.03288	0.939523	0.997231	1.0087	1.11471	0.99654
385844	SPAC1751.04	0.730775	0.747425	0.752623	0.817902	0.766664	0.709562
386796	SPAC1751.02c,rsm19	0.989657	0.724471	0.817902	0.707107	0.939523	0.825496
388280	SPAC1751.03,SPAC31A2.01	0.855595	0.918594	0.816769	0.779165	0.963707	0.817902
389602	trm112,SPAC31A2.02	0.94442	0.746131	0.806642	0.795536	0.988514	0.885768
390846	SPAC31A2.03,mrpl11	0.823591	0.696164	0.922742	0.848214	1.16743	0.771105
391820	SPAC31A2.04c	0.957603	0.814131	1.11419	0.890384	0.629961	0.783226
393174	mis4,SPAC31A2.05c	1.22264	0.743979	0.99447	1.05458	0.786399	0.907519
399940	SPAC31A2.06	0.905948	0.893475	0.921464	0.907519	0.784584	0.898132
400885	SPAC31A2.07c	0.779165	0.777816	0.80107	0.712025	0.860551	0.752623
404232	SPAC31A2.08,mrp20	0.840896	0.784584	0.827023	0.799683	1.02811	0.869043
405257	apm4,SPAC31A2.09c	0.856584	0.740977	0.946058	0.902814	0.850667	0.849685
408018	SPAC31A2.10	1.04972	0.772443	1.08523	1.20581	0.833161	1.03886
409236	cuf1,SPAC31A2.11c	0.82645	0.574349	0.793334	0.923382	0.777366	0.967612
414380	SPAC31A2.12	0.962594	0.839441	0.921464	0.988514	0.993092	1.03347
415531	sft1,SPAC31A2.13c	0.878126	0.805245	0.900002	1.00696	0.899171	1.01572
418610	SPAC31A2.14	1.04972	0.97942	0.757858	0.817902	0.903335	0.833642
419812	dcc1,SPAC31A2.15c	1.06069	0.898132	0.969962	1.04608	0.80107	0.918594
424521	gef2,SPAC31A2.16	0.964264	1.09429	1.04536	0.947698	1.03049	0.94442
425786	SPAC13C5.01c,SPAC31A2.17c	0.702222	0.639493	0.915099	0.843816	0.952638	0.860054
427908	dre4,SPAC13C5.02,dre4	0.823591	0.779165	0.833931	0.888843	0.823591	0.787308
429948	tht1,SPAC13C5.03	1.19127	0.928195	1.13446	1.29534	0.844791	1.02456
431460	SPAC13C5.04	1.04608	1.08485	0.993092	0.873573	1.04972	0.97716
432162	snR40	0.846745	0.867539	0.872564	0.837987	0.90125	0.779165
433002	SPAC13C5.05c	0.941696	0.866037	1.00696	0.830758	0.997692	1.00521
435744	SPAC13C5.06c	1.22264	1.08673	1.05409	1.19956	1.06437	1.00696
439013	rad32,mre11,SPAC13C5.07	0.950989	0.937896	0.804408	0.793701	0.854607	0.90125
445824	fep1,gaf2,SPAC23E2.01	0.977725	0.991373	0.855002	0.697372	0.95705	0.790041
450830	SPAC23E2.02	0.840896	0.879649	0.82932	1.04427	0.950439	0.931418
452058	ste7,SPAC23E2.03c	0.821726	0.730753	0.828559	0.716978	0.989624	0.94395
458358	SPAC24H6.13	1.29235	1.22476	1.06733	1.26138	1.40769	1.07674
463589	uba3,SPAC24H6.12c	0.943874	0.76313	1.02243	0.787308	0.907519	0.878126
468698	SPAC24H6.11c	0.737135	0.955945	0.920188	0.895025	0.950439	0.95429
470298	SPAC24H6.10c	0.82169	0.840896	1.00139	1.04972	0.874583	1.06622
472080	gef1,SPAC24H6.09	1.1355	1.0122	1.13761	1.19334	1.05458	1.00347
475282	SPAC24H6.08	1.13879	1.16878	1.1487	1.20164	1.29834	1.11729
476664	rps901,rps9-1,SPAC24H6.07,rps9a	1.08673	1.25701	1.04972	0.933033	1.20581	1.17283
477866	sld3,SPAC24H6.06	1.10445	1.10957	0.974004	1.07736	0.988514	1.08485
481255	cdc25,sal2,SPAC24H6.05	0.918064	1.00347	0.812252	1.0087	0.990801	0.989657
484944	hxk1,SPAC24H6.04	0.82932	1.04066	0.97716	1.16205	1.31951	0.895025
487158	cul3,pcu3,SPAC24H6.03	1.01572	1.3449	1.04536	0.998269	1.10445	1.10957
489970	SPAC24H6.02c	1.19196	1.31722	1.38703	1.10765	1.13813	0.946058
492598	SPAC24H6.01c,SPAPB21F2.01	1.09051	1.10957	1.19086	1.2163	1.08673	1.08673
497972	SPAPB21F2.02	0.926588	0.928195	0.98214	1.04427	0.886791	1.00173
499378	SPAPB21F2.03	1.2163	1.33561	1.08373	1.3036	0.735433	0.974905
500600	SPAPB21F2.04c,SPAC227.01c	1.0693	1.07549	1.05117	1.04247	0.928731	1.14076
501904	misc RNA	0.845279	0.640602	0.76313	0.809442	0.66742	0.808508
502932	SPAC227.02c	1	0.86304	0.963262	1.00231	0.937355	0.937896
504392	SPAC227.03c	0.911722	0.798298	0.975355	0.866037	1.04972	0.748721
506193	SPAC227.04	0.907519	0.820742	0.986233	0.937896	0.886791	0.97041
507063	SPAC227.05	0.858565	0.830758	0.933033	0.887304	0.773782	0.888843
507860	SPAC227.06	1.04247	0.860054	0.951318	1.0163	0.933033	0.972655
509706	pab1,SPAC227.07c	0.795536	0.709562	0.859756	0.708742	1.02574	0.850667
511834	yth1,SPAC227.08c	0.795536	0.655197	0.773782	0.757858	0.97041	0.75132
513676	SPAC227.09	0.91067	0.849685	1.10191	0.815072	0.963707	0.964264
514999	SPAC227.10	0.891928	0.957603	0.725979	0.773782	0.777366	0.869043
515714	SPAC227.11c	0.817902	0.78187	0.825878	0.895025	0.856584	0.931418
517812	SPAC227.12	0.836536	0.761808	0.742262	0.860054	0.895025	0.907519
519038	isu1,SPAC227.13c	0.878126	0.816486	0.921464	0.918594	0.854607	0.939523
522367	SPAC227.14	0.965936	0.939523	1.10343	1.04608	0.959264	0.875088
526380	SPAC227.15	0.827884	0.688964	0.737135	0.63728	0.935191	0.832199
527900	snRNA	0.842519	0.934327	0.757703	0.992704	0.853631	0.896354
529202	SPAC227.16c	0.898132	0.867539	0.82245	0.939523	0.915945	0.843816
530889	SPAC227.17c	0.965936	0.690159	0.918594	0.76313	0.876606	0.846745
532120	lys3,SPAC227.18,SPAC2F7.01	0.812252	0.542113	0.75891	0.71326	1.08925	0.791412
533711	SPAC2F7.02c	0.982821	0.780516	0.929161	0.89296	0.965936	0.843816
535988	pom1,SPAC2F7.03c	1.06683	0.82645	0.967276	0.946058	0.848704	0.955945
539902	pmc2,SPAC2F7.04	0.937896	0.95705	1.02101	0.942785	1.02101	0.939523
541494	SPAC2F7.05c	0.890384	0.970971	1.06733	1.06069	1.20025	0.981119
543320	pol4,SPAC2F7.06c	0.752623	0.747425	0.788947	0.707107	0.974905	0.785945
545798	SPAC2F7.07c	0.797377	0.641713	0.837407	0.681838	0.880666	0.845279
547986	SPAC2F7.08c,snf5	0.959264	0.852635	0.846745	0.733312	0.990801	0.858565
550104	SPAC2F7.09c	0.959264	0.870551	0.911301	0.812252	0.933033	0.890384
553480	SPAC2F7.10	1.28639	1.13682	1.12506	1.31722	0.852635	0.998269
558448	nrd1,msa2,SPAC2F7.11	1.09683	1.19127	1.06881	1.31951	1.10701	1.08485
560720	SPAC2F7.13c	0.981686	1.00696	1.05995	1.01396	1.07674	1.02101
562375	SPAC2F7.14c	1.20372	1.0122	1.23971	1.25266	1.35974	1.03526
565478	SPAC2F7.15,rsm24	1.35035	1.29684	1.38511	1.14605	1.07923	1.04247
566676	SPAC2F7.16c	0.909618	1.11342	1.17936	1.28565	1.06683	1.1607
571650	SPAC2F7.17	0.925814	0.985647	0.891605	1.01691	1.01044	1.00816
573335	rga8,SPAC2F7.18c,SPAC13A11.01c	0.819794	0.957603	0.929161	0.860054	0.873573	0.986233
576397	erg11,SPAC13A11.02c	0.719467	0.752623	0.833642	1.22264	1.17555	0.752623
579832	mcp7,mug32,SPAC13A11.03	0.96929	0.876606	0.991717	0.987943	1.06437	0.920188
581530	SPAC13A11.04c,ubp8	0.827406	0.746131	0.922742	0.902814	0.905425	0.873573
584365	SPAC13A11.05	0.805245	0.875088	0.840896	0.752623	0.897095	0.796916
587570	SPAC13A11.06,SPAC3H8.01	0.943874	1.04608	0.964598	1.20581	0.854607	1.01572
590685	SPAC3H8.02	0.948246	0.923382	0.998615	1.12311	1.09177	0.936272
592234	SPAC3H8.03	1.07736	1.08485	1.01677	0.776469	0.950439	0.86304
594368	SPAC3H8.04	0.95429	0.881175	1.1065	0.986233	0.935191	0.993092
595210	SPAC3H8.05c	1.12311	1.03766	0.795536	0.764895	0.907519	0.817902
600823	aur1,SPAC3H8.06	0.860054	0.803851	1.00835	0.861546	0.935191	0.898132
602001	SPAC3H8.07c	1.14274	1.03168	1.12194	1.1708	0.895025	1.08172
603550	SPAC3H8.08c	0.76313	0.989657	0.98214	1.03886	1.03766	1.04066
605803	SPAC3H8.09c	0.848704	0.837987	0.924023	1.04427	0.963707	1.09429
610575	spo20,sec14,SPAC3H8.10	0.912249	0.936272	1.24315	1.07549	0.862542	0.99654
613852	SPAC1F3.01,SPAC3H8.11,rrp6	0.989657	0.911722	0.835088	1.0811	0.878633	0.965936
614668	mkh1,SPAC1F3.02c	0.888843	0.939523	1.02101	0.895025	0.66281	1.0693
621596	SPAC1F3.03	1.10765	0.937896	1.04536	0.997692	1.12246	0.846745
622444	SPAC1F3.04c	0.851159	0.866037	0.82245	0.738413	0.888843	0.767107
625584	SPAC1F3.05	0.926588	0.848214	0.885154	0.80107	0.870551	0.761808
626666	spo15,SPAC1F3.06c	0.752623	0.629597	0.757858	0.66588	0.761368	0.757858
632898	SPAC1F3.07c	0.788218	0.846745	0.865737	0.820742	1.00231	0.876606
634234	SPAC1F3.08c	0.915416	0.567752	0.82645	0.844791	0.895025	0.835088
637574	SPAC1F3.09	0.836536	0.71326	0.869345	0.810846	0.852635	0.851159
638438	SPAC1F3.10c,oct1	0.852635	0.72951	0.82245	0.791412	0.812252	0.75132
640654	SPAC1D4.01,SPAC1F3.11	1.03526	1	0.963262	1.04247	0.862542	0.926588
641585	SPAC1D4.02c	0.850667	0.767107	0.860949	0.970971	0.835088	0.89969
643469	SPAC1D4.03c	0.988514	0.819321	0.804408	0.759173	1	0.777816
646807	cct2,SPAC1D4.04	0.982821	0.843816	1.19251	1.28046	0.935191	1.03706
647850	SPAC1D4.05c	0.931418	0.920188	1.04391	1.24545	0.946058	1.12506
650040	csk1,SPAC1D4.06c	0.817902	0.779165	1.04826	0.928195	0.983957	0.970971
650586	SPAC1D4.07c	0.99654	0.861546	1.10382	1.20581	1.06437	0.97716
651936	SPAC1D4.08	0.996005	0.717197	0.848337	0.884562	1.10825	1.05058
653680	SPAC1D4.09c	0.822165	0.809442	0.787854	0.890899	0.827406	0.90125
656628	SPAC1D4.10	0.905948	0.928195	0.805524	0.896577	0.80478	0.920188
657874	lkh1,kic1,SPAC1D4.11c	0.920188	0.924984	1	0.830758	0.878633	0.82645
664152	misc RNA	1.06807	1.04972	0.888843	0.812252	1.04247	0.90125
667658	rad15,rhp3,SPAC1D4.12	1.16878	0.947698	1.00417	0.989657	1.02337	0.896577
669602	byr1,ste1,ste3,SPAC1D4.13	0.934651	0.810846	1.12506	1.11535	1.11214	0.963707
675833	SPAC22F3.14c,SPAC1D4.14	0.867539	0.730775	0.714992	0.779165	0.850667	0.802459
676932	tsc1,SPAC22F3.13	0.876606	0.767107	0.844401	0.728247	0.856584	0.812252
682128	rgs1,SPAC22F3.12c	0.913831	0.905948	0.827023	0.752623	0.972655	0.822165
684084	SPAC22F3.11c	0.738413	0.571701	0.892547	0.972655	0.915945	0.760489
685121	gcs1,SPAC22F3.10c	0.9626	0.837775	0.837877	0.799838	0.935506	0.75402
689310	res2,mcs1,pct1,SPAC22F3.09c	0.897095	1.00521	1.10957	1.08172	1.04729	0.998269
691308	SPAC22F3.08c	0.937355	0.86304	0.902501	1.04608	0.97041	0.89969
692652	SPAC22F3.07c	1.06069	1	0.87904	0.659754	0.97716	0.926588
697496	SPAC22F3.06c	0.933033	0.890384	0.83047	0.816014	0.825496	0.879649
698684	alp41,SPAC22F3.05c	0.994815	1.05336	0.838568	0.967612	0.864537	0.933033
699334	SPAC22F3.04	0.941696	1.05885	0.864537	0.962594	0.868541	0.982821
706822	rdh54,SPAC22F3.03c	1.14671	1.08298	1.0196	1.13027	1.21982	1.10765
708062	atf31,SPAC22F3.02	0.941152	1.00521	1.01677	1.30586	1.10957	1.04608
709440	SPAC22F3.01,SPAC1296.01c	0.983957	1.14472	1.15509	1.26357	0.993092	1.19334
712532	cox4,SPAC1296.02	1.11632	1.24479	1.14449	1.41292	1.1449	1.28079
713842	sxa2,SPAC1296.03c	1.29534	1.34257	1.31951	1.2163	1.16743	1.25701
717315	SPAC1296.04	1.13682	1.07923	1.11884	1.0122	1.13288	1.28639
718108	SPAC1296.05c	1.12701	1.04972	1.34537	1.2163	1.24545	1.19748
721912	SPAC1296.06	1.16878	1.05214	0.864537	0.939523	0.907519	1.07177
722834	vps17,SPAPJ696.01c	1.15469	1.03347	1.21251	1.65864	0.918064	1.15669
726315	SPAPJ696.02	0.710792	0.873573	0.697372	0.808041	0.82169	0.91067
727660	SPAPJ696.03c,SPAC22G7.01c	0.817902	0.876606	0.772711	0.747425	1.03526	0.756546
732278	kap111,SPAC22G7.02	1.02811	0.918594	0.814508	1.07177	0.846745	0.816486
733180	SPAC22G7.03	1.08485	0.94442	0.951318	1.04488	0.862542	0.895025
737012	SPAC22G7.04,ubp13	0.926588	0.921784	0.935624	0.982821	0.780967	0.895025
739170	SPAC22G7.05	0.884234	0.783226	0.814508	0.759173	0.939523	0.773782
740578	ura1,SPAC22G7.06c	0.742262	0.688964	0.80107	0.749154	0.82932	0.82932
748462	SPAC22G7.07c	0.959264	0.725728	0.895025	0.981686	0.831238	0.790041
751910	ppk8,SPAC22G7.08	1.03049	0.928195	0.961927	1.06622	0.997692	0.923382
753640	nup45,SPAC22G7.09c	0.726986	0.716978	0.906262	0.959264	0.937355	0.866037
755290	SPAC22G7.10	0.823591	0.933033	0.892547	0.806642	0.878633	0.882703
756219	SPAC4G8.01c,SPAC22G7.11c	0.670124	0.750019	0.641713	0.730775	0.791869	0.759611
757819	sss1,SPAC4G8.02c	0.803851	0.907519		0.66742	0.692555
759446	SPAC4G8.03c	1.06253	0.97942	0.924023	0.881175	0.879649	0.904379
770039	SPAC4G8.04	0.986233	0.902814	1.07029	1.03347	0.961483	0.991373
772636	ppk14,SPAC4G8.05	0.909618	0.795536	0.905006	0.875088	0.858565	0.870551
773932	SPAC4G8.06c	0.771997	0.744839	0.76313	0.833161	0.754364	0.86304
775728	SPAC4G8.07c	0.962594	1.11342	0.79996	0.875088	0.928731	0.97942
778695	SPAC4G8.08	0.882703	0.783226	0.732043	0.878126	0.888843	0.827884
781490	SPAC4G8.09	0.998269	1.0479	0.86814	0.902814	0.82932	0.991373
782697	gos1,SPAC4G8.10	0.912249	0.738413	0.908778	0.792784	0.868541	0.868541
783461	atp10,SPAC4G8.11c	0.770215	0.926588	0.984866	1.0299	0.850667	0.926588
786045	SPAC4G8.12c	0.795536	0.76313	0.688725	0.68658	0.905425	0.920188
788492	prz1,SPAC4G8.13c	1.20581	1.08673	1.09278	1.07923	0.911722	1.07736
792172	SPAC4G8.14c,SPAC16C9.01c	1.04608	0.920188	0.905006	0.981686	0.858565	0.90125
794218	SPAC16C9.02c	0.860551	0.861546	1.16151	1.01045	1.10701	1.03886
797134	SPAC16C9.03	1.0122	0.870551	0.956608	0.95705	1.2086	0.909093
798293	SPAC16C9.04c	1.12896	1.04608	1.25006	1.19748	1.05946	1.13682
801232	SPAC16C9.05	0.827406	0.860054	0.813379	0.806642	0.884745	0.864537
802726	SPAC16C9.06c	0.965936	1.26138	1.01677	1.42652	0.872564	0.962594
808004	SPAC16C9.07,SPAC2G11.01,ppk5	0.926588	0.846745	0.896267	1.01866	0.874583	0.895025
812400	SPAC2G11.02	0.646176	0.796916	0.775931	0.721965	0.784584	0.723217
813484	vps45,SPAC2G11.03c	0.790041	0.776469	1.04102	0.890899	0.935191	0.888843
815987	SPAC2G11.04	0.981119	0.767107	0.915099	1.06807	1.17283	0.881175
816806	SPAC2G11.05c	0.993092	0.981119	1.13288	0.90125	0.935191	0.882703
820166	vps4,SPAC2G11.06	0.740977	0.684205	0.733058	0.718636	1.21982	0.82645
821408	ptc3,SPAC2G11.07c	0.690707	0.513927	0.653754	0.696472	0.90819	0.786524
823576	smn1,yab8,SPAC2G11.08c	0.946058	0.750019	0.832776	0.660898	1.03766	0.873573
826647	SPAC2G11.09	0.759611	0.702222	0.825878	0.827406	0.721965	0.799683
827772	SPAC2G11.10c	0.913831	0.833642	1	0.846745	0.983957	0.836536
830362	prh1,SPAC2G11.11c	0.880132	0.829339	0.920188	1.09051	0.965936	0.875088
836341	hus2,rqh1,rad12,SPAC2G11.12	0.913831	0.950439	0.971308	1.03706	0.835088	0.923382
838480	SPAC2G11.13	0.835088	0.802459	0.82932	0.816014	0.903335	0.694959
841842	taf111,taf130,SPAC2G11.14	1.16743	1.24833	1.16473	1.12246	0.983957	1.06807
842798	SPAC2G11.15c,SPAC521.01c	1.54399	1.39474	1.30134	1.02101	1.12246	1.18921
844645	SPAC521.02	1.28343	1.217	1.43197	1.20999	1.35035	1.12701
846397	SPAC521.03	1.06437	1.13485	1.1487	1.10445	1.25992	1.09051
847676	SPAC521.04c	1.17487	1.15269	1.08523	0.905425	1.08423	0.991373
850718	rps802,rps8-2,SPAC521.05	1.10957	1.19127	0.935624	1.02278	1.19472	0.941152
854665	rpb2,SPAC521.06,SPAC23G3.01	0.896577	0.986233	0.964598	0.915416	0.850667	0.934651
855868	sib1,SPAC23G3.02c	1.37554	1.12896	1.12194	1.17691	0.949342	0.917004
872803	sib2,SPAC23G3.03	1.07736	0.957603	0.877822	0.922316	0.948246	1.08298
874394	SPAC23G3.04	1.05336	1.22688	1.01115	0.882703	1.26576	1.01866
875934	SPAC23G3.05c	1.37554	1.03526	1.27279	1.09429	0.933033	1.09809
879114	SPAC23G3.06	1.20164	1.25484	1.22603	1.0811	1.17013	1.09429
880383	SPAC23G3.07c	1.14472	1.34025	1.0196	1.11342	1.09683	1.09429
882374	SPAC23G3.08c,ubp7	0.963707	1	1.01677	1.30134	1.10445	0.991373
885987	taf4,SPAC23G3.09	0.857079	1.04427	0.896267	0.939523	0.948246	0.957603
887306	SPAC23G3.10c	0.854607	0.94442	0.813379	0.928195	0.777366	0.933033
889556	rpn6,SPAC23G3.11	0.802923	0.839441	0.957935	1.12311	0.952638	0.99654
890589	SPAC23G3.12c	0.961483	1.00521	1.02669	1.31039	0.963707	1.23756
894868	SPAC23G3.13c,SPAC22H12.01c	0.949342	0.869043	0.93174	1.00696	1.10957	1.09809
897012	tfg3,taf14,SPAC22H12.02	0.765779	1.27677	0.815637	0.879649	1.04488	1.06622
898398	SPAC22H12.03	1.2079	1.32869	1.23628	1.49485	1.34412	1.22688
899426	rps102,rps1-2,rps3a-2,SPAC22H12.04c	1.08298	1.03168	1.36226	1.38511	1.26284	1.1487
900728	SPAC22H12.05c	0.989657	1.17487	0.890076	0.87206	1.51222	0.768438
904256	rpc19,rpa17,SPAPYUL23.01,SPAC1687.01	1.6077	1.36131	1.84548	1.65099	1.22547	1.27015
905554	SPAC1687.02	1.17283	1.13879	1.20916	1.06622	1.36289	1.19956
906450	rfc4,SPAC1687.03c	1.17895	1.22688	1.55617	1.53333	1.43065	1.41421
908828	SPAC1687.04	1.1487	1.35426	1.15669	1.54489	1.11471	1.34723
911356	pli1,SPAC1687.05	1.07425	1.1	0.93045	1.08673	0.95705	1.06069
912338	rpl44,rpl28,SPAC1687.06c	0.833642	0.949342	0.959264	0.831238	0.954842	0.993092
914728	SPAC1687.07	0.95429	0.849685	1.08824	1.04427	1.04488	1.23114
915358	SPAC1687.08	1.08862	0.952638	1.2163	1.10957	1.36604	1.46747
919589	SPAC1687.09	0.825496	0.780516	0.969962	0.870551	1.05214	1.03886
922477	mcp1,SPAC1687.10	1.03288	0.777816	0.98214	0.898132	0.878633	0.960928
925181	pmt2,SPAC1687.11	1.06683	0.924984	1.04972	1.07736	0.974905	0.986233
926424	coq4,SPAC1687.12c	1.03886	0.909093	0.990343	0.950989	0.852635	0.879649
927913	csn5,SPAC1687.13c	0.809442	0.825496	0.856188	0.780516	0.97041	0.909093
929222	SPAC1687.14c	1.0299	0.846745	0.968618	1.05519	1.1355	0.737135
931305	gsk3,skp1,SPAC1687.15	0.920877	1.18109	0.833637	1.02129	0.940968	1.03247
934324	SPAC1687.16c	0.684205	0.697372	0.757858	0.718221	0.864537	0.705883
936379	SPAC1687.17c	0.981119	0.860054	0.95396	0.89969	0.915945	0.799683
937868	SPAC1687.18c	1.01924	1.03886	0.887611	0.890384	0.882703	0.803851
940174	SPAC1687.19c	0.742262	0.684205	0.811127	0.846745	0.918064	0.790041
941089	mis6,SPAC1687.20c	1.10573	0.991373	0.83047	0.785945	0.756109	0.830758
943786	SPAC1687.21,SPAC222.01	0.942785	0.921784	1.27633	1.24545	0.952638	1.14076
945258	SPAC1687.22c,SPAC222.02c	0.852635	0.813661	0.815637	0.924984	0.882703	0.820742
949142	SPAC222.03c,tim10	0.771896	0.664702	0.806686	0.887927	0.943981	0.991803
951336	SPAC222.04c	0.842842	0.790041	0.812252	0.742262	1.07674	0.794159
952396	SPAC222.05c,mss1	0.990801	1.04972	0.943438	0.810378	0.968171	0.924984
954532	SPAC222.06	0.977725	1.06253	1.09733	1.07674	0.959264	1.04608
955782	hri2,SPAC222.07c	1.01396	1.04066	0.86814	0.876606	0.890899	0.905948
958922	SPAC222.08c	0.830758	0.95705	0.844401	0.809442	1.13288	0.832199
960381	snRNA	1.13092	1.26138	1.03097	1.09619	0.876606	1.12766
962662	seb1,SPAC222.09	0.917004	1.07736	0.99447	1.03526	1.10957	1.0924
963828	byr4,SPAC222.10c	1.30134	1.36841	1.23285	1.26357	1.04488	1.26138
967984	hem13,SPAC222.11	1.04972	2.20381	1.04247		1.15669	0.817902
970181	atp2,SPAC222.12c	1.05154	1.17895	1.36037	1.25701	1.2283	1.2079
972716	SPAC222.13c	0.989657	1.13288	1.00975	1.30737	1.01866	1.07177
975538	SPAC222.14c	0.786399	0.965936	0.934327	0.987943	1.11987	1.11922
979175	meu13,SPAC222.15,SPAC821.01	1.0693	1.0299	0.959264	0.90125	0.858565	0.972655
980953	csn3,SPAC222.16c,SPAC821.02c	1.09619	0.998269	1.40444	1.28565	0.803851	1.03526
983015	SPAC821.03c	0.974342	0.934651	1.13288	0.920188	0.812252	0.91067
986370	cid13,SPAC821.04c	0.82169	0.955945	0.662503	0.598739	0.983957	0.747425
988813	snu3	0.912249	1.02278	1.09733	0.95429	0.90125	0.936272
990238	SPAC821.05	1.02101	0.915416	1.05117	0.968171	0.95705	0.915416
992166	spn2,SPAC821.06	0.858565	0.876606	0.963262	0.873573	0.963707	0.891928
992908	moc3,SPAC821.07c	1.23971	1.09809	1.20247	1.03168	0.950439	1.0299
996631	slp1,SPAC821.08c	0.812252	0.671286	0.812252	0.678302	1.05458	0.879649
1002290	eng1,SPAC821.09	0.590496	0.753929	0.751581	0.819321	0.918064	0.815072
1004140	sod1,SPAC821.10c	0.759611	0.631418	0.574349	0.659754	0.716978	0.798298
1008070	pro1,SPAC821.11	0.915945	0.798298	0.99447	0.939523	0.89296	0.890384
1010620	orb6,SPAC821.12	0.839441	0.808041	0.802181	0.768438	0.82169	0.846745
1012150	SPAC821.13c,SPAC955.01c	0.694959	0.645058	0.761017	0.709562	0.773782	0.799683
1017980	SPAC955.02c,SPAC139.01c	0.890384	0.962594	1.09051	0.928731	0.928731	0.96929
1020740	SPAC139.02c,oac1	0.987943	1.01396	1.00556	0.866037	0.850667	0.960928
1024300	SPAC139.03	1.12506	1.07177	1.06585	1.18509	1.07674	1.04608
1025540	fap2,SPAC139.04c	1.29012	1.31039	1.10038	1.27751	0.926588	1.02278
1030460	SPAC139.05	0.855595	0.947698	0.956608	0.97942	0.965936	0.902814
1032230	SPAC139.06,SPAC23C4.01	0.972655	0.923382	1.10957	1.27162	0.899171	0.918594
1034460	crn1,SPAC23C4.02	1.04972	0.949342	1.0629	0.884234	1.01866	0.952638
1036330	SPAC23C4.03	0.937896	0.82645	0.84792	0.909618	0.860551	0.857079
1038060	SPAC23C4.05c	0.922316	0.920188	0.82245	0.698985	0.959264	0.723217
1039840	SPAC23C4.06c	1.04247	0.942785	0.790041	0.780516	1.10445	0.827406
1041420	tht2,mug22,SPAC23C4.07	0.851159	0.761368	0.898755	0.869043	0.83702	0.986233
1042750	rho3,SPAC23C4.08	0.989191	0.92816	0.941909	0.992852	0.924554	0.997691
1044400	SPAC23C4.09c	0.984223	0.877272	0.923054	0.725492	0.860904	0.857044
1047020	sec2,SPAC23C4.10	0.716978	0.808041	0.70125	0.549999	0.692555	0.61664
1048350	atp18,SPAC23C4.11	1.19472	1.02633	1.00696	1.0693	1.03526	1.08423
1050640	hhp2,SPAC23C4.12	1.05946	0.942785	0.960595	0.761368	0.92445	0.887304
1052860	bet1,SPAC23C4.13	1.02101	0.964264	1.05519	0.881175	1.20581	0.965936
1054880	alg1,SPAC23C4.14	0.842355	0.936272	0.852635	0.931418	1.0163	0.902814
1055950	rpb5,SPAC23C4.15	1.03796	0.913604	0.945145	1.01572	1.02101	0.97378
1057720	atg15,SPAC23C4.16c	0.854607	0.792784	0.893785	0.866037	0.812252	0.840896
1061300	SPAC23C4.17	0.857079	0.817902	0.940826	1.14472	0.986233	0.920188
1062240	rad4,cut5,dre4,SPAC23C4.18c	0.768438	0.750019	0.63905	0.660898	0.793701	0.752623
1067470	spt5,SPAC23C4.19	0.827884	0.907519	0.880259	0.817902	0.92445	0.952638
1068310	SPAC23C4.20c,SPAC1A6.01c	0.893475	1.10382	0.97942	1.2505	1.10701	1.00347
1070400	SPAC23C4.21,SPAC1A6.02	0.832199	1.06437	0.774856	1.05519	1.02101	0.937896
1071710	SPAC1A6.03c	1.0163	1.07549	0.974004	1.12506	0.99654	1.08862
1074610	SPAC1A6.11	0.917004	1.22264	1.20247	0.898132	1.1355	1.19127
1076070	plb1,SPAC1A6.04c	1.03049	1.17013	1.19541	0.963707	1.54756	1.08485
1081250	SPAC1A6.05c	1.65099	1.53156	1.67946	1.53688	1.41095	1.33099
1083960	meu31,SPAC1A6.06c	1.61608	1.59383	1.75078	1.42076	1.42076	1.30586
1086430	SPAC1A6.07	1.18372	1.24833	1.0196	0.960928	1.19748	0.976032
1087610	mcp2,SPAC1A6.08c	1.67018	1.49831	1.44894	1.34412	1.19748	1.16205
1089280	SPAC1A6.09c	1.55833	1.52362	1.47836	1.24833	1.31342	1.3333
1092600	SPAC1A6.10,SPAC30D11.15c	1.63297	1.63014	1.58557	1.28937	1.41421	1.47172
1094260	SPAC30D11.14c	1.15402	1.26795	1.33422	1.36604	1.03766	1.26138
1095800	hus5,ubc9,SPAC30D11.13	1.87905	1.50525	1.37745	1.26868	1.48796	1.25919
1097160	ars1	1.45397	1.26795	2.02792	1.57735	1.00231	1.22688
1097990	rpl3802,rpl38-2,rps38,SPAC30D11.12	1.39959	1.07923	1.26868	0.994815	1.04972	1.02337
1099270	SPAC30D11.11	1.25266	1.3333	0.952638	1.13682	1.25122	1.07923
1101500	rad22,SPAC30D11.10	0.747425	1.15469	0.864537	0.890384	1.26868	1.05519
1103800	cwf19,SPAC30D11.09	1.07674	1.17487	0.94737	1.02811	0.943874	1.0811
1106530	SPAC30D11.08c	1.11987	1.09051	1.05702	1.01572	0.990801	0.955945
1107910	nth1,SPAC30D11.07	0.97942	1.19127	0.851454	0.80107	1.05214	0.896577
1110670	SPAC30D11.06c	1.05885	0.95429	1.04681	1.22264	0.870551	0.928195
1111540	aps3,SPAC30D11.05	1.13288	1.09809	1.26927	1.02633	0.817902	1.0087
1116200	nup124,SPAC30D11.04c	0.795536	0.809442	0.906262	1.02101	0.89296	0.864537
1117760	SPAC30D11.03	0.911722	0.912249	0.927873	0.756546	0.963707	0.839441
1120400	SPAC30D11.02c	0.864537	0.868541	0.982821	1.1355	1.23114	0.959264
1124100	SPAC30D11.01c,SPAC56F8.01	1.06253	0.819321	1.02954	1.03049	0.890899	0.799683
1129300	SPAC56F8.02	0.773782	0.861546	0.807761	0.82645	0.895025	0.926588
1133130	SPAC56F8.03	0.780967	0.810846	0.875391	0.97942	0.903335	0.950989
1134470	coq2,ppt1,SPAC56F8.04c	0.75132	0.708333	0.859756	0.905425	0.897095	0.921784
1135960	SPAC56F8.05c	1.19748	1.14274	1.18591	1.13485	1.21419	1.04247
1138090	alg10,SPAC56F8.06c	1.14076	1.07177	1.24487	1.37078	1.09683	1.13485
1139820	SPAC56F8.07	1.08862	0.970971	1.27103	1.1607	1.28046	1.00173
1140770	mud1,ucp1,ddi1,SPAC56F8.08	0.967612	0.909618	1.06733	0.955945	1.18099	0.864537
1142000	rrp8,SPAC56F8.09	1.08673	1.10957	1.07624	1.05214	0.97041	0.909093
1145230	met9,met5,SPAC56F8.10	1.05458	1.03526	1.00975	1.0299	0.97041	0.986233
1147030	SPAC56F8.11	0.866037	0.960928	0.95	1.09429	0.97716	1.0811
1148620	SPAC56F8.12	0.753929	0.858565	0.890076	0.755236	1.23399	0.91067
1150990	SPAC56F8.13	1.0122	1.19541	1.10191	0.757858	0.82169	0.934651
1151930	SPAC56F8.14c	1.01572	1.24833	0.784584	1.01924	0.886791	1.00231
1153210	SPAC56F8.15	0.964264	1.11729	0.705149	0.775125	1.00231	0.912249
1156290	esc1,SPAC56F8.16	0.591862	0.783226	0.767373	0.888843	0.876606	0.72951
1158370	pso2,SPAC56F8.17c,SPAC22A12.01c	1.03168	1.01924	1.26927	1.24833	1.217	1.10765
1160730	SPAC22A12.02c	1.17487	0.860054	1.1	1.01748	1.10191	0.872564
1161350	csn4,SPAC22A12.03c	1.01396	1.42076	1.26138	1.18921		1.11214
1163310	rps2201,rps22-1,rps15a-1,SPAC22A12.04c	0.864537	0.757858	1.15669	0.926588	1.24401
1164190	rpc11,SPAC22A12.05	1.05885	1.1607	1.03097	1.07923	1.13027	0.988514
1165430	SPAC22A12.06c	0.933033	0.839441	0.900002	0.861546	0.983957	0.833642
1168150	ogm1,oma1,SPAC22A12.07c	0.885768	0.851159	0.915099	1.23328	0.880666	0.949342
1171700	SPAC22A12.08c	0.931418	0.823591	0.978063	0.905948	1.0163	0.917004
1173730	sap114,SPAC22A12.09c	0.998269	0.799683	1.00139	0.893475	0.943874	0.858565
1176360	SPAC22A12.10	0.965936	0.90125	0.869345	0.831238	0.790041	0.924984
1179170	dak1,SPAC22A12.11	0.63728	0.78187	0.77164	0.806642	1.12246	0.91067
1180420	SPAC22A12.12c	0.705475	1.11729	0.93174	1.01924	0.92445	0.989657
1181540	SPAC22A12.13	0.869043	1.2812	1.11884	1.34957	0.82169	1.33176
1182420	SPAC22A12.14c	1.09051	1.17283	1.2466	1.3566	0.963707	1.23328
1184730	bip1,bip,SPAC22A12.15c	1.02101	1.00231	1.12194	1.05702	1.45734	1.21209
1188060	SPAC22A12.16	0.928195	1.31809	1.21848	1.36072	1.28728	1.12117
1189630	SPAC22A12.17c		1.38511	1.38831	1.02811	1.31951	1.32409
1194170	SPAC4C5.01	1.40769	1.23328	1.50943	1.71416	1.45062	1.35426
1195430	ryh1,hos1,SPAC4C5.02c	1.68568	1.59107	1.63807	1.49485	1.39797	1.36368
1198570	SPAC4C5.03	1.53156	1.44143	1.38896	1.15269	1.63203	1.53421
1200080	rad31,uba4,SPAC4C5.04	1.52274	1.56917	1.48041	1.26284	1.33484	1.51309
1201110	snR41	0.97041	1.06683	0.78187	0.878633	1.19748	0.775572
1201350	snR70	1.1355	0.993092	0.915416	0.855595	0.817902	0.842842
1201590	snR51b	1.04247	0.997692	1.04006	0.806642	0.882703	1.07177
1202230	SPAC4C5.05c,SPAC10F6.01c	1.14472	1.34957	1.2518	1.50264	1.39152	1.32639
1208200	prp22,SPAC10F6.02c	1.09809	1.00521	1.19748	1.23399	1.10191	1.14671
1212620	SPAC10F6.03c	0.764453	0.810846	1.05263	0.991373	0.946058	0.895025
1215440	SPAC10F6.04	0.949342	0.949342	0.885154	0.977725	0.961483	0.854114
1216280	ubc6,SPAC10F6.05c	0.888843	0.887304	0.91764	0.89969	0.968171	0.866037
1218480	vip1,SPAC10F6.06	0.819321	0.839441	1.01115	0.936272	0.909618	0.970971
1219470	SPAC10F6.07c	1.05336	0.879649	1.02456	0.893475	0.76313	0.983957
1220970	SPAC10F6.08c	1.05336	1.04066	0.991717	0.842842	0.907519	0.857079
1222510	psm3,smc3,SPAC10F6.09c	0.842842	0.767107	0.886382	0.885768	0.689362	0.765779
1227890	SPAC10F6.10	1.13092	1.48452	1.15669	1.11342	0.864537	0.94442
1228650	SPAC10F6.11c	0.899171	0.882703	0.912565	0.97942	1.04006	0.795536
1230540	mam4,SPAC10F6.12c	1.04066	1.1607	0.951318	1.03886	0.870551	0.970971
1231990	SPAC10F6.13c	1.10382	0.895025	1.02243	0.962594	1.05214	0.931418
1233530	SPAC10F6.14c	0.78187	0.702222	0.910039	0.875088	1.01396	1.00347
1235660	SPNCRNA.82	1.23756	1.00173	0.921784	0.677128	1.04972	0.833161
1235910	SPSNORNA.10	0.699793	0.99654	0.96929
1237470	SPAC10F6.15	0.82932	0.773782	0.900002	0.948246	0.799221	0.91067
1240120	SPAC10F6.16	0.921784	0.835088	0.957935	0.936272	0.643197	0.920188
1241590	SPAC56E4.01c,SPAC10F6.17c	0.684205	0.796916	0.740207	0.842355	0.884745	0.90125
1243450	alg13,SPAC56E4.02c	0.82932	0.709562	0.825878	1.05702	0.775572	0.949342
1245980	SPAC56E4.03	0.845279	0.949342	0.814508	1.08673	0.852635	0.962594
1247560	cut6,SPAC56E4.04c	0.860551	1.18304	1.03526	0.937896	0.872564	1.13288
1256790	SPAC56E4.05	1.46917	1.50264	1.44995	1.22264	1.34723	1.27235
1257960	ggt2,SPAC56E4.06c	1.51922	1.44643	1.41814	1.17283	1.37237	1.18099
1260720	SPAC56E4.07	1.31267	1.41177	1.15669	1.23756	1.43065	1.30812
1262230	SPAC56E4.08c,SPAC1420.01c	0.982821	1.28343	1.02385	1.01396	1.02101	1.13485
1265190	cct5,SPAC1420.02c	0.939523	1.0122	0.761017	0.795536	0.884745	0.912249
1268240	rpn501,rpn5-a,rpn5,SPAC1420.03	0.812128	0.949515	0.840508	0.939574	0.890447	0.891113
1269510	cox1101,SPAC1420.04c,SPAPB17E12.01c	0.996727	0.932444	0.918644	1.12523	0.834369	0.932762
1272220	yip12,yip1,yip1-b,SPAPB17E12.02	1.06136	1.10037	1.11233	1.27433	0.96195	1.13887
1273530	SPAPB17E12.03	1.20302	1.13288	1.12194	1.03049	1.15136	1.02811
1274260	csn2,SPAPB17E12.04c	1.13288	1.10957	1.40639	1.49831	1.2283	1.2163
1276560	rpl3703,rpl37,SPAPB17E12.05	1.0811	1.12701	1.2605	0.95429	1.08423	1.22547
1279420	SPAPB17E12.07c,sen2	1.15469	1.17487	1.35097	1.46747	1.21139	1.19334
1281030	SPAPB17E12.08	1.45146	1.27015	1.23114	1.14274	1.00463	1.13682
1281950	SPAPB17E12.09	1.14274	1.29235	1.17936	0.981686	1.03049	1.10382
1282660	SPAPB17E12.10c	1.06253	1.03526	1.04247	0.986233	0.988514	1.02101
1284840	SPAPB17E12.11	1.00347	1.05336	1.18756	1.4811	0.990801	1.1607
1285880	SPAPB17E12.12c	0.920188	1.01396	0.964598	0.905425	0.878633	1.08673
1286950	rpl1802,rpl18-2,SPAPB17E12.13	0.941152	0.976032	0.651574	0.809442	0.768438	0.831238
1288460	SPAPB17E12.14c	0.767107	0.728247	0.764188	0.723217	0.771997	0.785945
1292520	SPAC1565.01	0.718636	0.673617	0.896267	0.771997	1.00696	0.936272
1293930	SPAC1565.02c	0.891928	1.04608	1.26576	1.44393	1.23399	1.27015
1295680	SPAC1565.03	0.962594	1.00696	1.13446	1.14274	1.06807	1.23399
1296760	ste4,SPAC1565.04c	1.03347	0.86304	1.05702	1.03526	0.882703	1.08298
1300240	SPAC1565.05	0.89296	0.82645	0.925304	1.09619	1.05702	1.03168
1301390	spg1,sid3,SPAC1565.06c	0.815072	0.740977	0.906262	1.03766	0.850667	1.05154
1303250	SPAC1565.07c	1.08298	1.07549	0.95	0.842355	0.948246	0.928195
1309320	cdc48,SPAC1565.08,SPAC6F12.01		0.97942	0.68302	1.1487	1.03526	0.952638
1313190	rst2,SPAC6F12.02	1.05885	1.05154	1.06142	1.12766	1.00231	0.994815
1314960	fsv1,SPAC6F12.03c	1.00928	0.94442	0.907519	0.845279	1.04972	0.882703
1317160	SPAC6F12.04	1.02456	0.964264	1.10957	1.01748	1.08172	1.03168
1318290	tnr3,SPAC6F12.05c	1.03886	1.10765	0.88148	0.785945	0.73884	0.950439
1321020	SPAC6F12.06	0.873573	0.952638	0.83047	1.0087	0.974905	1.02633
1323000	tom20,SPAC6F12.07	1.05154	1.0087	1.16635	0.957603	0.895025	1.03049
1323790	SPAC6F12.08c	1.05885	1.36368	1.23285	1.49226	0.990801	1.12311
1329520	rdp1,rdr1,SPAC6F12.09	0.931418	0.89296	1.00139	1.17691	0.855595	0.994815
1330820	ade3,min11,SPAC6F12.10c	0.968171	0.819321	0.86334	0.796916	0.941696	0.891928
1334900	sfc1,SPAC6F12.11c	0.748721	0.668964	0.828171	0.849685	0.754364	0.756546
1338630	par2,pbp2,SPAC6F12.12	0.792784	0.747425	0.827023	0.709562	0.840896	0.849685
1339820	SPAC6F12.13c	0.810846	0.724471	0.95	0.888843	0.827406	0.869043
1342890	cut23,apc8,SPAC6F12.14	1.10445	1.0299	1.07177	1.03347	0.961483	0.885768
1344370	cut9,SPAC6F12.15c,dre1	0.819321	0.746131	0.86814	1.04066	0.858565	0.912249
1346250	SPAC6F12.16c	0.869043	0.790041	0.927873	0.845279	1.13027	0.991373
1351180	SPAC6F12.17	0.868541	0.887304	0.97942	0.976032	0.897095	0.848214
1353640	nup40,SPAC19E9.01c	0.968171	0.974342	0.975355	0.948246	1.03526	0.937896
1355420	fin1,SPAC19E9.02	0.695098	0.864365	0.91375	0.793472	0.840896	0.930737
1359020	SPNCRNA.86	1.12117	0.873573	1.24143	0.851159	1.12506	1.19748
1364080	pas1,SPAC57A10.01,SPAC19E9.03	0.795536	0.902814	0.910039	1.00173	0.99539	0.994815
1367710	cdr2,SPAC57A10.02	0.96929	0.835088	0.956608	0.981119	0.890899	0.913831
1369640	cyp1,SPAC57A10.03	0.962594	0.970971	0.990343	1.38511	1.11214	0.991373
1371790	SPAC57A10.04	0.82932	0.926588	0.912565	0.890899	1.05458	0.982821
1374350	pof1,SPAC57A10.05c	0.931418	0.982821	0.916369	0.788218	1.01866	0.905948
1377680	SPAC57A10.06	1.14274	1.0087	1.09619	1.05154	1.06191	1.25701
1378710	SPAC57A10.07	1.07923	1.15669	1.30858	1.07177	1.03766	1.12896
1380120	SPAC57A10.08c	1.02456	1.14274	1.40056	1.55114	1.09429	1.16675
1382080	SPAC57A10.09c	0.948246	0.965936	0.991717	1.07674	0.946058	1.11342
1383800	sla1,SPAC57A10.10c	1.02101	1.20581	1.0629	1.20302	0.97716	1.21419
1385330	tim40,SPAC57A10.11c	0.952638	1.16272	1.20414	1.27899	1.15669	1.17895
1386930	ura3,SPAC57A10.12c	1.2086	1.15669	1.2008	1.12311	1.33484	1.07549
1389510	cdc17,SPAC20G8.01	1.14371	0.795511	1.26225	1.47427	1.46268	0.974272
1393500	SPAC20G8.02	1.19334	1.25919	1.06881	1.2163	0.959264	1.02101
1396130	itr2,SPAC20G8.03	0.795536	0.794159	0.846745	0.987943	0.878633	0.909093
1397180	SPAC20G8.04c	1.00521	0.970971	1.10038	1.08172	1.03049	1.00696
1401530	cdc15,SPAC20G8.05c	0.950439	0.806642	0.910039	0.842355	0.810378	0.837987
1409950	SPAC20G8.06	1.10445	0.869043	1.14076	0.96929	0.903335	0.994815
1411610	SPAC20G8.07c,erg2	0.917004	0.989657	0.725979	0.748721	1.04006	1.01924
1413430	SPAC20G8.08c	1.01396	1.03766	0.87904	0.941152	0.937355	0.950989
1416840	SPAC20G8.09c	1.20164	1.2505	0.991717	1.12896	1.03766	1.11922
1420430	SPAC20G8.10c,SPAC3A12.01c	1.20581	1.34957	1.42208	1.08485	1.15136	1.28565
1423450	SPAC3A12.02	1.36841	1.14076	1.6449	1.38032	1.52626	1.06622
1424460	meu34,SPAC3A12.03c	1.03347	1.10957	1.26225	1.0299	1.12506	1.06622
1425930	SPAC3A12.04c	1.12701	1.23399	1.10038	1.12117	1.07674	1.04608
1427380	taf2,SPAC3A12.05c	0.881175	1.13288	0.906262	1.12701	1.13027	1.06437
1431840	SPAC3A12.06c	0.890899	1.11342	0.790041	0.970971	0.95705	1.03526
1435120	rpb11,SPAC3A12.07	1.25484	1.06069	1.54542	1.51047	1.10445	1.25701
1436370	SPAC3A12.08	1.13879	1.37078	0.963262	0.918594	1.09683	1.03168
1437680	SPAC3A12.09c	1.26138	1.25919	1.36983	1.2163	1.01045	1.45062
1439510	rpl2001,rpl20-1,rpl20,yl17b,rpl18a-2,SPAC3A12.10	1.18539	0.938899	1.07621	0.873573	1.20438	1.06189
1440530	cwf2,prp3,SPAC3A12.11c	1.03706	1.26576	1.34537	1.48452	1.4012	1.35426
1442430	atp11,SPAC3A12.12	1.56103	1.63014	1.48865	1.72608	1.5728	1.3036
1443540	SPAC3A12.13c	1.51047	1.49744	1.48452	1.41667	1.25122	1.41177
1446250	cam1,SPAC3A12.14	1.28565	1.43147	1.7411	1.43893	1.63203	1.34723
1449280	vps53,SPAC3A12.15	1.47427	1.50264	1.29594	1.45649	1.1434	1.2812
1451800	tim17,SPAC3A12.16c	0.913831	1.27456	0.907519	0.726986	1.00928	0.905948
1453320	cys12,cys1b,SPAC3A12.17c	0.890899	1.07923	0.871758	0.888843	0.806642	0.947698
1457020	zwf1,SPAC3A12.18,SPAC9.01	0.827406	0.89969	0.733058	0.590496	1.00231	0.765779
1458240	SPAC9.02c	0.885768	0.862542	1.0324	0.929805	0.95705	0.896577
1460080	brr2,spp41,SPAC9.03c	0.981686	0.962594	0.880259	1.01396	0.926588	0.964264
1470430	Tf2-1,SPAC9.04	1.21961	1.02904	1.19723	1.21502	0.976457	1.1222
1473990	SPAC9.05	0.981119	0.998269	0.782412	0.784584	0.918064	0.86304
1474850	SPAC9.06c	1.09429	0.918594	0.998615	0.941152	0.895025	0.924984
1476360	SPAC9.07c	1.23971	1.19334	1.18427	0.987943	0.93088	1.03526
1478530	SPAC9.08c	1.14472	1.3036	0.924023	0.874583	0.95705	0.918594
1481400	SPAC9.09	1.31951	1.1708	1.10038	1.22688	1.3333	0.864537
1485100	SPAC9.10	0.937896	1.1708	0.852635	0.715323	1.07425	0.869043
1487270	SPAC9.11	1.00696	1.12701	0.983502	0.960928	1.17827	1.10957
1488440	atp12,SPAC9.12c	1.02456	1.13879	0.980779	0.959264	1.28639	0.962594
1489950	cwf16,SPAC9.13c,SPAPJ735.01c	1.08673	1.28788	1.30737	1.32869	1.14076	1.1355
1492180	SPAPJ735.02c,SPAC5D6.13	1.01045	1.23756	1.03383	0.998269	0.97942	0.981119
1494120	SPAC5D6.12	1.28639	1.31494	1.05117	1.0122	1.11471	1.03168
1495750	SPAC5D6.10c	0.885768	0.981686	1.09126	1.05885	1.29534	1.32639
1498690	SPAC5D6.09c	0.964264	1.0479	0.991717	0.848214	0.920188	0.868541
1500270	mes1,SPAC5D6.08c	1.01748	0.986233	0.940826	0.94442	1.31951	1.10957
1502680	SPAC5D6.07c	1.17895	1.38992	1.33053	1.72011	1.17013	1.29235
1504030	SPAC5D6.06c	1.05519	1.23756	1.01115	1.06622	0.773782	0.968171
1505110	sep11,pmc6,SPAC5D6.05	1.18304	1.3333	1.10038	1.16878	0.888843	1.16675
1506970	SPAC5D6.04	1.49485	1.34957	1.81504	1.51309	1.43727	1.44894
1511930	SPAC5D6.02c	1.36368	1.25266	1.14235	1.00173	1.30737	1.19541
1512860	rps2202,rps22-2,rps15a-2,SPAC5D6.01	1.12123	0.966364	1.3772	1.07887	1.26818	1.36289
1513970	SPAC57A7.13	1.17895	1.26868	1.17283	1.05214	1.10445	1.04972
1516480	SPAC57A7.12	1.15936	1.29684	1.00835	0.921784	1.17827	1.00521
1518680	mip1,SPAC57A7.11	1.00231	1.0479	0.980779	0.99539	0.990801	1.04427
1525100	sec21,SPAC57A7.10c	0.830758	0.867539	0.790041	0.730353	0.82169	0.803851
1526250	SPAC57A7.09	0.907519	0.836536	1.04536	0.94442	0.983957	0.949342
1529480	pzh1,SPAC57A7.08	0.907519	0.843816	1.06733	0.890384	0.880666	0.94442
1531680	SPAC57A7.07c	0.82645	0.750019	0.845572	0.913831	0.874583	0.881175
1532620	SPAC57A7.06	0.99654	0.860054	0.957935	0.809442	1.17013	0.876606
1535740	SPAC57A7.05	0.898132	0.909093	1.02954	0.937896	0.92445	0.917004
1549790	SPAC57A7.03c,SPAC167.07c	0.968171	0.936272	1.03814	1.21139	1.08172	0.955945
1551220	SPAC57A7.02c,SPAC167.06c	1.14472	0.959264	1.10343	0.960928	0.965936	1.08673
1552870	SPAC57A7.01,SPAC167.05	1.02337	0.981119	0.943438	0.96929	0.90125	0.942785
1555300	pam17,SPAC167.04	1.03886	0.904379	0.910039	0.879649	0.93088	0.882703
1557690	snu66,SPAC167.03c	0.941152	0.946058	0.912565	0.928195	0.948246	0.768438
1558410	ptb1,SPAC167.02	0.748721	0.730775	0.708088	0.605696	0.888843	0.776469
1561200	ppk4,SPAC167.01	1.07177	0.920188	0.946058	0.861546	0.97716	0.884234
1565430	SPAC167.08,Tf2-2	1.13081	1.04935	1.13607	1.19295	0.966995	1.0959
1570080	SPAC1705.02	1	0.950989	1.11419	1.09809	0.823591	0.91067
1571150	SPAC1705.03c,SPAC23H4.19	0.802459	1.18921	0.838568	0.923382	0.997692	0.882703
1576730	rbx1,pip1,SPAC23H4.18c,SPAC23H4.18c	1.18921	1.13288	1.32134	1.35191	1.13027	0.982821
1578440	srb10,SPAC23H4.17c	0.831238	0.993092	1.01115	0.960928	1.04972	0.955945
1580070	SPAC23H4.16c	1.04972	1.15669	0.938221	0.987943	0.886791	0.936272
1581150	SPAC23H4.15	0.819794	1.0087	0.815637	1.06253	0.963707	0.921784
1584190	vam6,vps39,SPAC23H4.14	1.13288	1.10191	1.1235	1.0924	0.775572	1.00521
1587870	SPAC23H4.13c	0.808041	0.780516	0.975355	0.89969	0.936272	0.926588
1588910	alp13,SPAC23H4.12	0.622725	0.70466	0.70125	0.579682	0.899171	0.75132
1590070	SPAC23H4.11c	1.05702	0.970971	1.0324	0.882703	0.915945	0.96929
1592110	thi4,SPAC23H4.10c	0.825496	0.843816	0.912565	0.960928	0.941696	0.960928
1593070	cdb4,SPAC23H4.09	1.07674	1.09177	1.30677	1.16272	1.07425	1.14671
1594640	SPAC23H4.08	0.920188	0.860054	0.976709	1.09619	0.915945	0.986233
1596570	srp102,SPAC23H4.07c	0.931418	0.765779	0.99447	1.24833	0.928731	1.15402
1597670	gln1,SPAC23H4.06	0.913831	0.582367	0.864537	1.31039	0.895025	0.895025
1600390	SPAC23H4.05c	0.771105	0.812252	0.803294	0.756546	0.848704	0.86304
1602930	SPAC23H4.04	1.00231	0.970971	1.12818	1.30812	0.997692	1.03706
1605430	erv25,SPAC23H4.03c	0.918064	0.86304	0.961927	0.968171	0.941696	0.950989
1606770	ppk9,SPAC23H4.02	0.825496	0.802459	0.735094	0.787308	1.08172	0.879649
1611360	SPAP27G11.01,SPAC23H4.01c	0.82932	0.755236	0.780245	1.01396	1.03526	0.876606
1613250	SPAP27G11.02	0.965936	0.941152	1.02385	0.873573	0.848704	0.965936
1614460	SPAP27G11.03	0.875088	0.738413	0.964598	0.907519	0.920188	0.933033
1615780	SPAP27G11.04c	0.90125	0.912249	0.952638	1.04427	0.886791	0.939523
1617300	vps41,SPAP27G11.05c	1.1434	1.08485	1.07923	1.02811	0.899171	0.904379
1620730	SPAP27G11.06c	1.08673	1.03347	1.20247	1.00173	0.905425	1.10191
1621830	SPAP27G11.07c	0.926588	1.01924	1.17772	1.38271	0.954842	0.993092
1622820	SPAP27G11.08c	0.947698	0.937896	0.94737	1.17487	1.02456	0.888843
1624720	SPAP27G11.09c	0.937896	0.791412	0.955283	0.983957	1.03766	0.981119
1626310	nup184,SPAP27G11.10c	0.955945	0.890384	0.922742	0.941152	0.890899	0.888843
1631900	SPAP27G11.11c	0.931418	0.788673	0.799683	0.738413	0.959264	1.07923
1632300	SPAP27G11.16	1.16878	1.02633	1.06807	1.32562	1.02101	1.14605
1635200	SPAP27G11.12	0.813661	0.755236	0.946058	1.25919	0.926588	0.950989
1636310	nop10,SPAP27G11.13c	1.12701	0.848704	0.854114	0.750886	0.965936	0.795536
1637300	SPAP27G11.14c	0.965936	0.989657	0.902501	0.808041	0.903335	0.845279
1640020	slx1,SPAP27G11.15	0.993092	0.986233	0.865737	0.876606	0.913831	0.837987
1641080	SPAC343.01c,erg8	0.96929	0.920188	0.99585	0.936272	0.928731	0.879649
1642950	SPAC343.02,img1	0.80107	0.665495	0.859756	0.660898	1.03526	0.759173
1644290	apc11,SPAC343.03	1.07177	0.909093	0.734075	0.67245	0.80478	0.825496
1645440	SPAC343.04c	0.905948	0.909093	0.891928	0.739694	0.937355	0.849685
1649680	vma1,SPAC343.05	0.825496	0.760489	0.911301	0.799683	0.848704	0.813661
1650930	SPAC343.06c	1.05154	1.10573	1.08073	1.22688	0.90125	1.06069
1653470	mug28,SPAC343.07	0.874583	0.848214	0.816769	1.07923	0.92445	0.890384
1654380	SPAC343.08c,mrp17	1.00696	0.881175	1.11729	1.02278	0.840896	0.933033
1656090	ubx3,mug39,SPAC343.09	0.823591	0.921784	0.864537	1.05946	1.09936	0.933033
1658860	met11,mthfr2,SPAC343.10	0.960928	1.06253	0.887611	1.01396	0.899171	1.27162
1659910	SPAC343.11c,msc1	0.911722	1.11342	0.890076	0.976032	0.888843	0.928195
1669640	rds1,SPAC343.12	0.716978	0.991373	0.903753	0.715736	1.19196	0.887304
1670660	SPAC343.20	1.3566	1.63297	1.05702	0.918594	1.2086	1.05154
1672550	SPAC343.13	0.955945	1.25701	0.778085	0.928195	1.07674	0.974342
1673550	SPAC343.14c	0.808041	1	0.877822	1.12506	1.07425	1.15069
1675910	SPAC343.15	0.864537	0.848214	0.770571	0.714497	0.880666	0.891928
1678500	lys2,SPAC343.16	0.730775	0.803851	0.871758	0.680657	0.990801	0.888843
1679500	SPAC343.17c	0.878633	0.917004	0.89751	0.759611	0.93088	0.832199
1681660	SPAC343.18	0.952638	0.86304	0.741234	0.676737	0.882703	0.732043
1684330	SPAC343.19,SPAC824.01	1.00231	0.848214	1.02385	1.01396	0.874583	0.974342
1689240	SPAC824.02	1.24258	1.17283	0.952638	1.14605	1.16205	0.993092
1690030	SPAC824.03c	0.876606	1.0087	0.991717	0.884234	1.13288	1.11149
1691960	SPAC824.04	0.898132	0.890899	1.01255	0.902814	0.92445	1.05336
1695040	vps16,SPAC824.05	1.08673	0.962594	1.08975	0.752623	0.988514	0.99654
1696370	tim14,SPAC824.06,tim14	0.931418	0.756546	0.828171	0.790041	1.38511	1.0299
1698030	SPAC824.07	0.794159	0.972655	0.902501	0.970971	0.928731	0.970971
1699930	gda1,SPAC824.08,gdp1	1.09683	1.18715	1.14711	1.49744	1.01866	1.19541
1701550	SPAC824.09c	1.16878	1.46662	1.14552	1.10765	1.02811	1.217
1704340	swi6,SPAC824.10c,SPAC664.01c	1.04488	1.30812	1.09581	1.22688	1.07177	1.31722
1706410	SPAC664.02c	1.22264	1.28343	1.47019	1.10191	1.42734	1.27456
1710740	SPAC664.03	1.33561	1.65577	1.36983	1.03347	1.37554	1.24833
1711760	rps1602,rps16-2,rps16,SPAC664.04c	1.18304	1.50786	0.780245	0.784584	1.11729	1.09429
1712410	rpl13,SPAC664.05	0.80107	1.1487	0.986233	1.14274	1.38831	1.1607
1713940	rpl703,rpl7,SPAC664.06	1.02223	1.20839	1.11028	1.11858	1.02345	1.16242
1715580	rad9,SPAC664.07c	0.814967	1.30134	1.38319	1.64718	1.11471	1.33099
1717540	SPAC664.08c	1.21139	1.22476	1.30496	1.25701	1.21139	1.34025
1721650	ggt1,SPAC664.09	1.16743	1.18304	1.27633	1.25701	1.35974	1.2812
1724900	klp2,SPAC664.10	1.28639	1.25266	1.30858	1.2812	1.11471	1.16675
1728600	ssc1,ssp1,SPAC664.11	1.07923	1.29909	1.15189	1.23971	1.17555	1.38751
1729630	SPAC664.12c	1.09809	1.40201	1.15869	1.21419	0.997692	1.10191
1730550	SPAC664.13	1.03049	1.10382	0.902814	0.870551	1.14472	1.12766
1733830	SPAC664.14	1.45397	1.24833	1.74836	1.60214	1.87471	1.51047
1737500	SPAC664.15	1.21982	1.20581	1.39281	1.41421	1.23399	1.35896
1739140	cmk1,SPACUNK12.02c	1.23114	1.52362	1.12818	1	1.35035	1.36604
1742140	SPAC105.01c	1.07177	1.12506	0.858565	0.884234	0.886791	1.03526
1746020	SPAC105.02c	1.11922	1.04427	1.36226	1.49485	0.981686	1.18921
1748330	SPAC105.03c	0.97942	0.986233	1.04247	1.01924	1.1487	1.06807
1753420	SPAC17A5.01	0.983957	1.03706	1.02811	1.04972	1.03526	1.03168
1754360	rec25,mug19,SPAC17A5.18c	1.16272	1.06992	1.26927	1.20372	0.899171	1.13485
1755550	dbr1,SPAC17A5.02c	0.806642	0.90125	0.972655	1.03886	1.20025	1.09683
1757860	rpl301,rpl3-1,rpl3,SPAC17A5.03	0.988498	1.00989	1.26939	1.27454	1.2973	1.08031
1758810	mde10,SPAC17A5.04c	0.835088	1.02633	0.918913	0.907519	1.08423	1.03168
1760760	SPAC17A5.05c	1.01572	1.15669	1.06437	0.878126	0.897095	1.19334
1764870	ercc3sp,SPAC17A5.06	1.00347	1.0087	1.30134	1.21209	0.782773	1.12506
1765660	ulp2,SPAC17A5.07c	1.00928	1.02278	1.02243	1.08862	1.03049	0.994815
1769090	SPAC17A5.08	0.963707	1.18509	0.871758	0.962594	1.37872	1.0299
1770210	SPAC17A5.09c	1.17283	1.10957	0.988971	0.957603	1.03526	0.861546
1771580	SPAC17A5.10	0.839441	0.941152	0.778085	0.721965	1.15936	0.873573
1774790	rec12,SPAC17A5.11,spo11	0.915416	0.929805	1.10496	1.0087	1.15669	1.05702
1776620	ucp7,SPAC17A5.12	1.04608	1.13879	1.07177	1.14472	1.13027	1.0811
1777940	SPAC17A5.13	0.76313	0.686184	0.850274	1.04247	0.926588	0.866037
1782940	exo2,SPAC17A5.14	0.986233	0.998269	1.1235	1.15869	1.10957	0.962594
1784130	SPAC17A5.15c	0.816486	0.962594	0.820173	0.941152	1.1355	0.929805
1787640	SPAC17A5.16	0.902085	0.977377	0.870314	1.1041	1.02508	0.876753
1791900	SPAC17A5.17,SPAC1610.01	1.00347	0.962594	1.02385	0.993092	0.97041	0.866037
1792730	SPAC1610.02c	0.984525	0.991373	1.08824	1.05885	1.01748	0.972655
1793970	crp79,meu5,SPAC1610.03c	0.918064	0.952638	1.02527	1.12311	1.08172	0.918594
1798170	mug99,SPAC1610.04	0.939523	0.924984	0.939523	0.907519	1.04729	0.952638
1799500	SPAC1610.05,SPAC1002.01	1.12117	0.942785	1.00556	1.01572	1.08172	0.933033
1800370	SPAC1002.02	0.825019	0.792784	0.828171	0.911722	1.00231	0.913831
1801500	gls2,SPAC1002.03c	0.912249	0.94442	0.855002	1.07177	0.920188	0.97942
1804930	taf11,SPAC1002.04c	0.896577	1.01396	1.00139	0.886791	1.05946	0.756546
1806190	SPAC1002.05c,jmj2	0.82932	0.964264	1.00975	0.936272	0.920188	0.902814
1808360	bqt2,mug18,SPAC1002.06c	0.949342	0.798298	0.786762	0.757858	0.882703	0.876606
1809500	ats1,SPAC1002.07c	1.0163	1.07549	1.1599	1.07923	0.965936	0.994815
1811340	SPAC1002.08c,mtf1	1.21841	0.949342	1.00975	0.920188	0.952638	0.878126
1813290	dld1,dldh,SPAC1002.09c	0.846745	0.746131	0.79996	0.622006	1.09177	0.833642
1815430	SPAC1002.10c	0.825496	0.887304	0.961927	1.03886	1.02811	0.99654
1819020	gaa1,SPAC1002.11	1.10382	1.28639	1.00975	1.18509	0.860551	1.11729
1820000	SPAC1002.12c	0.842355	0.918594	0.866938	0.860551	1.04488	1.03886
1823310	psu1,SPAC1002.13c	1.03766	1.24833	1.10382	1.37554	1.07923	1.12117
1824990	SPAC1002.20	1.17691	1.36841	0.906262	0.816486	0.855595	1.03288
1826280	itt1,SPAC1002.14	1.21139	1.34723	1.34537	1.34257	1.21139	1.13485
1827390	pmc5,SPAC1002.15c,med6	1.26138	1.45146	1.23114	1.33099	1.25992	1.16675
1829100	SPAC1002.16c	1.22264	1.23756	1.60214	1.50873	1.41748	1.29235
1832190	SPAC1002.17c	1.42405	1.22264	1.34537	0.986233	1.21139	1.18099
1834230	SPAC1002.18	1.24833	1.43893	1.78757	1.38271	1.15402	1.24186
1836010	SPAC1002.21	1.40688	1.29909	1.47223	1.15469	1.10957	1.52979
1837090	SPAC1002.19	1.00696	1.2163	1.48865	1.3333	1.47087	1.22476
1840540	SPAC1399.05c	1.21982	1.45902	1.26927	1.17283	1.13288	1.23114
1841900	SPAC1399.04c	0.933033	1.12701	0.964598	0.926588	1.08673	1.01045
1843300	fur4,SPAC1399.03	0.813661	1.1607	0.68968	1.05519	1.13288	0.915416
1847540	SPAC1399.02	0.920188	1.02456	0.903753	0.942785	0.97041	0.955945
1854900	SPAC1399.01c	0.991373	1.08862	1.12194	1.11535	0.882703	0.993092
1857360	SPAP11E10.01	0.965936	1.00463	0.965936	1.00347	1.01162	0.926588
1858500	SPAP11E10.02c,SPAPB1A10.01c	0.998269	0.933033	1.32869	1.19127	1.03766	0.967612
1863310	SPAPB1A10.02	1.12246	1.15469	1.16797	1.09051	0.840896	1.0479
1864770	nxt1,SPAPB1A10.03	1.02337	0.939523	0.991717	0.907519	0.895025	0.843816
1866150	cwp1,SPAPB1A10.04c	1.25484	1.04608	1.10803	1.23114	0.95705	1.01572
1868570	SPAPB1A10.05	1.10191	0.94442	1.37364	1.35347	1.04729	1.09429
1869720	SPAPB1A10.06c	0.959264	1.02278	1.15509	0.984525	0.948246	1.00521
1873910	SPAPB1A10.07c	0.823591	0.91067	0.846745	1.00696	0.844791	0.873573
1878170	SPAPB1A10.08	0.732043	0.80107	0.876606	0.874583	0.850667	0.743549
1881200	ase1,SPAPB1A10.09	0.808041	0.798298	0.679243	0.569066	0.983957	0.750019
1882010	ypt71,SPAPB1A10.10c	0.87206	0.809442	0.886382	1.1	0.993092	0.832199
1883630	SPAPB1A10.11c	0.941152	0.773782	0.984866	0.902814	0.765779	0.917004
1885840	SPAPB1A10.12c,alo1	1.05885	0.851159	0.885154	0.989657	0.911722	0.959264
1889800	SPAPB1A10.13	0.65293	0.696164	0.686818	0.659754	0.890899	0.719467
1892340	SPAPB1A10.14	0.845279	0.712025	1.00696	0.779165	1.00231	0.878126
1894190	SPAPB1A10.15	0.718636	0.779165	0.965936	0.891928	1.0163	0.912249
1896910	sdh2,SPAC140.01	0.708742	0.705475	0.814508	1.10573	0.771997	0.827884
1899360	gar2,SPAC140.02	1.3218	0.895025	1.30677	1.08298	0.890899	1.24186
1902030	SPAC140.03	0.965936	1.01396	0.87904	0.810846	0.895025	0.926588
1903730	SPAC140.04	0.922316	0.816486	1.18756	1.08298	0.7457	0.867539
1911850	ppk1,SPAC140.05,SPAC110.01	1.08485	0.955945	0.843231	0.68302	0.915945	0.837987
1916030	pds5,SPAC110.02	0.823591	0.82932	0.939523	1.07674	0.835088	0.858565
1917960	cdc42,SPAC110.03	0.89969	0.967612	0.916369	1.06437	0.905425	1.00696
1919410	pss1,ssp1,SPAC110.04c,SPAP14E8.01c	1.02811	0.946058	1.07624	1.18509	1.02337	0.936272
1925200	SPAP14E8.02	0.993092	1.01045	0.921464	0.950989	1.04247	1.00696
1926530	bos1,SPAP14E8.03	0.777816	0.959264	0.711039	0.796916	0.862542	0.779165
1928310	SPAP14E8.04	0.962594	1.03168	0.912565	0.934651	1.0693	0.97041
1929080	SPAP14E8.05c	0.918594	0.832199	0.733058	0.787308	1.0693	0.76313
1930550	orp3,orc3,SPAP14E8.06c,SPAC3H1.01c	0.997692	1.03347	0.99447	1.18509	0.939523	1.0479
1933030	SPAC3H1.02c	0.895025	1.09051	0.967276	0.934651	0.864537	0.879649
1936440	SPAC3H1.03	1.13682	0.791869	1.0087	1.23685	0.959264	1.1355
1937660	mdm31,SPAC3H1.04c	0.922316	0.866037	0.967276	0.91067	0.860551	0.846745
1940620	SPAC3H1.05	1.13485	0.982821	0.99447	0.879649	0.793701	0.857079
1942230	SPAC3H1.06c	0.890899	0.878126	0.803294	0.771105	1.0163	0.929805
1945790	SPAC3H1.07	0.580352	0.68658	0.720964	0.819321	1.03766	0.75132
1946630	SPAC3H1.08c	1.12311	0.931418	0.990343	1.13288	0.974905	0.878126
1948280	SPAC3H1.09c	0.915945	0.813661	0.811127	0.814131	0.911722	0.867539
1951400	SPAC3H1.10	0.761808	0.667806	0.742262	0.835088	0.926588	0.875088
1956930	misc RNA	0.849685	0.740977	0.712025	0.675175	0.939523	0.870551
1961490	SPAC3H1.11	0.947698	0.875088	0.668964	0.732043	0.816014	0.72951
1962940	snt2,SPAC3H1.12c	1.00173	1.06253	0.940826	0.948246	0.920188	1.06622
1966760	ppk13,SPAC3H1.13	1.22264	1.12896	1.18427	1.26138	1.2086	1.04427
1968220	SPAC9G1.01,SPAC3H1.14	1.01396	0.881175	0.986233	1.1	1.03288	1.0479
1973920	wis4,wak1,wik1,SPAC9G1.02	0.955945	1.03347	1.19086	1.12311	1.15136	1.01924
1974830	rpl3001,rpl30-1,rpl30,SPAC9G1.03c	1.17283	0.939523	1.16473	1.0163	1.27162	1.03526
1976780	oxa101,oxa1,oxa1-1,oxa1sp1,SPAC9G1.04	1.20164	1.29684	1.16797	1.01748	1.18921	1.11149
1979100	SPAC9G1.05	1.26868	1.18921	1.25876	1.26284	1.10701	1.43644
1980860	cyk3,SPAC9G1.06c	0.965936	1.31267	1.08073	1.23756	1.02101	1.17691
1984950	SPAC9G1.07	1.04066	1.04972	1.18099	1.07674	1.31951	1.18921
1985850	SPAC9G1.08c	1.06437	1.10573	1.00835	0.99539	1.04006	1.17895
1987600	sid1,SPAC9G1.09	0.771997	0.97942	0.850274	1.02101	1.11214	0.934651
1988750	SPAC9G1.10c	0.747425	0.775125	0.751581	0.90125	0.946058	1.02278
1993020	spn4,SPAC9G1.11c	0.986233	0.890384	1.12039	1.30134	0.959264	0.982821
1995460	cpd1,SPAC9G1.12	0.848704	0.887304	0.86814	1.01396	0.961483	0.873573
1996530	SPAC9G1.13c	0.703847	0.875088	0.849096	0.670511	0.868541	0.87206
1998780	vps1,SPAC9G1.14c,SPAC767.01c	0.874583	0.82932	0.835088	0.843816	0.866537	0.822165
2005220	cid16,SPAC17H9.01	0.905948	0.870551	0.668964	0.638386	0.874583	0.712025
2008290	SPAC17H9.02	0.766664	0.822165	0.657927	0.733312	0.90125	0.699793
2009240	SPAC17H9.03c	0.835088	0.709562	0.939523	0.843816	0.616996	0.647671
2011490	SPAC17H9.04c	0.764895	0.694959	0.79664	0.598739	0.890899	0.816486
2014350	ebp2,SPAC17H9.05	0.844791	0.723217	0.89751	0.802459	0.788218	0.852635
2015490	SPAC17H9.06c	0.941696	0.817902	0.936921	0.870551	0.670511	1.03886
2017620	SPAC17H9.07	1.02811	1.00696	0.916369	1.04066	0.933033	0.90125
2019790	SPAC17H9.08	0.899171	0.753929	0.79996	0.827406	0.926588	0.848214
2021020	ras1,ste5,SPAC17H9.09c	0.918594	0.962594	0.978063	1.05336	0.913831	0.957603
2022380	ddb1,SPAC17H9.10c	0.947698	0.923382	0.775931	0.843816	0.92445	0.891928
2026420	SPAC17H9.11	1.11535	1.00173	1.04066	0.921784	1.16473	0.990801
2027330	SPAC17H9.12c	1.02101	0.861546	1.02669	0.876606	0.888843	0.986233
2028560	SPAC17H9.13c	0.946058	0.917004	0.916369	1.07425	1.09177	0.833642
2030670	SPAC17H9.14c	0.878633	0.86304	0.888843	0.820742	0.716978	0.855595
2032320	tom22,SPAC17H9.16	0.879649	0.960928	0.714002	0.752623	0.723635	0.780516
2033220	mdm10,SPAC17H9.17c	0.94442	0.873573	0.952638	0.895025	0.864537	0.890384
2034680	SPAC17H9.18c	1.02278	1.02811	1.28788	1.28343	0.882703	1.38511
2035460	cdt2,SPAC17H9.19c,sev2	0.76313	0.757858	0.665265	0.766664	0.83702	0.772443
2039330	psc3,SPAC17H9.20,SPAC607.01	1.38191	1.04608	1.04391	1.10573	0.759611	0.959264
2040880	SPAC607.02c	1.10382	1.11987	1.18427	0.899171	1.04006	1.04608
2042060	snu13,SPAC607.03c	1.12506	0.981119	1.09278	0.904379	1.12766	1.28565
2043970	SPAC607.04	1.08673	0.947698	1.06881	0.867539	1.07923	1.20372
2045460	rpn9,SPAC607.05	1.0122	0.864537	1.05848	1	0.903335	1.00696
2046520	SPAC607.06c	0.933033	1.12701	1.10191	1.03706	0.948246	1.14671
2048850	SPAC607.07c	0.867539	0.994815	1.16675	1.27456	1.20581	1.11471
2049800	SPAC607.08c	0.76977	0.795536	0.857376	0.97041	1.06437	0.933033
2051730	btn1,SPAC607.09c	0.835088	0.887304	0.662503	0.952638	0.868541	0.802459
2057400	spo3,SPAC607.10	0.954842	1.04427	0.804408	1.0087	0.795536	0.851159
2059050	vma11,SPAC732.01	0.875088	0.851159	1.00139	1.24833	0.795536	0.915416
2060610	SPAC732.02c	0.912249	0.858565	0.798852	0.846745	0.868541	0.822165
2063100	SPAC732.03c,SPAC3C7.01c	0.934651	0.976032	1.06733	0.913831	0.899171	0.960928
2066320	SPAC3C7.02c	0.779165	0.734584	0.804408	0.757858	0.862542	0.784584
2068060	rhp55,SPAC3C7.03c	0.923382	1.08862	0.87904	0.941152	0.939523	0.827406
2071550	SPAC3C7.04	0.857079	0.788673	0.726986	0.795536	0.716978	0.806642
2073380	SPAC3C7.05c	1.0087	0.993092	1.09581	1.01045	0.961483	1.01748
2075410	pit1,SPAC3C7.06c	0.873573	0.858565	0.761017	0.776469	1.16205	0.946058
2079000	SPAC3C7.07c	1.05154	0.858565	0.893785	1.02633	0.810378	0.858565
2080390	elf1,SPAC3C7.08c	1.11729	1.02456	0.819037	0.949342	0.866537	0.881175
2085200	set8,SPAC3C7.09	1.13092	1.31951	1.05263	1.01572	0.986233	1.03886
2086650	SPAC3C7.10	1.43396	1.12701	1.13918	1.19334	1.03526	1.00521
2088200	cnx1,SPAC3C7.11c	0.8008	0.826574	0.991992	0.942452	1.01768	0.923165
2091760	tip1,noc1,SPAC3C7.12	1.02456	0.955945	0.91764	0.949342	0.797377	0.920188
2092700	SPAC3C7.13c	1.04972	1.10957	0.943438	1.20164	1.04488	1.06191
2095490	obr1,uhp1,SPAC3C7.14c	0.794159	0.822165	0.812252	0.678302	1.01866	0.854114
2097990	SPAC3C7.15c,SPAC25A8.03c	1.46071	1	1.33607	0.984525	0.846745	1.16272
2099510	snf2,SPAC25A8.01c	0.743549	0.627419	0.978063	0.942785	0.764895	0.882703
2104300	SPAC25A8.02	0.838956	0.802459	0.784584	0.68658	0.814131	0.707107
2105380	acp2,SPAC631.01c	1.0299	0.823591	1.09581	0.895025	1.03766	0.904379
2110630	SPAC631.02	0.99654	0.671286	0.819037	0.820742	0.913831	0.791412
2113760	SPAC631.03,SPAC20H4.01	0.842842	0.764453	0.797745	0.917004	0.802923	0.739694
2115360	SPAC20H4.02	0.845279	0.715323	0.832776	0.819321	0.939523	0.904379
2116560	tfs1,SPAC20H4.03c	0.82645	0.764453	0.840896	0.80107	0.868541	0.845279
2119660	SPAC20H4.04	0.921784	0.888843	1.02243	0.890899	0.850667	0.923382
2120540	SPAC20H4.05c	0.858565	0.820742	0.83047	0.922316	0.721965	0.765779
2122060	SPAC20H4.06c	0.933033	0.885768	0.967276	0.86304	1.00463	0.854114
2124910	rhp57,SPAC20H4.07	0.961483	0.884234	1.02954	0.97041	0.838956	0.881175
2126360	SPAC20H4.08	0.845279	0.732043	0.86814	1.07736	0.886791	0.839441
2128120	SPAC20H4.09	0.924984	0.820742	1.00696	0.933033	0.92445	0.912249
2132140	ufd2,SPAC20H4.10	0.920188	0.748721	1.02669	0.937355	0.988514	0.895025
2133100	rho5,SPAC20H4.11c	1.06622	1.07549	1.03383	0.905948	1.18372	0.918594
2135600	SPAC23C11.01	1.0122	1.07177	1.01677	1.12896	0.759611	1.04608
2136460	rps23,SPAC23C11.02c	1.09809	1.10382	1.06733	1.09619	1.15936	1.12311
2138300	SPAC23C11.03	1.01866	1.08862	0.939523	0.95429	0.946058	0.984525
2139420	pnk1,SPAC23C11.04c	1.00696	0.921784	0.944747	1.00173	0.959264	0.962594
2141930	SPAC23C11.05	0.791869	0.75132	1.05117	1.02337	1.27751	1.10191
2142960	SPAC23C11.06c	0.844791	0.909093	1.02385	1.06683	1.00928	1.12701
2145960	SPAC23C11.07	0.809442	0.836536	0.804408	1.01924	0.913831	1.14076
2147050	php3,SPAC23C11.08	0.99654	0.961483	0.911301	1.26868	0.904379	1.27162
2150540	SPAC23C11.09	0.913831	0.843816	0.844401	1.10957	0.823591	0.960928
2151660	SPAC23C11.10	0.791412	0.656333	0.70125	0.82932	0.757858	0.812252
2154060	cka1,orb5,SPAC23C11.11	0.875088	0.783226	0.864537	1.03526	0.884745	0.845279
2155790	hcn1,SPAC23C11.12	0.936272	0.817902	1.17827	0.924984	1.10191	1.09936
2156690	SPAC23C11.13c	0.939817	1.01556	0.985425	0.856459	1.03767	0.917856
2160440	zhf1,SPAC23C11.14	1.07923	0.866037	0.838568	1.08673	0.827406	0.848214
2164450	pst2,SPAC23C11.15	0.809442	0.96929	0.895025	0.957603	0.844791	0.876606
2166880	plo1,SPAC23C11.16	0.817902	0.878126	1.02101	0.95429	0.80107	1.01572
2169110	SPAC23C11.17	0.753929	0.68658	0.784584	0.907519	0.935191	0.876606
2170920	msh1,SPAC13F5.01c,SPAC23C11.18c	0.83702	0.815072	0.849096	1.03526	0.788218	0.840896
2173740	ptr6,taf7,SPAC13F5.02c	0.909093	0.926588	1.13761	1.23971	1.10191	1.02811
2176430	SPAC13F5.03c	0.817902	0.770215	1.05154	0.937896	1.06807	0.947698
2178850	SPAC13F5.04c	0.830758	0.95429	0.77164	0.686184	1.10191	0.771105
2181770	SPAC13F5.05	1.12701	0.902814	0.827023	0.784584	1.08298	0.911722
2183330	sec10,SPAC13F5.06c	1.07459	0.959334	0.904725	0.884555	0.973239	1.03328
2185910	SPAC13F5.07c	1.22264	1.15069	1.08373	1.07736	1.01045	1.20025
2189720	SPAC1783.01	0.937355	1.13288	1.01255	0.952638	1.10701	1.16272
2190770	vps66,SPAC1783.02c	1.20372	1.20164	1.14235	1.16473	1.07177	1.2163
2192590	fta2,SPAC1783.03,sma2	1.37872	1.33561	1.22434	1.31039	0.997692	1.14472
2193500	hst4,SPAC1783.04c	1.4914	1.29909	1.23628	1.24258	1.07425	1.17283
2199800	hrp1,chd1,SPAC1783.05	1.0087	1.37078	1.14552	1.17691	1.12246	1.22476
2200640	atg12,apg12,SPAC1783.06c	1.05702	1.1355	0.967276	1.26357	0.73884	1.29534
2202010	pap1,SPAC1783.07c	0.986233	0.949342	0.916369	1.14671	0.952638	0.962594
2204930	rpl1502,rpl15-2,SPAC1783.08c	0.997692	0.998269	1.03958	1.14274	1.19196	1.09619
2206380	SPAC1783.09c,SPAC18G6.16c,SPAC1327.01c	1.15069	1.28788	1.30496	0.82932	1.00928	1.15469
2211080	SPAC18G6.01c	1.15869	0.917004	0.79996	0.681838	1.55833	0.994815
2212150	chp1,SPAC18G6.02c	0.989657	0.976032	0.938221	0.891928	1.17013	0.946058
2217200	ypt3,SPAC18G6.03	0.767188	0.901574	0.812197	1.04706	1.00258	0.947418
2218460	shm2,SPAC18G6.04c	0.671286	0.869043	0.688725	0.909093	0.899171	0.909093
2220620	SPAC18G6.05c	1.09683	1.23328	0.935624	1.14076	0.911722	1.06253
2230490	SPAC18G6.06	1.1708	1.35426	1.03814	0.986233	1.21139	1.0122
2231660	mra1,SPAC18G6.07c	0.99654	1.10765	1.21926	1.2086	1.18099	1.19748
2234510	SPAC18G6.09c	0.812252	0.96929	0.839732	0.905425	1.09177	0.962594
2237310	SPAC18G6.10	1.0299	1.08298	1.02669	1.04247	1.04729	1.14076
2238520	rrn3,SPAC18G6.11c	0.920188	1.0087	0.91764	1.18099	0.928731	0.984525
2240860	B22918-1,SPAC18G6.12c	0.890384	0.965936	0.852635	0.933033	1.12246	0.989657
2242050	SPAC18G6.13	1.03886	1.0479	1.11111	1.02456	1.10445	1.05154
2243080	rps7,SPAC18G6.14c	0.787308	1.08298	0.885768	0.912249	1.43727	1.04427
2245260	mal3,SPAC18G6.15	1.30737	1.36368	1.36037	1.22688	1.18372	1.17487
2247580	SPAC13D6.01	1.57735	1.52098	1.14393	1.12506	1.1487	1.0811
2249150	byr3,SPAC13D6.02c	0.772443	1.08298	0.918913	0.907519	1.36289	1.03347
2251610	SPAC13D6.03c	1.40932	1.22264	1.53688	1.54399	1.34412	1.20581
2253040	btb3,SPAC13D6.04c	1.04972	1.19748	1.1065	1.31039	1.1355	1.07549
2254720	alp11,SPAC4G9.01,SPAC13D6.05	1.08673	1.29909	1.01819	1.42405	1.15136	1.09429
2256290	SPAC4G9.02	0.896577	1.17487	1.11149	1.15469	1.16473	1.31646
2257170	adk1,SPAC4G9.03	0.72951	0.912249	0.969962	0.890899	1.45902	0.942785
2258330	SPAC4G9.04c	1.01866	1.25484	0.943438	1.07363	0.895025	0.924984
2261940	SPAC4G9.05	1.2086	1.1607	1.23114	1.43396	1.07177	1.16272
2263050	SPAC4G9.06c	1.10191	0.943874	1.08373	1.1	0.948246	0.99654
2265530	B8647-3,SPAC4G9.07	1.11471	1.05519	1.08073	0.888843	1.09936	0.972655
2267620	rpc2,SPAC4G9.08c	1.11214	1.2079	1.11419	1.0811	0.983957	1.15669
2271550	arg11,SPAC4G9.09c	1.13092	1.33561	1.00556	1.30134	0.840896	1.12896
2275380	arg3,SPAC4G9.10	1.00696	1.23328	1.06881	1.10191	1.14076	1.05154
2276840	cmb1,SPAC4G9.11c	1.11729	1.25919	1.10957	1.16473	1.13288	1.14671
2278430	SPAC4G9.12	1.06069	1.28565	1.12506	1.21841	1.08925	1.06437
2279500	vps26,pep8,SPAC4G9.13c	1.26576	1.17283	1.30677	1.11987	1.16205	1.09429
2281940	SPAC4G9.14	1.35426	1.23756	1.19582	1.31039	1.25411	1.15669
2283860	SPAC4G9.15	1.06253	1.20164	1.17936	1.10701	1.1355	1.07549
2284730	rpl901,rpl9-1,SPAC4G9.16c	1.07736	1.07549	0.869345	0.989657	1	0.977725
2286160	SPAC4G9.17c,mrps5	1.08172	1.16675	1.20247	1.24401	0.903335	1.20581
2288750	SPAC4G9.19	0.907519	0.864537	0.788947	0.935191	0.965936	0.947698
2289940	SPAC4G9.20c	0.75132	0.91067	0.705149	0.791412	0.860551	0.822165
2294340	erg7,SPAC4G9.21c,SPAC13G7.01c,erg7	0.907519	0.869043	0.77164	0.759611	0.852635	0.75132
2297010	ssa1,SPAC13G7.02c	0.806123	0.904741	0.955469	1.41008	1.21016	0.936259
2300550	SPAC13G7.03	0.946058	0.812252	0.997231	0.90125	1.04729	0.998269
2301990	mac1,SPAC13G7.04c	0.913831	0.82645	0.888843	0.680657	1.07177	0.852635
2307270	SPAC13G7.05	0.946058	0.917004	0.948684	1.04066	0.890899	0.99654
2309040	SPAC13G7.06	0.92445	0.974342	0.934327	0.903335	0.884745	0.915416
2310240	SPAC13G7.07	0.993092	0.864537	0.836246	0.858565	1.01396	1.0299
2311930	crb3,SPAC13G7.08c	1.20302	1.11922	1.17936	1.42899	1.03766	1.37793
2313720	SPAC13G7.09c	1.0122	0.882703	1.09429	0.959264	0.948246	0.890384
2315500	SPAC13G7.10	0.761368	0.819321	0.747425	0.730353	1.00928	0.780516
2316620	SPAC13G7.11	0.878126	0.907519	0.998615	1.12506	1.01162	0.913831
2317660	SPAC13G7.12c	0.679479	0.606046	0.735094	0.827884	0.819794	0.82932
2320110	msa1,SPAC6C3.01c,SPAC13G7.13c	0.884234	0.848214	0.913831	0.761808	0.90125	1.02278
2325840	SPAC6C3.02c	0.854114	0.876606	0.978063	0.839441	0.884745	0.902814
2327360	SPAC6C3.03c	0.917004	0.680657	0.748461	0.732043	1.06437	0.831238
2330710	cit1,SPAC6C3.04	0.947698	0.835088	0.853818	1.18099	0.66281	1.01045
2332430	SPAC6C3.05	1.28046	1.31039	0.769504	0.816014	0.880666	0.981119
2334020	SPAC6C3.06c	1.21139	1.24833	1.07177	1.36131	1.25701	1.05702
2337990	SPAC6C3.07	1.18646	1.32409	1.01115	1.09051	0.988514	0.920188
2339660	SPAC6C3.08	1.2812	1.18509	1.36794	1.74412	1.23971	1.20999
2341570	SPAC6C3.09	1.25919	1.21209	1.19914	1.20581	1.15402	1.13092
2342760	SPAC6C3.10c,SPAC17G8.01c	0.968171	1.04427	0.900002	1.01045	1.06437	1.04427
2346380	SPAC17G8.02	0.893475	1.0479	1.16151	1.05702	1.12246	1.13879
2347610	dpb3,SPAC17G8.03c	1.29909	1.46409	1.27456	1.51835	1.11729	1.11729
2349780	arc15,SPAC17G8.04c	1.23971	1.13092	1.12194	1.12117	0.90125	1.06069
2351660	SPAC17G8.05	1.00928	0.957603	1.11574	1.13485	1.16205	0.993092
2352960	SPAC17G8.06c	1.10191	0.835088	0.998615	1.0122	1.04006	1.0087
2355620	SPAC17G8.07	0.780516	0.839441	0.885154	0.858565	0.933033	0.921784
2356630	SPAC17G8.08c	0.878194	0.745692	0.938213	1.12113	0.983535	1.00011
2358650	shg1,SPAC17G8.09	1.06992	0.893475	1.03814	0.721965	1.05702	0.959264
2359730	dma1,SPAC17G8.10c	0.86304	0.855595	0.762072	0.837987	0.886791	0.794159
2361700	SPAC17G8.11c	0.819794	1.10957	1.18099	1.0924	1.07674	1.10191
2363410	SPNCRNA.77	0.790041	0.832199	0.729005	0.784584	0.760489	0.753929
2365830	SPAC17G8.12	0.915945	0.939523	0.910039	0.962594	0.972655	0.928195
2366710	mst2,SPAC17G8.13c,mst2	0.761808	0.777816	0.757858	0.744839	0.862542	0.806642
2369680	pck1,SPAC22H10.01c,SPAC17G8.14c	0.784584	0.845279	0.803294	0.813661	0.903335	0.832199
2373010	SPAC22H10.02	0.810846	0.761808	0.852635	0.866537	0.698985	0.836536
2375410	kap114,SPAC22H10.03c	1.04972	1.05702	0.820742	0.895025	0.97942	0.868541
2379010	SPAC22H10.04	0.915945	0.697372	0.967276	0.833161	0.812252	0.820742
2380100	SPAC22H10.05c	0.981119	0.893475	0.825878	1.00231	0.950439	0.835088
2382360	SPAC22H10.06c	0.784584	0.710792	0.802181	0.798298	0.907519	0.888843
2382710	zym1,SPAC22H10.13	0.993092	0.532185
2385360	scd2,ral3,SPAC22H10.07	0.799683	0.742262	0.95396	0.866037	0.939523	0.860054
2387830	SPAC22H10.08	1.04729	0.815072	0.942131	0.929805	0.814131	0.909093
2389940	SPAC22H10.09	1.1434	0.917004	0.887611	1.09809	0.886791	1.0122
2392300	alp21,sto1,SPAC22H10.10	0.825019	0.66281	0.792235	0.773782	0.870551	0.955945
2393860	SPAC22H10.11c	0.750886	0.91067	0.774856	0.989657	0.943874	0.982821
2396810	gdi1,sec19,SPAC22H10.12c	0.884745	0.91067	1.07029	0.94442	1.02574	1.06253
2398720	SPAC15F9.01c	1.04066	0.97942	1.27987	1.66152	0.928731	1.07363
2400970	seh1,SPAC15F9.02	0.832199	0.708333	0.93174	1.12766	0.939523	1.03706
2402060	nxt2,SPAC15F9.03c,SPAC1B9.01c	0.994815	0.837987	1.07923	1.01396	1.02574	1.3449
2403830	sck1,SPAC1B9.02c	0.867539	0.714497	0.764188	1.04972	0.933033	0.955945
2408470	SPAC6B12.01,SPAC1B9.03c	1.02337	0.867539	0.927873	1.31342	0.922316	1.21841
2409590	SPAC6B12.02c	0.947698	0.813661	1.05848	1.31039	0.909618	1.19541
2415540	SPAC6B12.03c	1.28046	1.12506	1.3435	1.40769	1.1355	1.21209
2418210	SPAC6B12.04c	0.918064	1.0087	1.06437	0.931418	0.952638	1.08862
2419840	SPAC6B12.05c	0.775125	0.752623	0.705149	0.733312	1.12246	0.907519
2423120	SPAC6B12.07c	1.05946	1.18099	1.23456	1.40201	0.884745	1.01572
2427940	SPAC6B12.08	1.29012	1.25701	1.01255	1.00231	0.97942	0.939523
2429590	SPAC6B12.09	1.04729	1.09619	1.02954	0.890384	0.907519	0.974905
2430460	spp1,pri1,SPAC6B12.10c	0.791412	1.03347	0.837407	0.960928	1.0163	0.94442
2432370	drc1,SPAC6B12.11	1.10765	1.23971	0.924023	1.0693	1.00928	1.04066
2435660	tom70,SPAC6B12.12	0.905425	1.13485	0.933033	0.962594	0.808508	1.00521
2437230	SPAC6B12.13	1.1708	1.30812	1.15669	1.15869	1.05946	1.02101
2438120	SPAC6B12.14c	1.12311	1.19541	1.25353	0.993092	1.16473	1.1434
2441280	cpc2,rkp1,SPAC6B12.15	0.810378	1.12843	1.39644	1.32536	1.34984	1.23342
2444190	meu26,SPAC6B12.16	1.38992	1.34957	1.34537	1.32409	1.45062	1.22476
2445300	tif212,tif22,SPAC6B12.17c,SPAC32A11.04c	1.33793	1.17487	1.30677	1.69643	1.40444	1.26795
2447930	SPAC32A11.01	1.07425	1.18099	0.88148	0.936272	0.926588	0.994815
2449190	SPAC32A11.02c	0.895025	1.04247	0.864537	0.903335	1.04247	1.09051
2454150	SPAC32A11.03c	1.18921	1.23328	1.27987	1.15869	1.52979	1.32409
2459170	trp2,SPAC19A8.15	1.12766	1.09809	1.21588	1.40444	1.2086	1.22476
2461520	SPAC19A8.14	0.63728	0.702222	0.7495	0.76977	1.17283	0.921784
2462660	SPAC19A8.13	0.923382	1.10765	1.15669	1.25992	1	1.16878
2463890	dcp2,SPAC19A8.12	1.00696	1.03347	1.17772	1.12506	0.983957	0.905948
2466700	SPAC19A8.11c	1.16878	0.907519	0.898755	0.768438	0.897095	0.965936
2467730	SPAC19A8.10	0.96929	0.881175	0.926588	1.12506	0.698985	0.91067
2469000	SPAC19A8.09	0.939523	0.740977	1.02527	0.929805	0.757858	0.95705
2470220	upf2,SPAC19A8.08	1.34723	0.994815	1.02669	0.937896	0.82932	0.830758
2476050	SPAC19A8.07c	1.24545	1.01748	1.34164	1.37078	1.26284	1.10957
2477240	SPAC19A8.06	0.827406	0.904379	0.900002	0.795536	1.02811	0.949342
2480260	vps27,SPAC19A8.05c	0.846745	0.91067	0.87904	0.89969	0.864537	0.933033
2481500	erg5,SPAC19A8.04	0.816014	0.843816	0.79996	0.905948	1.06437	1.02101
2484200	SPAC19A8.03	0.95429	1.10191	0.95	0.922316	1.02101	1.01396
2487140	SPAC19A8.02	1.1434	1.07923	1.15829	1.12506	0.981686	1.09619
2494740	sec73,sec7c,SPAC19A8.01c,SPAC23H3.01	0.870551	0.810846	0.781328	0.937896	1.04247	0.924984
2495920	ini1,SPAC23H3.02c	1.12506	1.3036	0.922742	1.07923	1.18921	1.01748
2497270	SPAC23H3.03c	0.931418	1.22688	1.0196	1.15269	1.0163	1.17895
2500770	SPAC23H3.04	1.1	1.12896	1.37364	1.38191	1.20581	1.15469
2501990	swd1,SPAC23H3.05c	1.2079	1.11922	1.21083	1.04608	0.968171	1.08485
2505900	apl6,SPAC23H3.06	0.869043	0.854114	0.984866	0.882703	1.07425	1.02278
2506620	SPAC23H3.07c,mrp2	0.891928	0.858565	0.857376	0.849685	0.97716	0.904379
2507530	bub3,SPAC23H3.08c	0.972655	0.846745	0.91764	0.920188	0.854607	0.987943
2509410	SPAC23H3.09c,gly1	0.876606	0.767107	0.936921	1.04066	0.920188	0.881175
2513180	SPAC23H3.10	1.11922	0.796916	0.90125	0.959264	0.838956	0.923382
2514190	SPAC23H3.11c	0.795536	0.784584	0.93045	0.780516	0.926588	0.848704
2516370	SPAC23H3.12c	0.993092	0.757858	0.906262	1.01162	0.905425	0.855595
2518070	gpa2,git8,SPAC23H3.13c	1.1728	0.962458	0.991098	0.920812	0.879664	0.953566
2523770	SPAC23H3.14	1.17013	1.17691	1.05555	1.03168	1.06683	0.987943
2524800	SPAC23H3.15c,SPAC25H1.01c	0.952638	0.852635	0.976709	1.00696	0.993092	1.04066
2527870	jmj1,SPAC25H1.02	0.960928	0.909093	1.07624	1.34257	0.974905	0.984525
2529330	mug66,SPAC25H1.03	0.907519	0.777816	0.744323	0.765779	0.897095	0.933033
2530430	SPAC25H1.04	0.921784	0.899171	1.01537	0.989657	0.952638	1.11535
2531360	meu29,SPAC25H1.05	0.840896	0.723635	1	1.00696	1.01866	1.09619
2533370	SPAC25H1.06	0.851159	0.681838	0.79664	0.75132	0.974905	1.09429
2536730	SPAC25H1.07	0.739694	0.710792	0.808881	0.873573	0.795536	0.876606
2537980	SPAC25H1.08c	0.83702	0.723217	0.893785	0.793701	0.895025	0.891928
2540300	mde5,meu30,SPAC4A8.01,SPAC25H1.09	0.97942	0.805245	0.938221	1.05702	1.27456	0.881175
2541340	SPAC4A8.02c	0.898132	0.787308	1.29056	0.972655	0.812252	0.993092
2542500	ptc4,SPAC4A8.03c	0.962594	0.657471	0.88148	1.0479	1.05214	0.766664
2547030	isp6,prb1,SPAC4A8.04	0.782773	0.946058	1.2086	1.21419	0.779165	0.746131
2548760	myp2,myo3,SPAC4A8.05c	0.954065	0.780046	1.16127	0.657741	0.615285	0.678075
2555480	SPAC4A8.06c	0.974905	0.805245	0.88148	0.743549	0.895025	0.815072
2558200	SPAC4A8.07c	1.04247	0.915945	1.13485	0.760489	0.787308	0.813661
2560600	vas1,SPAC4A8.08c	0.692555	0.743549	0.886382	0.950989	1.04488	1.06622
2564220	cwf21,SPAC4A8.09c	1.02633	1.01748	1.1487	1.19748	0.913831	0.898132
2567130	SPAC4A8.10	1.04006	1.03706	1.03958	1.06069	0.82932	1.04247
2568240	lsd1,fas2,SPAC4A8.11c	0.838956	0.950989	0.908778	0.851159	0.814131	0.870551
2574760	sds22,SPAC4A8.12c	1.13813	1.12506	1.04972	1.03766	0.981686	1.05519
2576400	pts1,SPAC4A8.13c	1.08298	1.09619	1.17609	1.04488	1	1.15469
2578100	prs1,SPAC4A8.14	1.36604	1.12506	1.264	1.10957	1.16205	1.12701
2580130	cdc3,SPAC4A8.15c	1.07736	1.10573	0.910039	1.06253	1.23685	0.878126
2581720	tif33,SPAC4A8.16c,SPAC823.01c	1.28788	1.39959	1.06881	0.998269	0.968171	1.04427
2584970	SPAC823.02	1.18715	1.32639	1.22476	1.29012	0.968171	1.26868
2587700	ppk15,SPAC823.03	0.878633	1.04066	1.04102	1.06253	0.974905	1.09619
2589250	SPAC823.04	0.882703	1.23114	0.911301	1.13288	0.882703	0.857079
2590220	tlg2,SPAC823.05c	0.899171	0.87206	0.935624	0.867539	0.802923	0.950989
2591400	taf3,SPAC823.06	0.904379	0.95429	0.823591	1.03526	1.15402	0.982821
2592970	SPAC823.07	0.805245	0.795536	0.808881	0.72951	1.00928	0.887304
2594250	SPAC823.08c	0.968171	0.879649	0.915099	1.15936	0.876606	0.909093
2596090	SPAC823.09c	0.964264	0.949342	1.14552	1.15669	1.10445	1.15269
2597520	SPAC823.10c	1.0479	1.09683	1.21926	1.13879	0.935191	1.12896
2599870	SPAC823.11	1.13092	1.15869	1.07177	1.07177	0.943874	0.967612
2604470	SPAC823.12	1.05336	1.00696	1.24315	1.79626	0.939523	1.2079
2605470	SPAC823.13c	1.01748	1.05519	0.987601	0.913831	0.961483	1.02456
2607800	SPAC823.14	0.987943	1.22052	0.984866	1.11922	0.99539	1.06807
2609470	ppa1,SPAC823.15	0.836536	0.923382	0.991717	1.04608	1.09429	0.970971
2610730	mug179,SPAC823.16c	0.885768	1.04247	0.964598	1.04247	0.961483	1.05154
2613250	SPAC7D4.14c	1.16743	1.19334	0.924023	0.913831	1.05946	0.888843
2614770	SPAC7D4.13c	1.13813	1.04972	1.11574	1.11342	0.825496	0.890384
2617980	SPAC7D4.12c	1.07923	1.06992	1.06437	0.773782	1.15402	1.16675
2620730	sec39,SPAC7D4.11c	0.990801	1.20164	1.12818	1.15869	0.907519	1.1
2621950	vma13,SPAC7D4.10	0.974905	1.00347	0.811127	0.933033	0.773782	1.05702
2623990	SPAC7D4.09c	0.986233	0.950989	0.880259	0.90125	0.941696	1.03766
2626110	SPAC7D4.08	0.851159	0.790041	0.859756	0.61132	0.593231	0.974905
2626520	trx1,SPAC7D4.07c
2628240	alg3,SPAC7D4.06c	0.997692	0.959264	1.10191	1.06069	1.06683	0.998269
2630590	SPAC7D4.05	0.955945	0.76977	1.24315	1.14671	0.816014	1.03347
2631960	taf1,SPAC7D4.04	0.846745	0.827884	0.83047	0.912249	0.791869	0.739694
2637210	SPAC7D4.03c	1.27015	1.11342	0.972655	1.06069	0.961483	0.857079
2639690	SPAC7D4.02c	1.09619	1.17487	1.12506	0.983957	1.08423	0.931418
2641240	itr1,SPAC7D4.01,SPAC4F8.15	0.754364	0.913831	0.921464	0.726986	0.823591	0.867539
2645540	hcs1,hcs,SPAC4F8.14c	0.764895	0.876606	0.823591	0.864537	0.876606	0.873573
2650270	rng2,SPAC4F8.13c	0.78187	0.756546	0.798852	0.896577	0.899171	0.857079
2658260	spp42,cwf6,SPAC4F8.12c	0.747425	0.780516	0.68968	0.72951	0.988514	0.794159
2659260	SPAC4F8.11	0.867539	0.674785	0.991717	1.10191	0.943874	1.0122
2662900	stg1,SPAC4F8.10c	0.982821	0.792784	1.16151	1	0.915945	1.11987
2665700	SPAC4F8.08	0.957603	0.858565	0.926588	0.950989	0.882703	0.976032
2667700	hxk2,SPAC4F8.07c	0.948246	0.777816	0.911301	0.983957	1.04006	0.989657
2669450	SPAC4F8.06	0.891928	0.96929	0.63905	0.537747	0.810378	0.866537
2670870	SPAC4F8.05c,mrpl28	0.94442	0.773782	0.967276	1.01748	0.668964	0.915945
2671860	SPAC4F8.04	0.82932	0.784584	0.802181	0.909618	0.952638	0.917004
2673360	SPAC4F8.03,SPAC644.01c	0.977725	0.876606	1.01537	1.20164	0.972655	1.06437
2675410	SPAC4F8.02c,SPAC644.02,mrpl40	1.03526	1.0087	1.23285	1.31951	0.860551	1.02811
2676430	SPAC4F8.01,SPAC644.03c,did4	1.05702	0.870551	0.902501	0.974342	0.959264	0.867539
2678670	pct1,SPAC644.04	0.788673	0.89969	0.806642	0.928195	0.880666	0.822165
2679740	SPAC644.05c	0.734584	0.794159	0.94737	0.784584	0.870551	0.89969
2681130	cdr1,nim1,SPAC644.06c	0.882703	0.803851	0.857376	0.939523	0.864537	1.00521
2688070	SPAC644.07	1.23114	0.920188	0.98214	1.09429	0.986233	1.02456
2689480	SPAC644.08	0.962594	0.918594	0.882703	0.846745	0.93088	0.960928
2691600	SPAC644.09	1.01162	0.881175	1.12039	1.04608	0.97942	1.08485
2692510	SPAC644.10	0.827884	0.590496	0.846745	0.679479	0.858565	0.851159
2693500	SPAC644.11c	0.965936	0.756546	0.860949	1.1607	0.740549	1.0479
2697910	cdc5,SPAC644.12	0.805245	0.677128	0.831622	0.86304	0.854607	0.92445
2698600	SPAC644.13c	0.80107	0.644685	0.877822	0.812252	1.00463	0.768438
2700200	rhp51,rad51,SPAC644.14c	0.813661	0.710792	0.775931	0.837987	0.793701	0.760489
2701680	rpp101,rpp1-1,SPAC644.15	0.774576	0.735878	0.788684	0.834814	0.661097	0.908588
2703360	SPAC644.16	1.14605	0.849685	0.94737	0.857079	0.846745	0.845279
2704320	SPAC644.17c,mrpl9	0.659754	0.696164	0.601235	0.514057	0.870551	0.613442
2706040	bet3,SPAC644.18c	0.80107	0.70466	0.986233	0.604997	0.670511	0.918064
2707490	gpi12,SPAPB2B4.01c	0.773782	0.708333	0.833931	0.658231	0.779165	0.690159
2709180	grx5,SPAPB2B4.02	0.918594	0.884234	0.752623	0.728247	0.926588	0.658612
2712860	cig2,cyc17,SPAPB2B4.03	0.964264	0.854114	0.832776	1.43644	0.899171	0.923382
2714600	SPAPB2B4.04c	0.886791	1.09619	0.938221	0.777816	0.922316	0.933033
2723020	vma5,SPAPB2B4.05	1.27456	1.34257	1.30858	1.20581	1.11471	1.03347
2724010	SPAPB2B4.06	1.19748	1.13682	1.08373	1.06807	1.02811	1.04247
2725650	SPAPB2B4.07	0.893475	0.943874	1.01677	1.23114	0.939523	0.998269
2732830	SPAC6F6.01	0.964264	0.895025	0.99585	1.23328	0.838956	1.05336
2733750	pof5,SPAC6F6.02c	0.805245	0.785945	0.83047	0.82932	0.882703	0.89969
2735430	SPAC6F6.03c	0.761808	0.882703	0.926588	0.942785	1.10957	1.02101
2738270	SPAC6F6.04c	1.04488	1.03347	0.93174	0.812252	0.915945	0.936272
2741590	SPAC6F6.05	0.946058	0.90125	0.91067	0.692555	0.831238	0.963707
2742950	SPAC6F6.06c	1.04972	0.915416	0.905006	0.891928	0.856584	0.796916
2747230	rps13,SPAC6F6.07c	0.937355	1.05885	0.896267	1.24258	0.97942	1.04972
2748150	cdc16,bub2,SPAC6F6.08c	0.974905	0.905948	0.948684	0.819321	1.05946	0.994815
2750280	SPAC6F6.09	1.05702	1.32409	0.850274	0.949342	1.18372	0.957603
2751180	arc2,arc34,SPAC6F6.10c	0.905948	0.928195	1.09278	1.01748	1.05702	1.04247
2752900	SPAC6F6.11c	1.08423	1.06437	1.16635	1.23542	0.99539	1.0479
2756530	SPAC6F6.12	1.01162	1.02278	1.06437	1.09429	1.08172	0.998269
2757750	SPAC6F6.13c	0.91067	0.970971	0.94442	1.23399	1.04006	0.95429
2763310	ypt5,SPAC6F6.15	1.1115	1.0644	1.30315	1.49485	1.09936	1.29809
2764920	SPAC6F6.16c	1.21841	1.25122	1.27987	1.15269	1.0163	1.09809
2765850	SPAC6F6.18c	1.18304	1.30435	1.15669	1.03168	1.03886	1.2505
2771020	rif1,tap1,SPAC6F6.17,SPAPJ736.01,tap11	1.58374	1.14472	1.04536	1.22688	0.897095	0.986233
2772380	SPAPJ736.02c,SPAC1805.01c,ppk6	0.990801	1.08673	0.942131	0.878126	0.817902	0.986233
2775280	SPAC1805.02c	0.941696	0.861546	0.895025	0.952638	1.05702	0.965936
2776580	SPAC1805.03c	0.959264	0.972655	1.01819	0.984525	0.997692	0.936272
2781360	nup132,SPAC1805.04	0.929805	1.0122	0.924984	0.80478	0.961483	1
2783380	cki3,SPAC1805.05	0.82169	0.96929	1.04247	1.02278	0.937355	1.04066
2785340	hem2,SPAC1805.06c	1.06191	1.07736	1.0196	1.05154	0.961483	0.994815
2786710	dad2,hos2,SPAC1805.07c	1.00596	0.853015	0.966784	0.903995	0.941759	0.91074
2789220	dlc1,SPAC1805.08	1.13288	0.976032	1.25701	1.10191	0.66128	1.19472
2791330	SPAC1805.09c	1.02337	1.17691	0.972655	0.912249	1.10445	1.01572
2793200	SPAC1805.10	0.817902	1.08673	0.729005	0.832199	0.764895	0.947698
2794160	rps2602,rps26-2,SPAC1805.11c	0.737135	0.810846	0.642603	0.861546	1.1487	0.915416
2795400	uep1,ubi2,SPAC1805.12c	1.06992	0.965936	0.94737	1.22264	0.920188	0.875088
2796070	rpl14,SPAC1805.13	0.969472	0.975256	0.941365	1.04501	0.92463	1.00751
2798310	SPAC1805.14	1.02456	1.29459	1.14076	1.39233	1.04729	1.27015
2799460	pub2,SPAC1805.15c	1.03766	1.34957	1.20748	1.21982	1.19748	1.31722
2802340	SPAC1805.16c	1.4811	1.24833	1.31585	1.25266	1.23685	1.06437
2808090	crm1,caf2,SPAC1805.17,SPAC1B2.01	0.876606	0.942785	0.940826	0.881175	1.00231	1.02811
2809790	ugo1,SPAC1B2.02c	1.17827	1.48968	0.906262	0.820742	1.25122	1.0299
2811340	SPNCRNA.75	1.19748	1.0924	0.95396	0.87206	0.990801	1.11987
2812720	SPAC1B2.03c	0.891928	1.14671	1.00696	0.959264	0.943874	0.984525
2815650	cox6,SPAC1B2.04	1.25178	1.05208	1.12189	1.12823	1.0943	1.03538
2818210	mcm5,nda4,SPAC3F10.01,SPAC1B2.05	0.831238	0.848214	0.922742	0.756109	0.99539	0.843816
2819870	trk1,sptrk,SPAC3F10.02c	0.834944	0.905172	0.722059	0.795939	0.814102	0.735876
2824150	SPAC3F10.03	1.06992	1.1708	0.824734	0.701007	0.882703	1.08862
2825780	gsa1,gsh2,SPAC3F10.04	0.834122	0.800433	0.864384	0.825568	0.880177	0.806647
2827140	SPAC3F10.05c	0.730353	0.817902	0.95396	1.00696	1.02337	0.982821
2828310	SPAC3F10.06c	0.80107	1.07363	0.833931	0.796916	0.918064	0.858565
2829880	SPAC3F10.07c	1.10573	1.1487	0.88148	0.635076	1.2086	0.977725
2832980	SPAC3F10.08c	0.873573	0.960928	0.862144	0.950989	0.946058	0.82932
2834450	map3,SPAC3F10.10c	1.14726	1.08773	0.949647	1.04029	0.966867	0.904944
2838650	SPAC3F10.11c	1.30134	1.06992	1.05263	1.29012	1.00463	0.94442
2843540	SPAC3F10.12c	0.850667	0.936272	1.08373	0.806642	0.922316	0.893475
2849060	ucp6,SPAC3F10.13	0.972655	0.795536	0.946058	0.939523	0.852635	0.836536
2849950	spo12,SPAC3F10.15c	0.792784	0.861546	0.779165	0.657471	0.649169	0.679479
2851020	SPAC3F10.16c	0.714497	0.734584	0.891311	0.797377	0.97942	0.870551
2853630	SPAC3F10.17	0.87206	0.854114	0.79664	0.784584	0.870551	0.819321
2856340	SPAC8F11.02c	0.946058	0.882703	0.895025	1.13879	0.795536	0.952638
2859620	msh3,swi4,SPAC8F11.03	0.970971	0.99654	1.07177	1.10573	0.831238	1.01924
2861170	SPAC8F11.04	1.26138	1.09809	1.21588	1.12311	1.12766	1.09429
2862260	SPAC8F11.05c	1.24401	1.22264	1.17121	1.17555	1.23399	1.0811
2864170	SPAC8F11.06	1.20372	1.11342	1.16473	1.07363	0.816014	0.965936
2865720	cdc24,SPAC8F11.07c	0.959264	0.934651	0.908778	0.913831	0.941696	0.986233
2867580	SPAC8F11.08c	0.972655	0.957603	0.91764	0.862542	0.868541	1.02633
2869750	SPAC8F11.09c	1.2163	1.05702	1.17936	1.32562	1.06191	1.03168
2871540	pvg1,SPAC8F11.10c,SPACUNK4.18		0.97942	0.852635	1.27456	0.959264	0.913831
2874540	SPACUNK4.17	0.926588	0.99654	0.910039	0.936272	1.12246	0.848214
2876950	SPACUNK4.19	0.967612	0.890384	0.99585	1.13682	1.00696	1.00928
2880810	SPACUNK4.16c	0.880666	0.813661	1.12818	1.11729	0.909618	1.17691
2882270	SPACUNK4.15	1.16878	1.1	1.2466	1.42899	1.28788	1.26284
2884770	SPACUNK4.14	0.972655	0.839441	0.961927	1.06253	0.935191	0.851159
2887200	SPACUNK4.13c	0.846745	0.813661	0.918913	1.10445	0.943874	0.989657
2890230	SPACUNK4.12c	0.95705	0.898132	1.00417	1.08862	0.868541	0.832199
2891390	SPACUNK4.11c	0.843816	0.747425	1.19334	1.18099	0.790041
2892600	SPACUNK4.10	0.97942	0.812252	0.76313	0.664343	1.1434	0.766664
2895410	SPACUNK4.09	0.874583	0.825019	0.737135	0.675955	0.941696	0.742262
2896620	SPACUNK4.08	0.961483	0.890384	0.95	1.06253	0.913831	0.791412
2902050	cta4,sev4,SPACUNK4.07c,SPAPYUK71.01	0.922316	0.939523	0.951318	0.931418	1.00696	0.976032
2903440	rpb7,SPACUNK4.06c,SPAPYUK71.02	0.959264	0.993092	0.82245	0.783226	0.771997	0.873573
2904760	SPAPYUK71.03c	0.752623	0.890384	0.891311	0.91067	1.04729	0.964264
2909080	eft201,eft2-1,etf2,SPAPYUK71.04c,SPAC513.01c	1.03049	0.995842	1.2769	1.3187	1.18302	1.4035
2912920	SPAC513.02	1.13682	1.04972	1.11729	0.950989	1.26868	0.90125
2914440	SPAC513.04	1.15669	1.29235	1.18715	1.32256	1.07177	1.01162
2918830	mns2,SPAC513.05	1.10765	1.15869	1.31951	1.20372	0.773782	1.19334
2919850	SPAC513.06c	0.845279	0.905948	1.02954	0.933033	0.959264	1.04066
2922970	SPAC513.07	0.952638	0.866037	0.990343	0.822165	0.915945	0.947698
2924910	SPAC2E1P3.01	0.957603	0.917004	1.03958	1.17555	1.04488	1.07549
2926240	SPAC2E1P3.02c	0.844791	0.743549	0.862144	0.869043	1.19472	0.870551
2928420	SPAC2E1P3.03c,Tf2-3	1.21961	1.02904	1.19723	1.21502	0.976457	1.1222
2935260	SPAC2E1P3.04	0.90125	0.918594	0.951318	0.89969	1.04972	0.989657
2936690	SPAC2E1P3.05c	0.830758	0.82932	1.10343	1.15269	1.20302	0.967612
2946310	SPAPB2C8.01	0.477973	0.808041	0.946058	0.957603	1	0.939523
2950420	SPAPB2C8.02,SPAPB24D3.01	1.12701	1.24617	1.20916	1.16272	0.950439	1.19956
2951430	SPAPB24D3.02c	1.09177	1.02633	0.913831	0.876606	0.90125	0.981119
2954300	SPAPB24D3.03	1.09429	1.23971	1.00521	1.10573	0.972655	1.11729
2955370	mag1,SPAPB24D3.04c	1.11342	1.1708	1.07773	1.26576	1.06683	1.35191
2957350	SPAPB24D3.06c	1.23399	1.34025	1.13288	0.92445	1.14076	1.00696
2959300	SPAPB24D3.07c	1.10573	1.16878	1.27633	1.05946	1.59475	1.06253
2962420	SPAPB24D3.08c	1.39233	1.3449	1.15669	0.974905	1.14605	0.921784
2964440	SPAPB24D3.09c	1.08423	1.15069	1.12039	0.952638	1.04488	1.08298
2969460	agl1,agl,SPAPB24D3.10c	0.991373	1.05885	0.845572	1.06437	0.926588	0.99654
2979740	SPAPB24D3.11,SPAPB1A11.01	1.10957	1.0811	1.2518	1.25919	1.1355	1.15869
2982200	SPAPB1A11.02	1.0479	1.10573	1.23456	1.24833	1.16743	1.0924
2986330	SPAPB1A11.03	1.29534	1.43893	1.49071	1.67018	1.09177	1.34957
2987870	SPAPB1A11.04c	1.04729	1.18921	1.03383	1.14671	1.09177	0.959264
2990960	sap49,SPAPB1A11.05,SPAC31G5.01	0.802923	0.977725	0.83047	0.890899	1.00928	0.87206
2992430	SPAC31G5.02	0.976032	0.939523	0.934327	0.920188	0.974905	0.917004
2993750	rps1101,rps11-1,SPAC31G5.03	0.63728	0.61132	0.658612	0.53465	0.922316	0.780967
2994930	SPAC31G5.04	0.713672	0.780516	0.893785	0.835088	0.986233	0.977725
2996230	SPAC31G5.05c	1.0693	1.11535	0.922742	0.891928	0.878633	0.881175
2997760	SPAC31G5.06	0.931418	0.870551	0.991717	0.913831	0.806642	0.849685
2998840	SPAC31G5.07	1.12506	1.19748	1.14235	1.02633	0.880666	1.1708
3000390	ups1,ups,SPAC31G5.08	0.964264	0.941696	1.15349	1.08298	0.95705	1.01748
3001230	spk1,SPAC31G5.09c	1.01045	1.03347	1.02101	1.11149	0.963707	0.95429
3004220	eta2,SPAC31G5.10	0.777366	1.05519	0.838568	0.707107	0.97041	0.902814
3007420	pac2,SPAC31G5.11	1.0299	1.23756	1.23628	1.14076	1.33484	1.13092
3009370	n150,SPAC31G5.12c	1.10573	1.11535	1.31039	1.38271	1.31039	1.12506
3011120	SPAC31G5.21	1.70527	1.35426	1.49744	1.04972	1.24833	1.24833
3012590	rpn11,pad1,sks1,bfr2,mts5,SPAC31G5.13	1.29459	1.34723	1.39668	1.04427	1.20302	1.45062
3014110	gcv1,n313,SPAC31G5.14	1.33691	1.32709	1.40194	1.33909	1.14811	1.20394
3018240	SPAC31G5.15	0.957603	1.18509	1.09733	1.31722	0.920188	1.24186
3019350	dpm1,SPAC31G5.16c	0.732043	1.04066	0.898755	0.903335	0.950439	1.03886
3020730	rps1001,rps10-1,SPAC31G5.17c	1.00696	1.07923	0.926588	0.858565	1.1607	1.07177
3022140	SPAC31G5.18c	1.03168	1.18304	1.07624	1.19334	1.07674	1.06622
3028360	SPAC31G5.19	0.817902	1.00173	0.969962	0.964264	1.04729	1.02278
3029920	SPAC31G5.20c,SPAC1786.01c	0.959264	1.03526	0.86814	0.80107	1.16205	0.898132
3034640	SPAC1786.04	0.851855	0.933235	0.766785	0.840879	0.897768	0.889067
3037100	SPAC1786.02	0.659754	1.11149	0.837407	0.768438	1.08423	0.724471
3039930	cut11,SPAC1786.03,SPAC24C9.01	0.937355	0.89969	0.813379	0.60815	0.764895	0.773782
3040950	SPAC24C9.02c	0.934651	0.895025	0.952638	0.928731	0.92445	0.965936
3042980	SPAC24C9.03,mvd1	0.862542	0.905948	0.933033	0.99654	0.899171	0.946058
3043980	cox8,SPAC24C9.16c	1.02574	1.07177	0.814508	0.743549	0.993092	1.00347
3045460	SPAC24C9.04	0.752623	0.860551	0.812252	0.795536	0.771105	0.911722
3046380	SPAC24C9.05c	0.768438	0.845279	0.815637	0.842842	0.941696	0.912249
3049900	SPAC24C9.06c	0.808508	1.13813	0.946058	0.842842	0.990801	0.874583
3054950	bgs2,meu21,pgs2,SPAC24C9.07c	1.32256	1.18099	1.0196	1.10765	1.05458	0.970971
3064070	SPAC24C9.08	1.27899	1.21209	1.26576	1.21419	1.18372	1.22688
3065400	SPAC24C9.09	1.34102	1.24833	1.27279	1.18715	1.04247	1.08298
3066670	SPAC24C9.10c,mrp4	1.15869	1.2505	1.09885	1.23399	1.03288	1.17691
3068690	SPAC24C9.11	0.840896	1.08862	0.874179	0.837987	0.99539	0.981119
3070940	SPAC24C9.12c	0.812252	0.851159	0.772711	0.844791	1.0163	0.97942
3072800	SPAC24C9.13c,mrp10	1.1708	1.21841	1.04826	1.15269	1.27456	1.12246
3074670	SPAC24C9.14	0.614506	0.693756	0.703197	0.554785	0.937355	0.681838
3075940	spn5,mde9,meu28,SPAC24C9.15c	0.962594	0.855595	0.938221	1.02811	0.890899	0.907519
3080770	SPAC16A10.01	0.878126	0.858565	0.723969	0.734584	0.946058	0.776469
3082210	SPAC16A10.02	0.946058	0.860054	0.955283	0.947698	0.920188	0.812252
3083010	SPAC16A10.03c	0.888843	0.976032	1.19748	1.36131	1.03766	0.96929
3088600	rho4,SPAC16A10.04	0.982821	0.860054	1.15509	1.09177	0.935191	0.912249
3090050	dad1,SPAC16A10.05c	1.03347	1.22901	1.23799	1.04972	1.04247	1.08925
3090860	nse2,SPAC16A10.06c	1.03184	1.01815	1.17665	0.898142	0.811359	0.904747
3092750	taz1,myb1,myb,SPAC16A10.07c	0.968171	0.846745	1.05409	1.08298	1.02337	0.994815
3095420	SPAC16A10.08c,SPAC589.01c	0.909093	0.947698	0.986233	1.18304	0.946058	0.970971
3096650	srb9,spTrap240,SPAC589.02c	0.918594	1.06622	1.11884	1.18099	0.835088	1.04427
3100380	SPAC589.03c	0.998269	0.915416	0.823591	0.788673	0.846745	0.825019
3101300	SPAC589.04	0.876606	0.819321	0.838568	0.725728	0.937355	0.866037
3102540	SPAC589.05c	0.959264	0.977725	0.907519	1.07736	1.00231	0.86304
3104190	SPAC589.06c	0.589474	0.699793	0.660669	0.881175	1.02574	0.896577
3105640	SPAC589.07c	0.898132	0.866037	0.875391	0.904379	1.0693	0.873573
3107460	dam1,SPAC589.08c	0.917004	0.887304	0.835088	0.694959	0.961483	0.832199
3108440	SPAC589.09	0.842355	0.738413	0.765248	0.764895	0.76313	0.735858
3109520	SPAC589.10c	1.12117	0.965936	1.27987	1.12701	1.01866	1.11987
3110710	SPAC589.11	1.11729	0.909618	0.855002	0.896577	0.895025	0.95705
3113720	SPAC589.12,SPAC688.01	0.791869	0.790041	0.903753	0.870551	0.928731	0.896577
3114800	mis14,SPAC688.02c	0.941696	0.909093	1.05409	1	0.963707	0.893475
3115840	SPAC688.03c	0.989657	0.937896	0.895025	0.845279	0.856584	0.854114
3117170	gst3,SPAC688.04c	1.07363	1.0924	0.905006	0.740977	0.909618	0.960928
3118980	slx4,SPAC688.06c	0.723635	1.03706	0.925304	1.14076	0.802923	0.815072
3120540	SPAC688.07c	1.00696	0.835088	0.793334	0.817902	0.874583	0.882703
3126770	srb8,SPAC688.08	1.10957	1.04066	1.32134	1.12311	1.11214	1.00696
3129210	SPAC688.09	1.08298	1.01045	1.17772	1.02633	1.16205	1.03706
3134920	rev3,SPAC688.10	0.982821	1.17895	0.944747	1.19334	0.82169	1.09429
3138830	end4,SPAC688.11,sla2	0.937896	1.05519	0.852635	1.19334	0.90125	1.0087
3139880	SPAC688.12c	1.07736	1.29012	1.02101	1.08485	1.09429	1.12117
3141380	scn1,SPAC688.13	1.15669	1.1487	1.19582	1.17283	1.1487	1.0811
3142960	SPAC688.14	1.36368	1.22688	1.33422	1.25701	1.02337	1.13682
3146400	bet5,SPAC688.15,SPAC3G9.16c	1.41912	1.36841	1.39668	1.28788	1.27751	1.23685
3147150	SPAC3G9.15c	0.866037	0.991373	1.1235	1.17487	1.13027	1.04066
3148670	sak1,SPAC3G9.14	1.35974	1.36604	1.11729	1.10957	0.911722	0.994815
3153380	SPAC3G9.13c	0.869043	0.91067	0.915099	1.18921	0.876606	0.89969
3154110	SPAC3G9.12	0.937355	1.00521	0.877822	0.97041	0.692555	0.94442
3162420	SPAC3G9.11c	1.18099	0.68302	1.00696	1.05702	1.03168	1.20581
3164690	SPAC3G9.10c	0.949342	0.787308	1.03097	1.15269	1.00231	1.07363
3168130	tif211,SPAC3G9.09c	0.90125	0.909093	1.06585	1.04729	0.97041	0.962594
3169360	png1,SPAC3G9.08	0.857079	0.812252	0.920188	0.977725	0.93088	0.866537
3172050	hos2,hda1,SPAC3G9.07c,phd1	0.888843	1.0087	0.76313	0.739694	0.961483	0.885768
3172890	SPAC3G9.06	0.887304	1.19956	0.87904	0.964264	1.03049	1.08862
3175450	SPAC3G9.05	0.846745	1.40444	1.05702	1.31494	1.11342	1.15669
3177680	ssu72,SPAC3G9.04	0.840896	0.795536	0.692555	0.582367	0.986233	0.946058
3179040	SPNCRNA.87	1.17487	1.19334	1.14076	1.31039	0.766664	1.29834
3180640	rpl2301,rpl23-1,SPAC3G9.03	0.843816	0.991373	0.993092	0.915416	1.04006	1.09809
3181650	SPAC3G9.02	1.14076	1.35426	1.08373	1.13027	1.25411	1.23114
3183040	SPAC3G9.01			0.965936	0.558644
3186880	SPAC1486.01	1.23328	1.17487	1.77031	1.36289	1.42734	1.15469
3188030	ucp14,SPAC1486.02c	1.15469	1.25919	1.28343	1.09429	1.19748	1.0122
3190010	SPAC1486.03c	0.909618	0.977725	1.08523	1.02456	1.0693	1.02101
3192800	alm1,SPAC1486.04c	0.735433	0.993092	0.900002	0.984525	0.732043	0.923382
3202730	SPAC1486.05,nup189	1.03766	0.923382	0.983502	0.817902	1.04729	0.936272
3206120	SPAC1486.06	1.01396	1.08862	0.948684	0.941696	0.92445	0.893475
3207190	SPAC1486.07c,mrpl19	1.0924	1.05702	0.912565	0.80107	1.11214	0.899171
3208660	SPAC1486.08	1.11729	1.14671	0.957935	0.752623	1.09177	0.963707
3211690	SPAC1486.09	1.14076	1.06622	1.17936	1.22052	0.870551	1.08862
3214760	thi1,ntf1,SPAC1486.10,SPAC6G10.01	0.986233	1.00347	0.955283	1.26284	0.97942	0.981119
3215980	tea3,SPAC6G10.02c	1.27751	0.987943	1.23114	1.45062	0.884745	1.10573
3220360	SPAC6G10.03c	1.08172	0.924984	1.03097	1.04972	0.99539	0.890384
3222230	SPAC6G10.04c	0.750019	0.848214	1.0196	1.2086	1.00928	1.04972
3224130	SPAC6G10.05c	0.907519	0.89969	0.920188	0.968171	0.823591	0.912249
3228820	SPAC6G10.06	0.974342	1.12506	1.1065	0.884745	0.886791	0.854607
3231280	SPAC6G10.07	0.907519	1.07549	1.17283	1.17895	1.07923	1.06622
3233140	idp1,SPAC6G10.08	0.97041	0.905425	1.16151	1.12117	0.868541	1.12117
3236720	SPAC6G10.09	0.802459	0.949342	0.969962	1.1607	0.97942	1.02101
3237570	SPAC6G10.10c	0.924984	1.08298	1.03097	0.80478	1.37872	1.10573
3239010	ubi3,SPAC6G10.11c	1.0175	0.869859	1.14974	1.05096	0.904349	0.978929
3240760	ace2,SPAC6G10.12c	1.01396	1.07363	0.862144	0.917004	1.02101	1.02456
3242860	SPAC6G9.01c	1.12117	1.27015	1.33978	1.58008	1.16743	1.29684
3244520	nop9,SPAC6G9.02c	1.51835	1.31722	1.35285	1.71119	1.24545	1.10957
3248160	SPAC6G9.03c	1.2505	1.08485	1.36794	1.22901	1.18921	1.15669
3253190	mug79,SPAC6G9.04	1.1487	1.17895	1.27633	1.54756	0.974905	1.55833
3254950	SPAC6G9.05	1.0122	1.00173	0.892547	1.23114	0.952638	1.04972
3255980	pcp1,SPAC6G9.06c	1.23399	1.19748	1.02243	1.3449	0.858565	1.04608
3259820	arc4,SPAC6G9.07c	0.659754	0.660898	0.685867	0.833642	0.935191	0.950989
3261520	SPAC6G9.08,ubp6	0.766664	0.96929	1.05263	1.08172	1.11987	1.15069
3262620	rpl24,SPAC6G9.09c	0.802016	0.90492	0.875392	1.12895	0.970655	0.89195
3263830	sen1,SPAC6G9.10c	1.03766	0.95429	0.892547	1.06069	1	1
3269450	syb1,SPAC6G9.11	1.29012	1.20999	1.44393	1.25484	1.31646	1.13092
3272560	cfr1,SPAC6G9.12	1.02337	1.20999	1.23285	0.981119	1.35035	1.02456
3273460	bqt1,mug23,SPAC6G9.13c	1.16272	1.16205	1.10765	1.20581	1.01045	1.01396
3276320	SPAC6G9.14	1.01572	1.32869	1.25006	1.25701	1.10191	1.22264
3278100	SPAC6G9.15c	1.06069	1.25266	1.03383	1.31494	1.0693	1.03706
3280030	SPAC6G9.16c	0.617709	0.549999	0.540363	0.552865	0.860551	0.621288
3282500	SPAC652.01	1.14472	1.12701	1.03814	0.926588	0.819794	0.986233
3283350	SPAPB1E7.01c	0.931418	0.89969	1.09126	1.22688	1.16743	1.02633
3284770	mcl1,slr3,SPAPB1E7.02c	0.918594	0.893475	1.03097	1.07177	1.00928	1.00521
3288770	SPAPB1E7.03	0.972655	1.10765	0.90125	0.964264	1.03288	0.909093
3290140	SPAPB1E7.04c	0.827406	1.02633	0.98214	1.23971	0.749154	0.993092
3297870	SPAPB1E7.05	1.26868	1.22476	1.55401	1.56103	1.31646	1.20999
3299010	eme1,SPAPB1E7.06c	1.10445	1.05702	1.17446	1.15869	1.06437	0.955945
3310300	SPAPB1E7.07	0.888843	1.02101	0.888843	1.07736	1.02574	1.0479
3312000	SPAPB1E7.08c	0.725308	1.04972	0.751581	0.718636	0.909618	0.941152
3316170	ogm2,SPAPB1E7.09,oma2	1.09177	1.30134	1.12194	1.38751	1.52274	1.30134
3317980	rpc17,SPAPB1E7.10	1.16473	1.10957	1.32869	1.40444	0.990801	1.37872
3318980	SPAPB1E7.11c	1.58008	1.61049	1.57352	1.5874	1.50525	1.31494
3320500	rps602,rps6-2,rps6,SPAPB1E7.12	0.7457	0.857079	0.806642	1.42405	1.11471	0.819794
3324240	mns1,SPAPB1E7.13c,SPAC2E1P5.01c	1.10957	1.17487	1.23456	1.14472	1.22547	1.11729
3326800	SPAC2E1P5.02c	1.27235	1.40688	1.20581	1.17283	0.786399	1.35974
3328400	SPAC2E1P5.03	1.13682	1.31494	0.961927	0.926588	0.831238	0.97942
3329100	cwg2,orb7,SPAC2E1P5.04c	1.07549	1.09809	1.01115	1.26576	0.990801	1.08485
3331650	SPAC2E1P5.05	1.20302	1.11149	0.927873	0.835088	1.08925	1.16473
3334820	sxa1,SPAC2E1P5.06,SPAC26A3.01	0.867539	0.870551	1.08373	1.23114	1.02811	1.05519
3337160	myh1,myh,SPAC26A3.02	0.991373	1.00521	0.971308	0.920188	0.860551	0.893475
3337730	rmi1,SPAC26A3.03c	0.99654	0.962594	0.86334	0.750019	0.888843	0.794159
3338900	rpl2002,rpl20,rpl20-2,SPAC26A3.04	0.976032	0.849685	0.938221	0.873573	1.08925	0.942785
3344570	chc1,SPAC26A3.05	1	0.920188	1.13918	0.94442	0.782773	0.879649
3346300	SPAC26A3.06	0.70466	0.60815	0.663423	0.625248	0.852635	0.684205
3347470	rpl1101,rpl11-1,rpl11,SPAC26A3.07c	0.730775	0.775125	0.895025	0.732043	0.907519	0.885768
3348250	smb1,smb,SPAC26A3.08	1.00521	0.91067	0.97942	0.805245	0.743979	0.842355
3350000	SPAC26A3.09c,rga2	0.89296	0.765779	0.75576	0.701007	0.756109	0.666649
3353730	SPAC26A3.10	0.837301	0.699285	0.649994	0.799045	0.786399	0.7986
3358310	SPAC26A3.11	0.701007	0.581358	0.729005	0.662044	0.806642	0.663193
3359470	dhp1,SPAC26A3.12c	0.876606	0.852635	0.837407	0.87206	1.10701	0.842355
3362760	Tf2-4,SPAC26A3.13c	1.21961	1.02904	1.19723	1.21502	0.976457	1.1222
3367810	SPAC26A3.14c	0.799683	0.614506	0.773782	0.691356	0.591862	0.779165
3368980	SPAC26A3.15c	0.854607	0.743549	0.726986	0.595979	0.884745	0.80107
3371480	dph1,SPAC26A3.16,ucp5	0.725728	0.739694	0.808881	0.693756	1.08423	0.796916
3372640	SPAC26A3.17c,SPAC8E11.11	1.07549	0.830758	0.972655	1.07363	0.888843	0.848704
3374430	sou1,SPAC8E11.10	0.712025	0.768438	0.68302	0.713672	0.989657	0.787308
3378400	alp31,SPAC8E11.07c	0.918594	0.743979	0.82932	0.720715	0.607097	0.761368
3378900	SPAC8E11.06	1.10765	0.802459	0.884234	0.852635	0.870551	1.04247
3379700	SPAC8E11.05c	0.970971	0.756546	1.08222	1.09683	0.82932	0.815072
3382350	SPAC8E11.04c	1.16743	0.939523	1.19582	1.01748	0.90125	0.913831
3383960	dmc1,dmp1,SPAC8E11.03c	0.649544	0.651799	0.724973	0.620929	0.799221	0.70344
3386040	rad24,SPAC8E11.02c	0.675955	0.70466	0.570382	0.64842	1.06683	0.650671
3388210	SPAC8E11.01c,SPAC959.01	0.839441	1.00696	0.842063	0.816486	1.27456	0.970971
3389210	sec17,SPAC959.02	1.03636	0.968454	0.998635	1.15045	0.858926	1.02635
3391030	SPAC959.03c	0.815072	0.896577	0.892547	0.920188	0.913831	0.784584
3394340	SPAC959.04c	1.10701	1.11342	1.10803	1.10191	0.866537	0.955945
3397150	SPAC959.05c	1.04972	1.18921	0.874179	1.0924	1.02811	1.03526
3399220	SPAC959.06c	1.20581	1.28639	1.14393	1.29909	1.09429	1.08485
3400540	rps403,rps4-3,rps4,SPAC959.07	1.12579	1.03654	0.998792	1.09156	1.09945	1.16026
3401740	rpl2102,rpl21-2,rpl21,SPAC959.08	1.07923	1.02811	1.30134	1.01396	1.47427	1.23971
3403310	apc5,SPAP32A8.01c,SPAC959.09c	1.33099	1.39233	1.52626	1.48968	1.3566	1.24401
3407640	SPAP32A8.02	1.38511	1.50004	1.56049	1.19748	1.40444	1.50177
3409150	SPAP32A8.03c	1.29534	1.46409	1.31951	1.36131	1.26868	1.19127
3412350	rpl501,rpl5-1,rpl5,SPAC3H5.12c	1.28948	1.3243	1.36109	1.39864	1.20808	1.24045
3414800	SPAC3H5.11	1.01572	1.22476	1.09885	1.06807	1.24833	1.16473
3416790	rpl3202,rpl32-2,rpl32,SPAC3H5.10	1.00173	0.884234	0.916369	0.795536	1.02811	1.17283
3425360	SPAC3H5.09c	0.72951	0.756546	0.892547	0.913831	0.878633	0.923382
3428850	SPAC3H5.08c	1.11342	1.21419	0.968618	0.878126	0.946058	0.779165
3430990	rpl702,rpl7-2,rpl7,rpl7b,SPAC3H5.07	0.707107	1.41095	1.18372	0.687771	1.06437	1.10957
3435830	pol1,swi7,polA,SPAC3H5.06c	0.779165	1.06253	0.76631	0.831238	0.968171	0.949342
3437440	rps1401,rps14-1,rps14,SPAC3H5.05c	0.987943	0.96929	0.745355	0.860054	1.17013	1.03526
3438270	aar2,SPAC3H5.04	1.21209	1.45397	1.0629	1.22052	0.974905	1.1607
3441900	pkl1,klp1,SPAC3H5.03c,SPAC3A11.14c	1.10573	1.10382	1.21419	1.17283	1.04247	1.0087
3442830	SPAC3H5.02,SPAC3A11.13	1.51572	1.30134	1.5977	1.47172	1.18372	1.03526
3445970	rpt5,pam2,tbp1,SPAC3A11.12c	1.25484	1.25484	1.8226	1.62732	1.20581	1.19127
3447950	SPAC3A11.11c	1.07177	1.13879	1.08975	1.03526	1.03288	1.02101
3449860	SPAC3A11.10c	1.11214	1.27677	1.04972	1.33099	1.08423	1.18099
3451340	SPAC3A11.09	0.990801	1.14274	0.842063	1.00696	0.721965	0.90125
3455830	pcu4,cul4,pcu4,Cul-4,SPAC3A11.08	0.888843	1.11535	0.898755	0.946058	0.713672	0.967612
3459470	SPAC3A11.07	0.776469	0.920188	0.913831	1.06437	1.15669	0.970971
3460470	mvp1,SPAC3A11.06	1.34723	1.21209	1.54756	1.60956	1.09683	1.13288
3465260	kms1,SPAC3A11.05c	1.33793	1.17283	1.31768	1.22264	1.15402	1.10191
3466530	SPAC3A11.04	1.44393	1.29909	1.16797	1.02574	1.08673	1.04972
3468020	SPAC3A11.03	0.905948	1.14076	0.756808	0.767107	0.886791	0.768438
3469720	cps3,SPAC3A11.02	1.24401	1.30134	1.25006	1.42405	1.04247	1.16675
3472430	SPAC3A11.01,SPAC328.01c	0.92445	0.923382	0.94737	1.12896	1.17555	0.875088
3477570	SPAC328.02	0.911722	0.947698	0.935624	1.03526	1.18372	0.851159
3481380	tps1,SPAC328.03	0.852635	0.878126	1.01255	1.17013	1.01866	0.934651
3484520	SPAC328.04	0.895025	0.946058	1.06733	1.12311	1.0693	1.02811
3487110	SPAC328.05	0.898132	1.09429	0.775931	0.887304	0.941696	0.825019
3491050	SPAC328.06,ubp2	1.1355	1.3449	1.21757	1.48452	1.217	1.31039
3492870	SPAC328.07c	1.18921	1.43147	1.09429	1.23114	1.02337	1.19956
3494670	SPAC328.08c	1.18099	1.41912	0.957935	1.05519	1.1355	1.08862
3496390	SPAC328.09	1.34957	1.30812	1.55833	1.61702	1.28639	1.36604
3497610	rps502,rps5-2,SPAC328.10c	0.963707	0.836536	0.714002	0.773782	0.750886	0.856584
3503770	SPAC16E8.01	1.07425	1.13813	0.976032	1.00463	1.07177	1.25122
3505650	SPAC16E8.02	0.984525	1.37554	0.920188	1.27456	1.11214	1.23114
3506340	gna1,SPAC16E8.03,spgna1	1.19748	1.1487	1.15189	1.19956	1.0693	1.37554
3507340	SPAC16E8.04c	0.921784	1.23971	0.843231	0.99654	1.09936	1.0924
3508730	mde1,SPAC16E8.05c	1.15069	1.17895	0.990343	0.905948	1.11729	1.31722
3510050	nop12,SPAC16E8.06c	1.10445	1.28788	1.03526	1.38751	1.02101	1.20999
3511650	vph1,SPAC16E8.07c	1.02456	1.40769	1.08975	1.07363	1.1355	1.16878
3515460	SPAC16E8.08	1.21419	1.29909	0.95	0.928731	0.988514	1.11342
3519050	scd1,ral1,SPAC16E8.09	1.32639	1.29459	1.31221	1.36131	1.13027	1.27456
3520220	SPAC16E8.10c	1.31039	1.21841	1.16312	1.23114	1.20581	1.1487
3521830	tfb1,SPAC16E8.11c	1.0479	1.07736	1.11265	1.15869	1.00696	1.05519
3523700	SPAC16E8.18	1.32409	1.1	1.3491	1.37316	1.06437	1.33561
3524250	SPAC16E8.12c	1.10167	1.019	1.05955	1.00193	1.09115	1.06878
3527450	SPAC16E8.13	1.20025	1.12506	1.18921	1.18099	1.02101	1.15069
3528430	SPAC16E8.14c	0.997692	1.21841	1.30134	1.35974	1.20302	1.1487
3529440	tif45,tif1,SPAC16E8.15	1.31267	1.19956	1.18263	1.13879	1.27456	1.08673
3532040	SPAC16E8.16	1.09619	1.24401	1.24487	1.18646	1.12246	1.19334
3533850	SPAC16E8.17c	1.03526	1.11729	1.21419	1.43644	1.32256	1.14671
3538170	SPAC1B1.01	0.926588	1.37078	0.900002	1.28565	1.18921	1.06992
3540280	SPAC1B1.02c	1.3449	1.55563	1.08673	1.26284	1.09936	1.20372
3542880	kap95,SPAC1B1.03c	1.07177	1.31951	1.12506	1.29909	1.25992	1.15669
3546860	SPAC1B1.04c	1.34102	1.25701	1.25527	1.25701	1.55114	1.31267
3552020	SPAC1B1.05,SPAC17A2.01,bsu1	1.46747	1.29012	1.73628	1.48452	1.34102	1.28343
3554080	SPAC17A2.02c	1.5966	1.70527	1.30677	1.04608	1.26868	1.3036
3556500	vma6,SPAC17A2.03c	1.11471	1.40688	1.29954	1.42734	1.12766	1.34723
3558460	SPAC17A2.04c	0.68302	0.854114	0.987601	0.960928	1.1434	0.870551
3561960	SPAC17A2.05	1.24142	1.2948	0.903656	0.80954	1.19165	1.08654
3564270	vps8,SPAC17A2.06c	1.10191	1.30134	1.31403	1.67018	1.09936	1.2812
3568350	SPAC17A2.07c	1.11535	1.21419	1.07177	1.34957	0.917004	1.18099
3569540	SPAC17A2.08c	1.17895	1.20999	0.948684	0.961483	1.05214	1.05154
3571660	csx1,SPAC17A2.09c	1.38751	1.38511	1.23971	1.06253	1.16205	1.09809
3576190	SPAC17A2.10c	1.47939	1.61608	1.75808	1.15869	1.04488	1.14076
3578450	SPAC17A2.11	1.49226	1.45146	1.3435	0.989657	1.74513	1.14274
3583170	SPAC17A2.12	1.04488	1.02101	1.10038	1.02278	0.97716	1.01748
3584480	rad25,SPAC17A2.13c	1.21987	1.29965	0.981774	1.4937	1.16948	1.17877
3588620	SPAC17G6.01,SPAC17A2.14	1.10191	1.18099	1.16151	1.03886	0.850667	1.22052
3590370	SPAC17G6.02c	1.09683	1.0924	0.948684	1.00521	0.959264	1.02101
3595230	SPAC17G6.03	1.35974	1.13485	1.13761	1.11922	1.00463	1.00173
3596690	cpp1,SPAC17G6.04c	1.17691	1.32409	1.18756	1.39959	0.986233	1.04972
3597930	SPAC17G6.05c	1.18646	1.17691	1.00975	1.11922	0.983957	1.04066
3600330	rps2401,rps24-1,rps24,SPAC17G6.06	0.939523	0.987943	1.02669	1.07363	0.981686	1.04608
3601380	SPAC17G6.07c	0.986233	1.10191	1.18591	1.52626	0.779165	1.10445
3604130	pep7,vac1,SPAC17G6.08	0.917004	1.08298	1.14076	1.2505	0.80107	1.13485
3605610	sec62,SPAC17G6.09	0.974342	1.29012	1.02669	1.12117	0.888843	0.918064
3607970	SPAC17G6.10	1.04608	1.25411	1.00139	1.14671	1.06437	1.06992
3608910	SPAC17G6.11c	1.00521	1.0924	0.984866	0.931418	1.43065	0.970971
3613690	cul1,pcu1,SPAC17G6.12	1.16679	1.4631	1.40665	1.73148	1.19474	1.01579
3617330	slt1,SPAC17G6.13	0.814131	1.03886	0.886382	0.948246	0.963707	0.920188
3618910	uap56,SPAC17G6.14c	0.817902	1.19956	0.922316		1.01162	1.06437
3620650	SPAC17G6.15c	1.00928	0.986233	0.933033	0.920188	0.874583	1.01572
3622690	ysh1,SPAC17G6.16c	0.970971	0.994815	0.903753	1.33793	0.773782	0.904379
3625670	pof8,SPAC17G6.17	1.12117	1.26795	0.778085	0.851159	0.959264	0.920188
3627900	SPAC17G6.18,SPAC1142.01	0.933033	1.07736	0.870551	0.827884	0.890899	1.02278
3629240	SPAC17G6.19c,SPAC1142.02c	1.0087	1.1607	0.940826	1.09619	1.05458	1.17487
3630510	swi2,SPAC17G6.20c,SPAC1142.03c	1.00231	1.37554	1.08523	1.09809	0.952638	1.0811
3634260	SPAC1142.04	1.32409	1.39797	1.18427	0.881175	1.25411	1.04972
3636890	ctr5,SPAC1142.05	1.83719	1.54756	1.56699	1.22901	1.98618	1.46409
3638630	SPAC1142.06	1.34025	1.39474	1.56266	1.8954	1.46747	1.41095
3639910	vps32,snf7,SPAC1142.07c	1.3566	1.63864	1.43794	1.25484	1.06683	1.13092
3642440	fhl1,SPAC1142.08,SPAC8C9.01	1.04006	1.0811	0.943438	1.07736	1	1.00173
3643550	SPAC1142.09,SPAC8C9.02	1.14274	1.12506	0.964264	1.08485	1.03526	1.10701
3645110	cgs1,SPAC8C9.03	0.840896	1.00696	0.831622	0.86304	1.08673	0.939523
3648390	SPAC8C9.04	0.727434	0.751165	0.740137	1.01356	0.919135	0.975409
3651100	SPAC8C9.05	0.784584	0.695762	0.756808	0.776469	0.97041	0.752623
3651950	SPAC8C9.06c	0.926588	0.836536	0.845572	1.07549	0.83702	0.955945
3655400	SPAC8C9.07	0.928195	1.01572	0.836246	0.840896	0.92445	0.810846
3656640	rps5,SPAC8C9.08	0.963707	0.836536	0.714002	0.773782	0.750886	0.856584
3657580	SPAC8C9.09c	1.0924	0.955945	1	0.813661	0.97942	0.872564
3659530	SPAC8C9.10c	0.868541	0.743979	0.849096	0.607097	0.952638	0.660898
3660260	SPAC8C9.11	0.82932	0.879649	0.859756	0.998269	0.835088	0.913831
3662720	SPAC8C9.12c	0.998269	0.817902	0.957935	0.797377	0.968171	0.752623
3669150	prr1,SPAC8C9.14	0.915416	0.849685	0.865737	0.974905	0.840896	0.842355
3670630	tif225,SPAC8C9.15c	0.905425	0.805245	0.969962	0.805245	0.92445	0.854114
3673660	SPAC8C9.16c	1.36131	1.32639	1.36226	1.35896	1.27162	1.25701
3675420	spc34,SPAC8C9.17c	1.14472	1.21841	1.02527	0.946058	0.963707	0.982821
3678150	SPAC8C9.18,SPAC15A10.01	0.924984	1.05702	1.0196	1.03886	1.04729	0.921784
3680040	taf12,SPAC15A10.02	1.01045	0.981119	0.984866	1.16878	0.870551	1.07923
3682100	rhp54,rad54,SPAC15A10.03c	1.01162	1.01396	0.978063	0.817902	0.948246	1.11342
3685080	zpr1,SPAC15A10.04c	1.11987	1.04729	1.28343	1.04972	1.29235	0.96929
3686970	SPAC15A10.05c	1.23756	0.972655	1.09278	0.967612	1.05458	1.06069
3691640	SPAC15A10.06	1.01396	1.20372	1.29056	1.25701	1.18646	1.13288
3692470	SPAC15A10.07	1.2505	1.37316	1.03958	1.18715	0.974905	1.13879
3695170	ain1,SPAC15A10.08	1.44393	1.44643	1.19582	1.15269	1.15936	1.3036
3696390	SPAC15A10.09c	1.07923	1.18099	1.26225	1.42899	1.0693	1.36131
3700060	mde6,SPAC15A10.10	1.59076	1.33831	1.58097	1.5163	1.4448	1.30075
3709480	ubr11,SPAC15A10.11	1.05519	1.1	0.924023	0.984525	0.93088	1.17691
3710530	SPAC15A10.12c	1.09051	1.12506	1.21926	1.11922	1.17691	1.12506
3713430	ppk3,SPAC15A10.13	1.03526	0.869043	0.951318	0.882703	1.05214	0.957603
3716620	sgo2,SPAC15A10.15	1.19196	0.991373	0.896267	0.909093	0.90125	0.955945
3721220	bud6,aip3,fat1,SPAC15A10.16,SPAC15E1.01	0.929805	1.00696	0.866938	0.832199	0.981686	0.794159
3722430	SPAC15E1.02c	0.94442	0.936272	0.872968	0.78187	0.876606	0.891928
3723540	rpl36a,SPAC15E1.03	1.01162	0.823591	0.70466	0.99654	0.770215	0.939523
3725920	SPAC15E1.04	0.721965	0.768438	0.790041	0.902814	1.34412	0.924984
3727190	SPAC15E1.05c	0.991373	0.86304	1.00278	0.977725	0.874583	0.993092
3728750	vps29,SPAC15E1.06	1.07177	1.32869	0.940826	0.982821	1.05214	1.02278
3729650	moa1,mug159,SPAC15E1.07c	1.31951	1.05702	1.05702	1.18099	1.02337	1.0087
3731220	SPAC15E1.08	1.15961	1.34335	1.18783	1.25481	1.15391	1.30176
3732430	grx2,SPAC15E1.09	1.45308	1.11275	1.33978	1.41095	1.03883	1.45397
3733880	SPAC15E1.10,SPAP7G5.01	1.20372	1.30586	1.43993	1.39959	1.28937	1.28565
3735290	gua2,SPAP7G5.02c	1.29235	1.35426	1.57352	1.61888	1.37237	1.39716
3739700	SPAP7G5.03	1.65864	1.77461	1.8609	1.32562	1.64338	1.6358
3740360	lys1,SPAP7G5.04c	1.22052	1.25919	1.39474	1.01045	1.27751	1.29684
3745360	rpl1002,rpl10-2,SPAP7G5.05	0.912228	0.966867	1.14314	1.10543	1.04477	1.01689
3751750	SPAP7G5.06	1.14076	1.40688	1.09126	1.12506	1.25411	1.10191
3754250	SPNCRNA.84	1.91626	1.88076	1.43752	1.34558	1.36661	1.41038
3764120	CEN-dg1a	1.9816	1.09429	0.862144	0.825496	1.09683	0.982821
3779950	CEN-dg1b	1.9816	1.09429	0.862144	0.825496	1.09683	0.982821
3790650	SPNCRNA.95	1.91626	1.88076	1.43752	1.34558	1.36661	1.41038
3793600	rad50,SPAP4C9.01c,SPAC1556.01c	1.25122	1.81819	1.4103	1.41912	1.1487	1.31267
3797690	sdh1,SPAC1556.02c	0.864537	1.03526	0.869345	0.907519	0.950439	1.10765
3800720	azr1,SPAC1556.03	0.981686	1.10765	0.842063	1.08423	0.926588	0.986233
3801480	pcd1,SPAC1556.04c	0.823591	0.917004	0.976709	1.0087	0.852635	1.05336
3802310	SPAC1556.05c	1.03526	1.09936	1.16312	1.15669	0.646176	1.0163
3804910	meu1,SPAC1556.06	1.01748	1.13485	0.902501	1.17283	0.920188	0.97942
3805680	meu2,SPAC1556.06b	0.725728	0.779165	0.997231	1.04729	1.01748	0.854607
3806920	pmm1,SPAC1556.07	0.9471	1.03221	0.993991	0.937999	0.84983	0.946958
3808810	SPAC1556.08c,SPAC1F12.01c	0.842842	0.913831	0.911301	0.887304	0.983957	0.867539
3810640	p23fy,SPAC1F12.02c	0.887304	1.11342	1.11265	1.1434	0.97716	0.80107
3812230	SPAC1F12.04c	1.3566	1.27235	1.56917	1.53156	0.961483	1.37554
3814940	SPAC1F12.05	1.06992	1.16473	1.09581	1.00173	0.922316	1.09683
3815810	SPAC1F12.06c	0.909093	0.887304	1.01537	0.852635	0.993092	0.882703
3817300	SPAC1F12.07	1.04488	0.888843	1.03814	1.06807	0.939523	0.848214
3819130	SPAC1F12.08	0.920188	1.0122	1.07029	0.986233	0.915945	1.04066
3820930	gpi17,SPAC1F12.09	0.902814	0.921784	0.80107	0.796916	0.844791	0.827884
3821940	SPAC1F12.10c	1.02337	0.959264	0.880259	0.929805	0.878633	0.876606
3824450	SPAC4H3.01	1.2505	1.1	1.10803	1.04608	1.01396	1.04972
3825740	SPAC4H3.02c	0.952638	0.967612	0.89751	0.907519	0.946058	0.964264
3827860	SPAC4H3.03c	0.936272	1.04066	1.15829	1.2505	1.03766	1.07177
3832280	SPAC4H3.04c	0.981686	0.965936	1.11265	1.25122	1.01162	1.1487
3836010	srs2,SPAC4H3.05	1.19452	1.27494	1.07627	1.11248	1.06915	1.12536
3838580	SPAC4H3.06	1.6358	1.65577	1.74352	1.52362	1.07674	1.30435
3839940	SPAC4H3.07c	1.34957	1.20999	1.50525	1.73207	1.3566	1.21209
3843060	SPAC4H3.08	1.31267	1.36604	1.69819	1.42652	1.11214	1.47427
3844560	SPAC4H3.09	1.15469	1.27235	1.19416	1.27015	1.16205	1.20372
3846140	pyk1,SPAC4H3.10c	0.896577	1.55563	0.998615	1.10382	1.35035	1.13682
3849510	SPAC4H3.11c	1.17283	1.43396	1.11419	1.39474	1.12506	1.11922
3852990	SPAC4H3.12c	1.25701	1.42899	1.71317	1.99308	0.90125	1.46917
3854220	SPAC4H3.13	1.39716	1.41667	1.32317	1.02278	1.17013	1.18099
3855160	SPAC4H3.14c	1.35974	1.39716	1.40639	1.18372	1.40444	1.19748
3857250	SPAC4H3.15c,SPAC1071.01c,pta1	1.43727	1.36604	1.27987	1.25701	1.17827	1.25266
3862170	SPAC1071.02	1.09429	1.12117	1.06881	1.35191	0.878633	1.20164
3862980	SPAC1071.03c	1.32869	1.16473	1.11574	1.19748	0.981686	1.21419
3864140	SPAC1071.04c	1.06807	1.01572	1.04972	1.18715	1.04006	1.0299
3865910	SPAC1071.05	1.01572	1.07549	1.01396	0.991373	1.03526	1.17691
3868690	SPAC1071.06	0.89969	1.11729	0.672684	0.725308	0.968171	0.893475
3869640	rps1502,rps15-2,rps15,SPAC1071.07c	1.08298	1.1607	1.00975	1.0299	0.835088	1.23542
3870200	rpp203,rpp2-3,rla6,SPAC1071.08	0.946058	0.840896	1.07923	0.747425	0.855595	0.907519
3871820	SPAC1071.09c	1.14274	1.39474	0.967276	0.994815	0.928731	1.23114
3873300	pma1,SPAC1071.10c	0.920188	1.37554	0.767373	1.01045	1.09177	1.01924
3876760	SPNCRNA.92	1.61049	1.34723	1.91521	1.64433	1.28343	1.34102
3877910	SPNCRNA.93	1.69349	1.83083	1.50943	1.19956	1.45062	1.29235
3880620	SPNCRNA.94	0.967612	1.19956	0.910039	0.630689	1.50873	0.970971
3883080	misc RNA	1.75321	1.51047	1.30858	1.25266	1.43396	1.29534
3883970	SPAC1071.11	1.36604	1.29012	1.38127	1.19956	1.35347	1.22901
3884710	stp1,SPAC1071.12c,SPAC926.01c	1.35896	1.22476	1.4025	1.41421	1.17691	1.82344
3886430	SPAC926.02	1.16675	1.3218	1.18263	1.22264	1.25992	1.23971
3888740	rlc1,SPAC926.03	0.809442	0.691356	0.739181	0.697372	0.750019	0.812252
3890210	hsp90,swo1,SPAC926.04c	0.792784	1.07363	1.08862	0.963707	1.16473	1.22901
3893470	SPAC926.05c	1.04427	1.35191	1.07029	1.31951	0.864537	1.14671
3894800	SPAC926.06c	0.974905	0.94442	0.825878	0.82932	0.922316	0.912249
3897700	SPAC926.07c	1.1487	1.05702	0.965936	0.726986	1.17555	0.860551
3899790	SPAC926.08c	1.02811	1.16473	1.18756	1.00173	1.28343	1.08673
3901680	fas1,SPAC926.09c	1.06807	1.07736	1.04972	1.19748	0.93088	1.02811
3908890	SPAC323.01c	0.950989	0.855595	0.840896	0.80107	0.926588	0.764453
3910710	SPAC323.02c	0.921784	0.815072	0.925304	0.968171	0.997692	0.825019
3912060	SPAC323.03c	0.936272	0.799683	1.07773	1.15869	1.03049	0.849685
3914700	SPAC323.04	0.825019	0.733312	0.961927	0.905948	0.750886	0.835088
3915820	SPAC323.05c	0.907519	0.887304	1.00139	1.05946	0.850667	0.913831
3916920	uba5,SPAC323.06c	0.881175	0.723217	0.918913	1.18099	0.950439	0.855595
3919580	SPAC323.07c	1.11729	0.96929	0.898755	0.782773	0.80107	0.735858
3922410	SPAC323.08	1.0122	1.03886	0.744323	0.721965	0.749154	0.746131
3923880	SPAC323.09,SPAC2F3.01	1.00696	0.819321	0.939523	0.842842	0.963707	0.917004
3924820	lsm6,SPAC2F3.17c	1.19127	0.812252	1.03383	0.89969	0.870551	0.997692
3926020	SPAC2F3.02	0.918594	1.01748	0.902501	0.836536	0.93088	0.861546
3927190	rpa49,rpa51,SPAC2F3.03c	0.946058	0.75132	0.713013	0.671286	0.780967	0.723217
3929030	SPAC2F3.04c,rim1	0.921784	0.802923	0.792235	0.732043	0.793701	0.850667
3929960	SPAC2F3.05c	0.974342	0.873573	0.956608	0.761808	1.10957	0.806642
3932510	kap104,SPAC2F3.06c	0.854114	0.920188	1.08373	0.977725	0.942785	0.917004
3936570	SPAC2F3.07c	0.942785	0.890384	0.738413	0.613442	0.624165	0.641713
3938110	sut1,SPAC2F3.08	0.874583	0.934651	0.872968	0.694959	0.948246	0.928195
3942380	SPAC2F3.09,hem1	0.933033	1.01396	0.965936	1.11149	1.00928	0.976032
3943440	SPAC2F3.18c	0.812252	0.998269	0.741234	0.823591	0.730353	0.895025
3946480	SPAC2F3.10	1.01162	1.10191	0.965936	1.18509	1.04247	1.05519
3948330	SPAC2F3.11	1.56645	1.70527	1.1235	1.44393	1.17283	1.09619
3949180	SPAC2F3.12c	1.28343	1.23328	1.67018	1.56917	1.08925	1.26357
3951650	SPAC2F3.14c	1.60214	1.7593	1.52414	1.24617	1.26576	1.22052
3956920	lsk1,SPAC2F3.15	1.26138	1.27235	1.39474	1.54489	1.52274	1.3566
3959220	SPAC2F3.16	1.03526	1.25701	1.00696	1.2163	0.972655	1.27235
3961760	SPAC11G7.01	0.860054	1.0087	0.956608	1.00173	0.909618	1.02633
3966300	pub1,SPAC11G7.02	0.7457	0.933033	0.807761	1.02101	0.959264	1.04972
3968410	idh1,glu3,SPAC11G7.03	0.99654	0.720298	0.972655	0.96929	1.00696	0.939523
3970140	ubi1,SPAC11G7.04	0.756546	0.723635	0.832776	0.80478	1.01396	0.904379
3971150	SPAC11G7.05c	1.13682	0.950989	1.18427	0.929805	0.968171	0.852635
3973550	SPAC11G7.06c	0.971719	0.90429	0.938874	0.888755	0.707932	0.947827
3989260	SPAPB18E9.06c,SPAPB15E9.01c	1.13288	1.32869	1.27633	0.928195	1.04006	1.20302
3993040	SPAPB15E9.02c	1.39716	1.40932	1.52838	1.69937	1.66248	1.38992
3997640	Tf2-5,SPAPB15E9.03c	1.21961	1.02904	1.19723	1.21502	0.976457	1.1222
4003300	SPAC27E2.01	1.09683	1.30586	0.968618	0.896577	0.897095	1.18921
4005680	SPAC27E2.02	1.13485	1.39959	1.05995	0.870551	0.988514	1.17895
4007290	SPAC27E2.03c	0.852635	1.18279	1.18516	1.43724	0.968736	1.18518
4009290	pr153	1.09809	1.21419	0.924023	0.99654	0.897095	0.917004
4010580	SPAC27E2.11c	0.888843	0.97942	0.965936	1.19748	1.13288	1.6358
4011870	SPAC27E2.04c	1.03526	1.06683	0.63728	0.551908	0.986233	0.823591
4013570	SPNCRNA.97	1.13092	1.22688	1.02101	0.993092	0.825496	1.06992
4016690	cdc1,mis1,SPAC27E2.05	1.12896	1.36604	1.28165	1.22688	1.3566	1.0479
4017870	SPAC27E2.06c	1.54043	1.36841	1.79253	1.68471	1.48968	1.33793
4021600	pvg2,SPAC27E2.07	1.47427	1.10191	1.46003	1.44393	1.30737	1.12311
4027080	Tf2-6,SPAC27E2.08	1.21961	1.02904	1.19723	1.21502	0.976457	1.1222
4034290	mak2,phk1,SPAC27E2.09	0.89296	0.836536	0.957935	0.909093	0.773782	0.832199
4035530	rfc3,SPAC27E2.10c,SPAPJ698.01c	0.857079	0.790041	0.831622	0.786399	0.870551	0.893475
4037960	rps002,rpsa-2,rps0-2,rps0,SPAPJ698.02c	0.679479	0.645058	0.674551	0.681444	1.10957	0.757858
4039500	prp12,sap130,SPAPJ698.03c	0.923382	0.702222	0.900002	0.822165	1.03766	0.833642
4043560	cut20,lid1,SPAPJ698.04c,SPAC19G12.01c,apc4	0.886791	0.879649	0.893785	0.947698	0.793701	0.855595
4046440	pms1,SPAC19G12.02c	1.04247	0.825019	0.927873	0.83702	0.854607	0.806642
4049770	cda1,SPAC19G12.03	0.976032	0.885768	0.887611	0.907519	0.850667	0.720715
4050790	SPAC19G12.04	0.882703	0.768438	0.874179	0.949342	1.11729	0.928195
4052620	SPAC19G12.05	0.964264	1.06807	0.905006	1.1	0.784584	0.960928
4053940	hta2,SPAC19G12.06c	0.830758	0.798298	0.905006	0.830758	1.00928	0.97716
4055130	rsd1,SPAC19G12.07c	0.946058	0.994815	0.94737	0.909093	0.909618	0.840896
4058080	SPAC19G12.08	0.750376	0.90686	0.85735	0.662217	1.01166	0.882294
4061720	SPAC19G12.09	1.31267	1.39959	1.36037	1.46917	1.04006	1.4012
4062680	cpy1,pcy1,SPAC19G12.10c	0.70466	1.08172	0.912565	1.15669	1.26576	1.09619
4068810	SPAC19G12.11	1.20999	1.22264	1.22944	1	1.49485	1.05154
4070240	dlp1,SPAC19G12.12	1.42158	1.31951	1.53262	1.48968	1.14076	1.15069
4071120	SPAC19G12.13c	1.71317	1.58557	1.71238	1.52891	1.41421	1.29235
4074730	its3,SPAC19G12.14	1.25701	1.30586	1.40444	1.6077	1.4012	1.39233
4076520	tpp1,SPAC19G12.15c	1.15669	1.44643	1.21757	1.28343	1.25122	1.31267
4080220	SPAC19G12.16c,SPAC23A1.01c,adg2	0.773782	0.864537	0.768438	0.987943	0.827406	0.946058
4082710	SPAC23A1.02c	0.976032	0.987943	0.926588	1.21419	1.29235	1.33793
4085100	apt1,SPAC23A1.03	1.12311	1.27235	1.19416	1.06622	1.32869	1.27235
4086490	mnl1,SPAC23A1.04c	1.81924	1.83401	1.85061	1.63864	1.50177	1.46662
4089910	SPAC23A1.05	1.43644	1.45902	1.87125	1.29459	1.18646	1.38992
4091550	cmk2,mkp2,SPAC23A1.06c	1.24703	1.181	1.31967	1.10589	1.42291	1.17947
4093690	SPAC23A1.07	1.22688	1.21209	1.12818	1.3566	1.08423	1.29235
4094510	rpl34,rpl34-1,rpl3401,SPAC23A1.08c	1.07923	1.23756	1.06437	0.946058	1.34412	1.16272
4095280	SPAC23A1.09	1.21841	1.12701	1.15669	1.1607	0.97942	1.25992
4097000	ef1a-b,SPAC23A1.10	0.90396	0.976367	0.894855	1.10467	1.01533	0.919926
4098560	rpl1602,rpl16-2,SPAC23A1.11	0.810846	1.01396	1.04102	1.06807	1.22547	1.30812
4099800	SPAC23A1.12c	0.876606	0.964264	0.890076	0.952638	1.0163	0.981119
4103280	SPAC23A1.14c	0.742262	0.858565	0.828171	0.679871	1.02574	0.746131
4105060	SPAC23A1.15c	0.991373	1.10382	0.910039	0.96929	0.82932	0.790041
4106320	SPAC23A1.16c	0.784584	0.708333	0.76631	0.780516	0.833161	0.756546
4112280	SPAC23A1.17	0.809442	0.810846	0.759962	0.633976	0.880666	0.846745
4114000	SPAC23A1.18c,mrp51	0.827884	0.896577	0.730016	0.6846	1.04972	0.805245
4115620	SPAC23A1.19c,SPAC26H5.01c	0.858565	0.884234	0.811127	0.876606	0.983957	0.812252
4118630	SPAC26H5.02c	0.920188	0.931418	1.02385	1.07177	0.99539	0.939523
4122010	SPAC26H5.03	1.07674	1.22264	1.00696	1.12117	0.988514	0.881175
4125030	SPAC26H5.04	1.1487	1.06622	1.21083	0.897095	1.14076	1.01045
4129100	SPAC26H5.05	0.809442	0.929805	0.905006	1.35347	0.82932	0.946058
4131630	pot1,SPAC26H5.06	1.29235	1.33561	0.913831	1.05154	1.03049	0.984525
4132930	SPAC26H5.07c	1.09177	1.11535	1.02954	1.40688	0.92445	1.11535
4135760	bgl2,SPAC26H5.08c	0.987943	1.16272	0.976709	0.947698	1.27751	0.91067
4138950	SPAC26H5.09c	1.11729	1.3566	1.22603	1.11922	1.35347	1.05885
4142900	tif51,SPAC26H5.10c	0.812252	0.888843	0.853818	0.757858	1.16473	0.885768
4147320	SPAC26H5.11	0.946058	1.0924	0.926588	1.0924	1.02337	1.04066
4151780	SPAC26H5.12,rpo41	1.05154	1.22052	0.913831	0.924984	0.968171	0.965936
4152970	SPAC26H5.13c	1.2505	1.37554	1.428	1.36368	1.11729	1.17691
4154700	misc RNA	1.30101	1.10703	1.36338	1.33978	1.01314	1.1742
4155850	SPSNORNA.13			1.23971	1.50525
4156620	SPAC26H5.15,SPAC25B8.01	1.36841	1.55563	1.28877	1.19541	1.03766	1.217
4157910	SPAC25B8.02	0.950989	1.41177	0.975355	1.11342	1.0693	0.991373
4160680	SPAC25B8.03	0.981686	1.22476	1.06585	1.12896	1.02574	1.00347
4162050	SPAC25B8.04c	1.17691	1.11149	1.14235	1.45397	1.12246	1.19541
4164640	SPAC25B8.05	1.0122	1.13485	1.08073	1.20164	1.07923	1.08485
4166070	SPAC25B8.06c	1.11149	1.05154	1.01115	0.794159	1.16743	1.18099
4168370	SPAC25B8.07c	0.993092	0.926588	0.990343	1.03886	0.793701	1.10957
4170440	SPAC25B8.08	0.812252	0.887304	0.898755	0.890899	0.968171	0.955945
4172010	SPAC25B8.09	0.823591	0.891928	0.840896	0.876606	0.95705	0.806642
4173470	SPAC25B8.10	1.13485	0.986233	0.819037	0.808508	0.747425	0.837987
4176710	SPAC25B8.11	0.965936	1.2163	0.991717	1.05519	0.974905	0.964264
4178290	SPAC25B8.12c	0.905948	1.11535	0.858565	0.760489	1.02811	0.803851
4181950	isp7,SPAC25B8.13c	1.05214	1.20372	0.97942	0.957603	1.05214	1.0811
4186980	mal2,SPAC25B8.14	1.31267	1.11922	1.52203	1.26868	1.10191	1.10191
4187680	SPAC25B8.15c	1.18304	1.3333	1.2466	1.18099	1.08673	1.18921
4190270	SPAC25B8.16	1.34025	1.06992	1.52203	2.15348	1.41421	1.35347
4191890	SPAC25B8.17	0.913831	1.26795	0.93174	1.03526	1.07674	1.13879
4192680	SPAC25B8.18	1.00521	1.0924	0.938221	0.779165	0.905425	0.954842
4194090	SPAC25B8.19c,SPAC683.01c	0.664343	0.89969	0.748461	0.755236	0.959264	0.755236
4196720	SPAC683.03	0.977725	0.848214	1.07029	1.04972	0.92445	1
4198830	SPAC683.02c,SPAC694.01c	1.14274	1.04972	1.41814	1.25266	0.988514	1.17283
4205880	SPAC694.02	0.928195	0.933033	0.911301	1	1.03526	0.984525
4207130	SPAC694.03	0.790041	1.04972	1.09429	1.01396	0.80478	0.993092
4208180	SPAC694.04c	1.00928	0.989657	1.02385	1.12701	0.965936	0.991373
4209570	rps2502,rps25-2,rps25,SPAC694.05c	0.893475	0.837987	0.955283	0.887304	0.862542	0.846745
4210600	mrc1,SPAC694.06c	0.773782	0.798298	0.817902	0.723635	0.903335	0.805245
4213950	spt6,SPAC694.07c,SPAC1F7.01c	0.852635	0.733312	0.827023	0.878633	0.831238	0.885768
4218540	SPAC1F7.02c	0.923382	0.756546	0.778085	0.730775	0.743979	0.640602
4222690	pkd2,SPAC1F7.03	0.852635	1.01748	0.850274	0.864537	1	0.783226
4225320	rho1,SPAC1F7.04	0.801462	0.941189	0.959032	0.89271	1.17329	0.992294
4228030	cdc22,SPAC1F7.05	1.06788	1.12167	1.12256	1.32299	1.06812	1.05555
4232200	SPAC1F7.06	1	1.08423	1.11419	1.08485	1.12246	1.01162
4234750	fip1,SPAC1F7.07c	0.855595	0.947698	0.856188	0.852635	0.907519	0.873573
4238100	fio1,SPAC1F7.08	0.907519	1.0811	0.943438	0.982821	1.02811	0.905948
4239260	SPSNORNA.14	0.842842	0.93088	0.72951	0.72951	1.01396	0.95705
4243340	SPAC1F7.09c	0.912249	1.01396	1.02385	1.02811	1.26868	1.01045
4245370	SPAC1F7.10	1.12311	0.947698	1.13288	1.1607	1.00231	1.34025
4246610	SPAC1F7.11c	0.991373	1.50873	1.00835	1.1607	0.97942	1.05702
4250720	SPAC1F7.12,yakC,SPAC21E11.01	0.816014	1.07177	0.922742	0.934651	1.58374	1.05519
4251880	rpl801,rpl8-1,rpl18,rpk5a,rpl2-1,SPAC1F7.13c,SPAC21E11.02c	1.1487	1.13485	1.25527	1.10957	1.19748	1.26284
4253570	pcr1,mts2,SPAC21E11.03c	1.46155	1.50004	1.61105	1.2505	1.73708	1.34723
4256090	ppr1,SPAC21E11.04	1.05214	0.740977	0.787854	0.887304	0.698985	0.82932
4257460	cyp8,SPAC21E11.05c	1.29235	1.32869	1.37554	1.36368	1.40769	1.21209
4259390	tif224,SPAC21E11.06	1.06253	1.2812	1.07475	1.31722	1.12246	1.17895
4261740	SPAC21E11.07,SPAC2C4.01	0.902814	1.16878	0.864537	0.950439	1.02574	0.926588
4264020	lcb2,SPAC21E11.08,SPAC2C4.02	1.0924	1.34723	1.14076	1.3449	1.29235	1.28788
4265150	smd2,cwf9,SPAC2C4.03c	1.35896	1.28788	1.48865	1.53688	0.773782	1.30737
4266770	SPAC2C4.04c	1.04247	1.18509	0.980779	1.15469	1.12246	1.10191
4268360	SPAC2C4.05	1.38992	1.67018	1.51992	1.2812	1.01748	1.35896
4269710	SRP7	1.27235	1.31951	1.21841	1.25484	1.27162	1.28046
4270660	SPAC2C4.06c	1.1607	1.14076	1.04247	1.09809	1.4012	1.01572
4272840	SPAC2C4.07c	1.59475	1.31722	1.26576	1.23328	1.12766	1.25701
4276440	SPAC2C4.08	1.44894	1.37554	1.46409	1.15936	1.52274	1.2812
4277370	SPAC2C4.09	1.55833	1.54043	1.49485	1.44393	1.20581	1.37793
4278260	SPAC2C4.10c	1.18646	1.29012	1.23285	1.01748	1.08172	0.965936
4279860	rbp28,SPAC2C4.11c	1.02811	1.16675	1.11884	1.00696	1.05458	1.17691
4281080	SPAC2C4.12c	1.06437	1.18509	0.916369	0.803851	1.06437	1.07674
4282740	vma16,SPAC2C4.13	1.12311	1.27456	1.04102	1.03526	1.03049	1.17283
4284860	ppk11,SPAC2C4.14c	0.931418	1.19541	0.87904	1.26138	1.06683	1.14671
4286450	ubx2,ucp13,SPAC2C4.15c	1.04006	1.14472	1.04391	1.26138	1.30435	1.10957
4288020	rps801,rps8-1,SPAC2C4.16c	0.941676	1.1088	0.881897	1.01139	1.13947	0.922766
4289810	SPAC2C4.17c	1.25411	1.27235	1.13131	0.861546	0.948246	1.05885
4296910	SPAC2C4.18,SPAC25G10.01	1.07674	1.13682	1.27456	1.40201	1.04488	1.03886
4298420	cce1,ydc2,SPAC25G10.02	1.16473	1.23542	1.14552	1.19748	1.2086	0.976032
4301570	zip1,SPAC25G10.03	1.14076	1.16272	1.24143	1.01045	1.22264	1.20372
4302720	rec10,SPAC25G10.04c	1.10765	1.07923	0.856188	0.928731	1.13027	0.982821
4306000	his1,SPAC25G10.05c	0.970971	0.960928	0.934327	0.911722	0.997692	0.905948
4307060	rps2801,rps28-1,SPAC25G10.06	0.848214	0.803851	0.93174	0.937896	0.923382	0.955945
4308110	cut7,SPAC25G10.07c	0.827884	0.80107	0.89751	0.964264	0.939523	0.95429
4313070	SPAC25G10.08	0.797377	0.95429	0.846745	1.1487	0.950439	0.921784
4314610	SPAC25G10.09c,SPAC27F1.01c	0.713672	0.879649	0.955283	1.14472	1.04972	0.950989
4320810	cdc8,fus4,SPAC27F1.02c	1.06992	1.15469	1.08975	1	0.97716	1.05154
4322040	SPAC27F1.03c,uch1	1.15469	1.13092	0.984866	1.08298	1.14076	0.96929
4323440	nuf2,SPAC27F1.04c	1.55114	1.68471	1.28877	1.41667	1.09177	1.20372
4324970	SPAC27F1.05c	1.30134	1.12311	1.28877	1.1607	1.17013	1.13879
4327540	SPAC27F1.10	1.62169	1.44894	1.65176	1.4012	0.72951	0.993092
4328560	SPAC27F1.06c	1.08925	1.26576	1.41814	1.11214	1.39797	1.2079
4330820	SPAC27F1.07	1.3692	1.2505	1.22603	1.16675	1.17013	1.05885
4333470	SPAC27F1.08	0.912249	0.970971	0.679243	0.765779	0.899171	0.882703
4334590	prp10,sap155,SPAC27F1.09c	0.868541	1.07363	1.07923	0.936272	0.983957	1.11342
4338780	SPAC23D3.01	0.809442	0.891928	0.765248	0.867539	0.708742	0.802459
4340340	rfc2,SPAC23D3.02	0.874583	0.746131	0.831622	0.90125	0.835088	0.825019
4341300	SPAC23D3.03c	0.895025	0.869043	0.751581	0.785945	1.00347	0.864537
4343850	gpd2,SPAC23D3.04c	0.897095	0.815072	0.94737	1.08673	0.922316	0.72951
4348040	nup146,SPAC23D3.06c	0.747425	0.791412	0.793334	0.702222	0.775572	0.766664
4352500	SPAC23D3.07	0.957603	0.757858	0.895025	0.934651	0.76313	0.867539
4353910	SPAC23D3.08	0.779165	0.694959	0.698339	0.697372	0.721965	0.773782
4355130	SPAC23D3.09	0.809442	0.666649	0.963262	1.11922	0.943874	1.07363
4356920	eng2,SPAC23D3.10c	0.803851	0.694959	0.84792	0.961483	0.870551	0.950989
4360210	SPAC23D3.11	0.770215	0.734584	0.849096	0.905948	0.823591	0.852635
4365000	SPAC23D3.12	0.867539	0.835088	0.805524	1	1.02101	0.846745
4368880	SPAC23D3.13c	1.19541	1.11535	0.952638	0.937355	0.939523	0.989657
4374600	SPAC23D3.14c	0.915416	0.747425	0.943438	1.07363	0.959264	0.817902
4383160	mok11,SPAC23D3.15,SPAC1527.01	0.928195	0.86304	0.905006	0.912249	0.880666	0.90125
4384600	sft2,SPAC1527.02	0.964264	1.06807	0.924023	1.21419	0.82169	0.858565
4386480	SPAC1527.03	0.874583	1.00696	0.991717	0.820742	0.990801	0.842355
4388220	sec72,sec7b,SPAC30.01c	0.937896	1.03347	1.0196	1.05946	1.02811	0.976032
4394150	SPAC30.02c	0.934651	0.879649	1.09429	1.01045	0.733736	0.959264
4396000	tsn1,SPAC30.03c	0.959264	0.836536	0.886382	0.848214	0.848704	0.833642
4397260	SPAC30.04c	0.747425	0.776469	0.902501	0.959264	1.07425	0.794159
4404260	pof11,SPAC30.05,SPAC29E6.01	0.799683	0.732043	0.849096	0.687771	0.961483	0.858565
4405650	prp3,SPAC30.06,SPAC29E6.02	0.90125	0.837987	0.846745	0.857079	0.754364	0.768438
4407300	uso1,SPAC30.07c,SPAC29E6.03c	0.856584	0.959264	0.907519	1.17487	0.817902	0.928195
4410890	nnf1,SPAC30.08,SPAC29E6.04	1.1	1.0122	0.895025	1.01396	0.664343	1.04006
4411820	SPAC30.09c,SPAC29E6.05c	0.879649	0.878126	0.741234	0.802459	0.954842	0.912249
4413010	SPAC30.10c,SPAC29E6.06c	1.17691	1.37078	1.10343	1.24401	1.04488	1.1
4415880	SPAC30.11,SPAC29E6.07	1.18509	1.16675	1.33978	0.949342	0.939523	1.30134
4416760	tbp1,tdf1,tbp,SPAC29E6.08,SPAC30.12	1.20183	1.16091	1.10352	0.973778	1.33022	1.07216
4418930	SPAC30.13,SPAC29E6.09	1.08862	1.09429	1.05409	1.12506	0.911722	0.934651
4420140	SPAC30.14c,SPAC29E6.10c	1.37554	1.55833	1.15829	1.01748	0.678302	1.00928
4424750	rho2,SPAC16.01	0.972655	0.918594	0.845572	0.95429	0.827406	0.913831
4426420	srp2,SPAC16.02c	0.891928	0.939523	0.823591	0.881175	0.993092	0.926588
4428980	ura2,SPAC16.03c	1.15069	1.01396	1.00696	1.04427	1.04006	0.912249
4431910	SPAC16.04	0.935191	1.0479	0.91764	1.1	0.954842	0.941152
4433530	SPAC16.05c	0.893475	1.02811	0.946058	1.09936	0.972655	0.920188
4435960	SPAC9E9.01	0.96929	0.876606	0.957935	0.998269	1.28046	0.974342
4438400	SPAC9E9.17c	1.11342	0.928195	1.25006	0.890384	1.08172	1.03886
4442910	leu2,SPAC9E9.03	1.41177	1.26795	1.09429	1.44143	1.04972	0.990801
4444630	SPAC9E9.04	1.03526	1.22052	0.972655	0.875088	1.07425	0.989657
4446010	SPAC9E9.05	0.830758	1.04247	0.862144	1.00521	1.07674	1.13879
4447380	SPAC9E9.06c	0.890899	1.06069	0.91764	0.909093	0.926588	0.941152
4450110	ypt2,SPAC9E9.07c	0.974342	0.893475	0.943438	1.02101	1.00463	0.888843
4453130	rad26,SPAC9E9.08	1.04972	0.844791	1.17936	1.27015	0.972655	0.933033
4454930	SPAC9E9.09c	0.788218	0.730775	0.952638	0.920188	0.850667	0.759611
4460740	cbh1,cbh,SPAC9E9.10c	0.76313	0.75132	0.823591	0.846745	0.90125	0.876606
4463230	plr1,plr,SPAC9E9.11	0.878126	0.833642	0.828171	0.915945	1.00231	0.896577
4464240	SPAC9E9.12c	0.941152	0.890384	0.862144	0.890384	0.891928	0.93088
4469380	wos2,SPAC9E9.13	1.0122	0.929805	1.11729	1.07549	0.884745	0.878633
4470970	vps24,SPAC9E9.14	0.946058	0.873573	0.925304	0.708333	0.882703	0.860054
4472010	SPAC9E9.15	0.965936	0.90125	0.833931	0.805245	1.16205	0.840896
4474760	SPAC9E9.16,SPAC17C9.16c	1.14605	1.0479	1.02954	1.1607	0.897095	1.05702
4476320	SPAC17C9.15c	0.888843	1.10382	0.737135	0.768438	0.886791	0.903335
4477070	SPAC17C9.14	0.803851	0.972655	0.922742	0.926588	1.03049	0.977725
4479320	cut8,SPAC17C9.13c	1.06253	1.34957	1.05409	0.893475	0.842842	1.02633
4479800	SPAC17C9.12	0.814133	0.958875	0.952121	1.06383	1.12803	0.941997
4482320	SPAC17C9.11c	0.854114	0.83702	0.968618	1.09619	1.18646	0.936272
4483300	stm1,SPAC17C9.10	1.14472	1.07736	1.04102	0.842842	1.04006	1.07177
4485170	tim13,SPAC17C9.09c	1.34957	1.21419	1.43147	1.22052	1.19748	1.21139
4486090	pnu1,SPAC17C9.08,nuc1	1.26868	1.2079	1.13918	0.851159	1.04488	1.04972
4488130	alg8,SPAC17C9.07	1.01396	1.18099	0.82245	0.840896	1.14605	0.924984
4489980	sam50,SPAC17C9.06	1.00696	0.972655	0.727995	0.647671	1.14076	0.848214
4492170	pmc3,SPAC17C9.05c	1.26576	0.91067	1.13288	1.10957	0.965936	1.06622
4493480	tif471,SPAC17C9.03	0.86304	1.06622	0.969962	0.918064	1.10957	0.967612
4498320	lys7,SPAC17C9.02c	0.861546	0.915416	0.91764	1.05214	0.872564	0.959264
4500790	nuc2,SPAC17C9.01c,SPAC1851.01	0.965936	0.854114	0.816769	0.866537	0.793701	0.907519
4502170	SPAC1851.02	0.893475	1.04729	0.886382	0.780516	0.888843	0.840896
4503900	ckb1,SPAC1851.03	0.823591	0.848704	0.955283	1.10191	0.76313	0.788218
4505090	SPAC1851.04c,SPAC27D7.01c	1.05946	0.974342	1.0367	1.12117	0.759611	0.974342
4508890	SPAC27D7.02c	0.855595	1.03526	0.738157	0.855595	0.83702	0.90125
4512210	mei2,SPAC27D7.03c	1.01572	1.23114	1.07177	0.994815	0.856584	0.926588
4518560	omt2,SPAC27D7.04	1.20999	1.17691	1.24186	1.11922	1.02101	0.983957
4519060	apc14,omt1,SPAC27D7.05c	0.994815	0.937355	0.906262	0.907519	1.33793	1.00173
4520460	SPAC27D7.06	1.03347	0.986233	1.06992	1.05154	0.937355	0.964264
4521590	smd1,SPAC27D7.07c	0.943874	0.942785	0.7495	0.740977	0.913831	0.713672
4522830	SPAC27D7.08c	1.08423	1.29235	1.19416	1.3566	1.3566	1.15469
4524760	SPAC27D7.09c	1.14087	1.22523	1.19787	1.30859	1.20407	1.45362
4527790	SPAC27D7.10c	1.21982	1.25919	1.31951	1.55833	1.15402	1.62826
4530790	SPAC27D7.11c	0.947698	1.23542	0.943438	1.31722	1.07923	1.00347
4534680	but1,SPAC27D7.12c,SPAC27D7.12	1.36604	1.16272	1.40444	1.40201	1.07425	1.11922
4536070	ssm4,SPAC27D7.13c,SPAC637.01c	1.07177	0.991373	1.11574	1.22264	0.882703	1.1
4538530	tpr1,SPAC27D7.14c,SPAC637.02c	0.990801	1.6644	0.967276	1.26795	1.14605	1.11729
4543890	SPAC637.03	1.05154	1.25919	1.1599	1.15269	1.11471	1.05519
4547140	SPAC637.04	0.933033	0.987943	1.04536	1.02574	0.946058	1.0122
4548230	vma2,SPAC637.05c	0.839441	1.02811	0.853818	0.987943	1.10701	0.860054
4551410	SPAC637.06	0.90125	0.86304	0.955283	0.949342	1.02811	0.806642
4554150	moe1,SPAC637.07	0.864537	0.851159	0.946058	0.920188	0.855595	0.875088
4555660	SPAC637.08	0.82932	0.879649	0.876606	0.885768	1.31646	0.976032
4557700	SPAC637.09	0.721965	0.928195	0.935624	0.920188	0.842842	0.898132
4558960	rpn10,pus1,SPAC637.10c	0.830758	0.949342	0.939523	0.941152	0.825496	0.907519
4561650	SPAC637.11,suv3	0.974905	0.921784	0.891311	0.91067	0.814131	0.926588
4562770	mst1,SPAC637.12c	0.838956	0.792784	0.723969	0.733312	0.858565	0.716978
4565120	SPAC637.13c	0.924984	0.780516	0.843231	0.878633	0.854607	0.898132
4570470	zds1,SPAC637.14,SPAC31F12.01	0.771997	0.837987	0.786762	0.861546	0.97041	0.846745
4571940	SPAC637.15c,SPAC31F12.02c,SPAC12B10.01c	0.90125	0.783226	0.95	0.994815	0.842842	0.86304
4577430	SPAC12B10.02c	1.02101	0.887304	0.936921	0.759173	1.07674	0.843816
4580830	SPAC12B10.03	0.870551	0.917004	0.852635	1.19334	0.963707	0.989657
4582210	SPAC12B10.04	0.97942	0.959264	0.855002	0.952638	0.982821	0.902814
4584900	SPAC12B10.05	1.11471	0.923382	1.01537	1.15936	0.810378	0.970971
4585670	SPAC12B10.06c	0.890384	0.918594	1.00278	0.696164	0.80478	0.913831
4586780	acp1,SPAC12B10.07	1.12701	0.924984	1.18921	1.37316	0.915945	1.09619
4587920	SPAC12B10.08c	1.04247	0.96929	0.93174	1.23399	1.00696	1.00521
4590130	SPAC12B10.09	0.923382	0.831238	0.827023	0.830758	0.915945	0.836536
4591790	SPAC12B10.10	0.950439	1.0479	1.05117	1.29235	1.05946	1.00521
4594200	exg2,SPAC12B10.11	0.946058	0.936272	0.838568	0.737135	0.844791	0.981119
4595070	rhp41,rhp4a,SPAC12B10.12c	0.855595	0.988514	0.905006	0.771105	0.965936	0.924984
4597820	SPAC12B10.13	1.08172	0.946058	1.16151	1.37237	0.972655	1.08673
4598850	ppk2,SPAC12B10.14c	1.01924	0.903335	1.02954	1.13027	0.788218	1.09619
4601410	SPAC12B10.15c	0.785945	0.732043	0.938221	1.04972	0.65293	1.03766
4603060	SPAC12B10.16c	1.12117	0.924984	1.08824	1.25919	0.903335	0.869043
4612030	SPAC12B10.18,SPAC1093.01	0.942785	0.809442	0.991717	1.12701	1.05214	1.05336
4613350	SPAC1093.02	0.830758	0.870551	0.898755	0.923382	1.02337	1.00347
4617860	SPAC1093.04c	0.934651	0.885768	0.971308	0.970971	1.05946	1.00696
4622300	SPAC1093.05	1.04729	0.941152	1.01819	1.05458	0.918064	0.921784
4623340	dhc1,SPAC1093.06c,SPAC30C2.01c	1.11922	0.94442	0.990343	1.05885	0.782773	0.857079
4637130	mmd1,SPAC30C2.02	0.950989	0.861546	0.853818	0.759173	0.990801	0.808041
4638590	SPAC30C2.03	1.05885	0.830758	0.986233	0.936272	0.928731	0.964264
4640070	SPAC30C2.04	0.808041	0.742262	0.732043	0.730775	0.852635	0.808041
4641000	erv14,SPAC30C2.05	0.840896	0.631418	0.670821	0.737135	0.879649	0.798298
4642220	SPAC30C2.06c,dml1	0.911722	0.796916	0.95396	0.68658	0.870551	0.848214
4645330	SPAC30C2.07	0.858565	0.822165	0.910039	0.994815	0.95705	0.87206
4647120	SPAC30C2.08	0.858565	0.965936	0.963262	0.806642	0.920188	0.873573
4650620	SPAC1635.01	0.589474	0.646176	0.687771	0.612734	1.04488	0.835088
4651790	SPAC144.01	0.876606	0.663193	1.10496	0.928195	0.965936	1.05702
4654500	SPAC144.02	0.928731	0.696164	0.735094	0.673617	1.217	0.95429
4655920	ade2,min10,min3,SPAC144.03	0.870832	0.81754	0.91265	0.945639	0.976	0.944172
4657990	spe1,SPAC144.04c	0.95429	0.748721	1.07923	1.10382	0.890899	0.946058
4664150	SPAC144.05	0.955945	0.783226	1.02243	1.50525	1.06683	1.01748
4667230	apl5,SPAC144.06	0.791412	0.796916	0.908778	0.929805	0.806642	0.820742
4668580	SPAC144.07c	0.984525	0.926588	0.97942	0.909093	0.97716	1.19127
4670170	SPAC144.08	0.965936	0.97942	0.887304	0.823591	0.97942	0.917004
4671110	sfc2,SPAC144.09c	0.888843	0.737135	0.959264	1.30586	1.02337	1.08298
4672890	gwt1,SPAC144.10c	0.840896	0.750019	0.924023	1.08925	0.856584	0.90125
4675720	rps1102,rps11-2,rps11,SPAC144.11	0.89969	0.840896	1.10343	0.839441	1.04488	1.02811
4677980	SPAC144.12	0.70344	0.646176	0.823591	0.76313	0.993092	0.823591
4679860	srw1,ste9,SPAC144.13c	0.82645	0.693756	0.756808	0.909093	0.872564	0.813661
4683800	klp8,SPAC144.14	0.819321	0.684205	0.855002	1.01045	0.715323	0.855595
4684700	SPAC144.15c	1.00928	1.04066	1.04536	1.14671	0.808508	0.912249
4687720	SPAC144.16	1.00696	0.803851	0.974004	0.701007	0.926588	0.756546
4688790	SPAC144.17c	1.217	0.998269	1.01115	1.06069	1.1487	0.939523
4691610	SPAC144.18	0.976032	0.867539	0.991717	0.843816	0.876606	0.87206
4693760	sup45,SPAC1834.01	1.03288	0.866037	0.850274	0.921784	0.771997	0.852635
4699010	aro1,SPAC1834.02	0.730353	0.6846	0.858565	1.17895	0.882703	0.839441
4700160	hhf1,h4.1,SPAC1834.03c	0.615572	0.532185	0.870551	0.965936	0.928731	1.09429
4700920	hht1,SPAC1834.04	1.02811	0.578344	0.664343	0.624165	1.07923	0.97942
4704790	alg9,SPAC1834.05	0.929805	0.733312	1.05409	1.59475	0.874583	1.16473
4706230	pmo25,SPAC1834.06c	0.872564	0.842355	0.987601	1.3449	0.856584	1.23542
4709460	klp3,krp1,SPAC1834.07	0.798298	0.670124	0.751581	0.833161	0.76313	1.0479
4715310	mak1,phk3,SPAC1834.08	1.20581	0.895025	0.983502	1.02278	0.852635	0.936272
4717910	SPAC1834.09	0.856584	0.780516	0.940826	0.831238	0.868541	0.962594
4718840	SPAC1834.10c	0.965936	0.91067	0.896267	0.964264	0.852635	0.851159
4719950	sec18,SPAC1834.11c	1.12766	0.835088	1.04247	1.05458	0.920188	0.950989
4724920	pex7,SPAC1834.12,SPAC17D4.01,SPAP17D4.01	0.742262	0.787308	0.58156	0.470848	0.76313	0.71326
4726920	cdc45,sna41,goa1,SPAC17D4.02	0.957603	0.799683	0.933033	0.858565	0.90125	0.842355
4728220	SPAC17D4.03c	1.33176	1.23542	1.00556	1.19748	1.05946	1.07549
4732160	SPAC17D4.04,SPAC458.01	1.04488	1.03706	1.03383	0.89969	0.728668	0.936272
4733630	SPAC458.02c	0.856584	1.15269	0.842063	0.933033	0.868541	0.952638
4737760	SPAC458.03	1.36604	1.27456	1.29056	1.16272	1.14076	1.0924
4738760	SPAC458.04c	1.27677	1.10191	1.22264	1.22901	1.04729	1.02456
4742980	pik3,vps34,SPAC458.05	1.58374	1.59383	1.50316	1.72608	1.35035	1.44643
4744750	SPAC458.06	0.929805	0.915945	0.851454	1.1	1.07923	1.04608
4746730	tfa1,SPAC458.07,SPAPYUG7.01	1.02456	0.97716	1.11574	1.28343	1.07674	1.23114
4747740	sin1,SPAPYUG7.02c	0.836536	0.912249	0.888843	1.06437	0.882703	1
4750310	mid2,SPAPYUG7.03c	0.885768	0.898132	0.707107	0.61132	0.715323	0.830758
4752840	rpb9,SPAPYUG7.04c	0.887304	0.845279	0.925304	0.695762	0.864537	0.967612
4754210	SPAPYUG7.05	0.764453	0.768438	0.860949	0.795536	0.756109	0.767107
4755380	SPAPYUG7.06	0.86304	0.806642	0.79996	0.881175	0.870551	0.788673
4760400	SPAPYUG7.07,SPAC1782.01	1.07674	0.905425	0.998615	0.984525	0.712025	0.893475
4761380	SPAC1782.02c	0.946058	0.702222	0.895025	0.790041	1.40769	1.11922
4762350	misc RNA	0.964264	0.72951	0.666187	0.60815	0.823591	0.647671
4763440	SPAC1782.03	1.3218	0.987943	0.960595	0.947698	1.08423	0.884234
4764040	SPAC1782.04	0.86753	0.832303	0.878036	0.703572	0.879292	0.787547
4765840	SPAC1782.05	0.905425	0.959264	0.851454	0.921784	0.791869	0.87206
4767280	SPAC1782.06c	1.01866	0.893475	0.907519	0.924984	0.959264	0.957603
4768400	qcr8,SPAC1782.07	0.870551	0.887304	0.792235	0.857079	0.848704	0.92445
4769400	SPAC1782.08c	1.15136	0.957603	0.99447	0.994815	0.911722	1.02633
4771590	clp1,flp1,SPAC1782.09c	0.963707	1.00347	0.957935	0.893475	0.939523	1.08485
4773850	nhp2,SPAC1782.10c	0.893475	0.852635	0.794434	0.879649	0.993092	0.876606
4774910	SPAC1782.11	1.05519	0.90125	1.06881	1.03168	1.02337	1.14671
4775710	SPAC1782.12c	1.29235	1.70232	1.11111	1.27015	1.03766	1.38271
4777870	SPAC11H11.01	1.58008	1.29235	1.23285	1.35426	0.918064	1.05519
4778730	SPAC11H11.02c	1.39959	1.23542	1.46612	1.31039	1.09936	1.19748
4780330	SPAC11H11.03c	1.1033	1.00034	1.00483	1.09429	1.35547	1.08361
4782320	mam2,SPAC11H11.04	1.1708	1.16878	1.07029	1.12701	1.07923	0.95429
4783070	fta6,SPAC11H11.05c,sma6	1.1	1.07177	0.948684	0.907519	0.864537	1.03288
4784690	arp2,SPAC11H11.06,SPAC22F8.01	0.895025	1.07736	0.888843	0.99539	0.786399	0.907519
4786480	pvg5,SPAC22F8.02c	0.933033	0.974342	0.936921	0.935191	0.884745	1.10957
4789590	SPAC22F8.03c	0.976032	0.827884	0.880259	0.843816	0.662044	0.948246
4791290	SPAC22F8.04	0.833642	0.888843	0.853818	1.29909	0.864537	0.851159
4795250	SPAC22F8.05	0.747425	0.738413	0.819037	0.803851	0.799221	0.887304
4796770	pam1,SPAC22F8.06	0.976032	0.835088	0.965936	1.03886	1.22547	0.928195
4798580	rtf1,SPAC22F8.07c	1.08485	0.904379	1.16151	1.12896	0.97942	1.0122
4802800	SPAC22F8.08	1.20581	1.1708	0.998615	0.950989	1.09936	1.01396
4804910	rrp16,nop53,SPAC22F8.09	1.06253	1.05702	1.07326	1.11342	0.795536	0.852635
4805890	sap145,SPAC22F8.10c	1.00173	0.884745	0.98214	1.03288	1.07923	1.11535
4810810	plc1,SPAC22F8.11	0.887304	0.869043	1.16635	1.18099	1.00463	1.07923
4811950	SPAC22F8.12c	0.921784	0.887304	0.798852	0.798298	0.838956	0.895025
4813690	SPAC22F8.13,SPAC20G4.01	0.805245	0.740977	0.875391	0.918594	0.922316	0.777816
4814550	fus1,SPAC20G4.02c	1.14274	0.97942	1.08222	1.03526	0.819794	1.00347
4819820	hri1,SPAC20G4.03c	0.76313	0.833642	0.82932	0.90125	0.959264	0.830758
4822840	hus1,SPAC20G4.04c	0.833642	0.827884	0.975355	0.948246	0.922316	0.876606
4824260	SPAC20G4.05c	0.913831	0.816486	0.93174	0.965936	0.870551	0.902814
4826500	adf1,cof1,SPAC20G4.06c	1.06437	0.646176	1.39474	0.858565	0.882703	0.888843
4827960	sts1,SPAC20G4.07c,erg4	0.977725	0.950989	1.01537	1.02278	0.959264	0.896577
4832560	SPAC20G4.08,SPAC4F10.01	0.959264	0.884234	0.922742	0.866537	0.812252	0.823591
4834840	SPAC4F10.02	1.12766	1.00696	1.09126	1.00463	1.04972	0.924984
4836060	SPAC4F10.03c	0.934651	1.09051	0.87904	0.912249	0.846745	0.888843
4837840	SPAC4F10.04	1.00521	0.891928	1.06437	1.13092	1.02101	0.933033
[truncated: 294 more rows]
