# Supplementary material for: Checkpoint independence of most DNA replication origins in fission yeast
Source: BMC Mol Biol. 2007 Dec 19;8:112. doi: 10.1186/1471-2199-8-112 (PMC2235891; doi:10.1186/1471-2199-8-112)
Supplement: Additional file 5 — Microarray measurements of copy number changes throughout chromosome 2. Similar to Additional File 4, but for chromosome 2 [file 1471-2199-8-112-S5.xls]

## Sheet: Chromosome 2 data
Probe_Center	Gene_Name	AVG_1164_2hr_15mM	AVG_1164_4hr_15mM	AVG_1257_2hr_15mM	AVG_1257_4hr_15mM	AVG_1260_2hr_15mM	AVG_1260_4hr_15mM
-10000	Telomere	0.769104	0.592033	0.916369	0.973498	0.647671	0.803851
532.5	Similar to SPAC212.03	1.02278	0.891928	1.22603	1.15069	1.04247	1.3218
4229.5	Similar to SPAC212.02	0.90125	0.965936	1.34723	0.929805	0.965936	0.982821
5755	SPBC1348.01	1.11362	1.00302	1.06578	1.09293	0.930512	1.0828
8602.5	SPBC1348.02	1.23951	0.950273	1.19371	1.33867	0.943928	1.23482
9760	intergene	1.23114	0.976032	1.07923	1.16205	0.920188	1.16675
10802.5	SPBC1348.03	1.14597	0.998961	1.12082	1.23395	0.96731	1.28559
12401.5	SPBC1348.04	1.06653	1.07278	1.07981	1.06928	1.06945	1.20998
14577.5	SPBC1348.05	0.733553	0.707304	1.0325	1.03345	0.944779	1.09453
16232.5	SPBC1348.06c	1.00048	0.871225	1.16101	1.18036	1.02642	1.15126
19850	SPBC1348.07	1.12811	0.988297	1.07803	1.08474	0.941093	1.11773
22816	SPBC1348.08c	1.00657	0.948935	1.16758	1.03806	1.06218	1.10732
25265.5	SPBC1348.09	1.25493	1.0919	1.26439	1.17083	1.14107	1.08016
26856	SPBC1348.10c	1.2324	1.0299	1.20522	1.17103	1.03226	1.12616
38871.5	SPBPB8B6.01c,SPBC1348.14c	0.946058	0.920188	1.2781	1.28565	1.25701	1.1607
83257	SPBPB10D8.01	0.926588	1.18509	1.15029	0.933033	1.0163	1.07549
85222.5	SPBPB10D8.02c	1.0122	0.974342	1.09885	1.35191	1.0693	0.994815
93061.5	SPBPB10D8.04c	1.37723	1.22483	0.741633	0.696103	0.930197	0.987918
95820.5	SPBPB10D8.05c	1.37723	1.22483	0.741633	0.696103	0.930197	0.987918
98579.5	SPBPB10D8.06c	1.37723	1.22483	0.741633	0.696103	0.930197	0.987918
101338	SPBPB10D8.07c	1.37723	1.22483	0.741633	0.696103	0.930197	0.987918
107485	SPBPB10D8.08,SPBC359.01	1.25266	1.31494	1.04536	0.947698	1.27456	1.33561
109429	alr2,SPBC359.02	1.26357	1.56917	1.2605	1.44143	1.37872	1.23756
112864	SPBC359.03c	1.44727	1.34025	1.25353	1.1487	1.20581	1.23542
119664	SPBC359.04c	1.3566	1.32639	1.25876	0.923382	1.11214	1.09809
127760	SPBC359.05	1.13288	1.35896	1.15349	1.24617	1.06191	1.33484
130152	SPBC359.06	1.37793	1.22901	1.44193	1.44894	1.18921	1.15269
136734	SPBC1683.01	0.965936	1.04972	1.01748	1.46409	1.03526	1.59107
138640	SPBC1683.02	1.01572	1.11535	0.852635	0.675955	1.11729	0.946058
140013	SPBC1683.03c	1.01866	1.01396	0.934327	0.836536	0.97942	0.97942
145298	SPBC1683.04	1.15136	1.38032	1.08222	1.14472	1.02574	1.23756
148097	mRNA	1.28046	0.876606	1.10573	1.10573	1.21419	0.963707
150843	SPBC1683.05	1.18372	1.34025	1.19748	0.94442	0.97041	1.08862
153032	SPBC1683.06c	1.22476	1.37316	1.20414	1.11342	1.03526	1.09936
155559	mal1,SPBC1683.07	1.16675	1.07363	1.2518	1.19127	1.00231	1.13485
159835	ght4,SPBC1683.08	1.20999	1.38511	1.33422	1.44393	1.13027	1.20999
161738	frp1,SPBC1683.09c	0.887304	0.816486	1.03526	0.924984	0.993092	0.947698
164712	SPNCRNA.100	1.06069	1.18646	1.07923	1.28788	1.18099	0.907519
165658	SPBC1683.10c	0.710792	0.946058	0.781328	0.618781	1.03049	0.761808
168200	SPBC1683.11c	0.905425	0.942785	0.910039	1.00173	0.928731	0.923382
170799	SPBC1683.12	0.839441	0.86304	0.736113	0.697372	0.702222	0.726986
171620	SPBC1683.13c	0.730775	0.697372	0.747425	0.742262	0.718636	0.72951
174522	SPBC1198.01	0.868541	0.795536	0.855002	0.665495	0.882703	0.752623
176640	dea2,SPBC1198.02	0.846745	0.750019	0.866938	0.806642	0.988514	0.753929
177548	SPBC1198.03c	0.895025	0.764453	1.08222	0.911722	0.878633	0.941152
178872	zas1,SPBC1198.04c	0.890899	0.795536	0.836246	0.913831	0.856584	0.777816
182895	SPBC1198.05	0.733736	0.693756	0.785673	0.738413	0.905425	0.885768
184020	SPBC1198.06c	0.893475	0.806642	0.784584	0.76313	0.768438	0.770215
186662	SPBC1198.07c	0.905425	0.825019	1.03814	0.942785	0.97942	0.867539
189373	SPBC1198.08	0.767107	0.759173	0.895025	0.981119	0.974905	0.888843
190872	ubc16,SPBC1198.09	0.796916	0.773782	0.859756	0.716978	1.07674	0.842355
191604	SPBC1198.10c	1.36604	0.905948	1.14711	0.917004	0.827406	0.981119
193906	reb1,SPBC1198.11c,SPBC660.01c	0.673617	0.75132	0.814508	0.646176	0.928731	0.82932
196458	mfr1,SPBC1198.12,SPBC660.02	0.757858	0.701007	0.82245	0.838956	0.986233	0.830758
197702	tfg2,SPBC1198.13c,SPBC660.03c	0.839441	0.783226	0.803294	0.809442	0.768438	0.879649
199534	fbp1,SPBC1198.14c,SPBC660.04c	0.740549	0.852635	0.946058	1.11729	0.954842	0.917004
203700	SPBC660.05	0.613442	0.687771	0.813379	0.737135	0.948246	0.899171
206085	SPBC660.06	0.970971	0.89969	1.02669	1.43644	0.959264	1.07923
209940	ntp1,SPBC660.07	0.875088	0.82932	0.88148	1.06622	0.817902	1.07549
211512	SPBC660.08	0.959264	0.82932	0.862144	1.00173	0.773782	0.888843
212567	SPBC660.09	0.869043	0.780516	0.965936	1.06253	1.13682	0.909618
215287	SPBC660.10	0.948246	0.929805	0.794434	0.777816	0.83702	0.718221
217042	tcg1,SPBC660.11	1.02633	0.779165	0.843231	0.830758	0.99539	0.806642
218253	SPBC660.12c	0.909618	0.921784	0.939523	0.780967	0.99539	0.952638
220560	ssb1,rpa1,rad11,SPBC660.13c	0.806642	0.888843	0.790041	0.799683	0.844791	0.696164
224158	mik1,SPBC660.14	0.987943	0.830758	0.922742	0.902814	0.831238	0.860054
226851	SPBC660.15	0.709562	0.570382	0.93174	1.05885	0.903335	0.810378
233542	SPBC660.16	0.876606	0.750019	1.0629	1.2163	0.905425	0.917004
234722	SPBC660.17c	0.934651	0.881175	0.924023	0.835088	0.768438	0.907519
236099	SPBC660.18c,SPBC31E1.01c,mug36	0.746131	0.788673	0.874179	0.987943	0.735433	0.947698
241594	pmr1,SPBC31E1.02c	0.887304	0.874583	0.976709	0.819794	1.09177	0.909093
245628	hub1,ubl4,SPBC31E1.03	0.890899	0.855595	0.79996	0.857079	0.699793	0.968171
246929	pep12,SPBC31E1.04	1.02633	1.08673	1.0367	1.02811	1.05458	1.03526
249096	SPBC31E1.05	0.814131	0.977725	1.04826	1.02811	0.939523	1.13092
253034	SPBC31E1.06,SPBC800.01,bms1	0.833642	1.30134	0.790041	0.893475	0.95705	0.994815
254554	whi5,SPBC800.02	1.16272	1.58282	1.08824	0.934651	1.09177	1.11729
257450	clr3,SPBC800.03	1.18509	1.27677	1.33053	1.09809	1.93187	1.63014
260654	rpl4301,rpl43-1,rpl43,SPBC800.04c,rpl37a-1	1.24401	1.36368	1.10957	1.00347	1.50525	1.18921
261924	tub1,atb2,alp2,SPBC800.05c,ban5	1.16473	1.10957	1.15509	1.08298	1.24545	1.21419
264084	brx1,SPBC800.06	1.44393	1.42899	1.33607	1.36131	1.21982	1.45062
265262	tsf1,SPBC800.07c	1.03526	1.15669	0.967276	1.3333	1.05702	1.25484
267276	gcd10,SPBC800.08	1.05214	1.14671	1.05702	1.14274	1.03049	1.24401
269478	sum2,SPBC800.09	1.03706	1.1607	0.925304	1.01866	0.795536	0.994815
270835	SPBC800.14c	1.02294	1.01759	0.81944	0.905806	0.883687	0.9369
272192	SPBC800.10c	0.82645	0.952638	0.752623	1.05885	0.926588	0.942785
277436	SPBC800.11	1.31646	1.08673	1.19582	1.2079	1.24545	1.20372
279404	SPBC800.12c	1.73508	1.4871	1.66094	1.42899	1.29235	1.15869
281624	SPBC800.13	1.0924	1.06437	1.15669	1.05946	1.26284	1.25266
283910	SPBC1773.01	1.10191	1.2079	0.95	1.21209	1.01162	1.13879
285092	SPBC1773.02c	1.03347	1.12896	1.00139	1.24401	1.34412	1.17283
287538	SPBC1773.03c	0.920188	0.972655	0.95396	1.10382	1.18099	0.950989
291056	SPBC1773.04	1.16675	1.55294	1.38127	1.16473	1.16473	1.39233
292143	tms1,SPBC1773.05c	1.0811	0.962594	1.07923	0.835088	1.17013	1.01162
294709	SPBC1773.06c	1.01045	1.07177	0.983502	0.843816	1.11729	1.06807
297552	sbp1,yrb1,SPBC1773.07c	1.19748	1.27899	1.06142	1.53954	0.92445	1.19956
298919	SPBC1773.08c	1.11987	1.04427	1.0811	1.11987	1.02811	0.852635
300588	mug184,SPBC1773.09c	1.12311	1.11922	1.13131	1.25122	0.862542	1.22476
303233	SPBC1773.10c	1.01748	1.0299	0.903753	0.842842	0.928731	1.04972
306809	SPBC1773.11c	1.02101	0.96929	1.02811	0.878126	0.913831	1.06807
310130	SPBC1773.12	1.15469	1.23542	1.11729	1.13288	0.92445	1.18509
312724	SPBC1773.13	1.2283	1.29909	1.23799	1.15069	1.25411	1.27015
315386	arg7,SPBC1773.14	1.50264	1.57189	1.55617	1.32639	1.51922	1.30812
317900	SPBC1773.15	1.26284	1.47939	1.21757	1.33561	1.21139	1.23328
320104	SPBC1773.16c	1.25122	1.40688	1.31039	1.25484	1.09683	1.44643
322940	SPBC1773.17c,SPBP26C9.01c	1.60214	1.58282	1.44393	1.64338	1.4012	1.32869
325532	car1,SPBP26C9.02c	1.30586	1.3218	1.61776	1.35347	1.54399	1.41912
329196	SPBP26C9.03c	1.19127	1.59937	1.15029	1.06683	1.20302	1.07923
337078	SPBC1271.15c	1.15269	1.08862	1.00556	1.08673	0.988514	1.09809
338196	SPBC1271.14	1.02101	1.07363	1.1599	1.38032	1.44393	1.09429
340609	sme2	1.27677	1.54756	1.57571	1.45649	1.09683	1.30134
342105	SPBC1271.13,mrpl8	1.06253	1.21841	1.17121	1.20164	1.05458	1.00521
343586	kes1,SPBC1271.12	0.949342	1.0693	1.01255	0.984525	1.20302	0.931418
346563	SPBC1271.11	0.974342	1.05702	1.06881	1.17895	1.08673	1.01396
350418	SPBC1271.10c	0.799221	0.777816	0.768438	0.87206	0.941696	0.870551
352224	SPBC1271.09	0.625609	0.882703	0.68302	0.991373	0.806642	0.923382
357976	SPBC1271.08c	1.01572	0.994815	0.924023	0.833642	0.933033	1.07177
360031	SPBC1271.07c	0.915945	1.03526	0.813379	0.752623	1.14076	0.91067
361062	SPBC1271.06c	1.17283	1.06069	1.23756	1.16743	1.21419	1.06807
364740	SPBC1271.05c	0.750886	1.07177	1.05848	1.06622	1.25411	0.957603
367140	SPBC1271.04c	0.967612	0.822165	1.05555	1.09683	0.981686	1.03706
368856	SPBC1271.03c	1.0122	0.934651	0.871758	0.802923	0.993092	0.926588
369970	stt3,SPBC1271.02	0.884234	0.867539	0.885154	0.907519	0.844791	1.00173
373959	pof13,SPBC1271.01c	1.02456	0.898132	0.842063	0.854607	0.92445	0.887304
376206	mph1,SPBC1271.16c,SPBC106.01,SPBC243.01	0.972655	0.790041	0.933033	0.867539	0.97942	0.795536
377539	srx1,SPBC106.02c	0.939523	0.775572	0.890076	0.743549	1.11214	0.912249
380060	SPBC106.03	1.15402	0.870551	1.05555	0.982821	0.928731	1.0122
383468	ada1,SPBC106.04	0.99654	0.924984	1.0324	1.4406	0.82932	1.04608
384598	SPBC106.05c,tim11	0.842355	0.830758	0.75132	0.764453	0.835088	0.848704
386184	cct4,SPBC106.06	0.862542	0.920188	0.877822	0.858565	1.08925	0.957603
387653	SPBC106.07c	0.920188	1.14274	0.943438	0.747425	1.04729	0.836536
389114	B13958-1,SPBC106.08c	0.808508	0.788673	0.849096	0.858565	0.888843	0.799683
395742	cut4,SPBC106.09	0.823591	0.989657	0.785673	0.767107	0.918064	0.775125
399145	pka1,tpk,git6,SPBC106.10	0.747425	0.82932	0.779165	0.744839	0.913831	0.845279
400590	SPBC106.11c	1.05702	0.989657	1.02385	1.17827	0.997692	1.14274
402322	SPBC106.12c	0.87206	0.957603	0.908778	0.827884	0.899171	0.984525
404138	SPBC106.13	1.11922	1.0087	1.06142	0.90125	0.963707	1.00347
405624	sda1,SPBC106.14c	1.26176	1.21431	0.98806	0.978756	1.06265	0.974987
408283	idi1,SPBC106.15	1.24833	1.0924	1.23628	1.33484	1.31646	1.13485
410922	SPBC106.16	1.33793	1.05519	1.61552	1.29534	1.30737	1.17691
412320	SPBC106.17c	1.08673	1.05885	1.03526	0.907519	1.25992	1.05885
414972	rpl2501,rpl25a,SPBC106.18	0.986233	0.854114	1.00417	0.893475	1.05336	0.903335
416954	SPBC582.01,SPBC106.19	0.90125	1.02633	0.906262	0.965936	0.946058	1.10382
419642	exo70,SPBC106.20,SPBC582.02	0.876606	0.957603	0.952638	0.97942	0.961483	0.981119
422886	cdc13,SPBC582.03	0.761368	0.832199	0.832776	0.795536	1.04488	0.835088
424596	SPBC582.04c	0.87206	0.998269	1.04247	0.986233	0.880666	1.05885
427674	brc1,SPBC582.05c	0.918594	1.00173	0.874179	1.09619	1.03526	0.984525
430596	hrs1,SPBC582.06c	0.952638	0.870551	0.912565	0.809442	0.872564	0.760489
431807	rpn7,SPBC582.07c	1.04006	0.949342	1.12975	1.09429	1.20302	0.993092
434549	SPBC582.08	0.882703	0.885768	1.05409	1	1.07674	0.913831
436494	pex11,SPBC582.09	0.799683	0.920188	1.04102	1.18921	0.915945	1.07177
437604	SPBC582.10c	1.07177	0.873573	1.12039	1.3566	0.997692	1.06069
440644	nup107,SPBC582.11c,SPBC428.01c	0.806642	0.905948	0.906262	1.0479	0.888843	0.981119
446642	pho4,SPBC428.03c	0.97716	0.984525	0.988971	0.884745	1.04488	1.07363
450040	SPBC428.04	1.43147	1.63297	1.11265	1.06069	1.18099	1.3218
450974	SPBC428.05c	1.04972	1.08862	1.14393	1.59383	1.09936	1.14472
453240	SPBC428.06c	0.920188	1.07923	1.01115	1.15402	1.07177	1.16675
456621	meu6,SPBC428.07	1.02337	1.08862	0.952638	0.974342	1.02337	1.16473
458032	clr4,SPBC428.08c	0.882703	0.909093	0.918913	0.959264	0.946058	0.967612
464006	SPBC428.10	1.04247	1.01396	0.97942	1.18304	0.833161	1.07363
467510	SPBC428.11	0.819794	0.721965	0.821311	0.692555	1.04729	0.918594
468286	snu4 (snRNA)	0.875088	0.86304	1.0367	1.17283	0.786399	1.10573
469265	SPBC428.12c	0.91067	0.771105	0.972655	0.760489	0.708742	0.885768
470622	mob1,SPBC428.13c	0.601512	0.650671	0.693515	0.650671	0.876606	0.697372
472332	SPBC428.14	0.964264	0.808508	0.853818	0.825019	1.1434	1.03347
473852	SPBC428.15	0.797377	0.794159	0.925304	0.790041	0.856584	0.86304
474980	rhb1,SPBC428.16c	0.86304	0.633976	0.803294	0.740977	0.743979	0.680657
476403	SPBC428.17c	0.876606	0.87206	1.00696	0.934651	0.814131	0.858565
479343	cdt1,SPBC428.18	0.810846	0.848214	0.988971	0.993092	0.819794	0.876606
480520	SPBC428.19c	0.814131	0.82645	0.699308	0.799683	0.922316	0.809442
483010	alp6,SPBC428.20c,SPBC902.01c	1.02574	1.06622	0.843231	0.936272	0.766664	0.891928
486129	ctf18,chl12,SPBC902.02c	1.10191	1.04066	1.11574	1.10382	1.14076	0.912249
489371	SPBC902.03	0.882703	0.815072	1.01537	0.843816	0.92445	0.843816
492162	SPBC902.04	1.00231	0.967612	1.0367	1.18715	1.18646	1.10765
493595	idh2,glu2,SPBC902.05c	1.0087	1.02456	0.817902	1.02278	1.09177	1.04972
496350	mto2,SPBC902.06	1.04972	0.972655	1	0.905948	0.858565	0.933033
498178	pmp1,SPBC1685.01	1.02811	0.796916	0.940826	1.08172	0.990801	0.926588
499676	rps1202,rps12-2,SPBC1685.02c	0.913831	0.917004	1.24833	1.19127	0.880666	1.51222
500770	SPBC1685.03	0.854114	1.17487	0.778085	0.68658	0.997692	0.773782
504457	SPBC1685.04	0.915945	1.02633	0.873573	0.840896	0.939523	0.967612
509510	SPBC1685.05	1.09051	0.99539	1.27103	1.2505	1.04488	1.23756
511443	cid11,SPBC1685.06	1.14274	1.45649	1.28343	1.06683	1.18921	1.1708
512450	SPBC1685.07c	1.46155	1.72011	1.23285	1.27015	1.02811	1.26138
516202	SPBC1685.08	1.42734	1.4871	1.22944	1.48968	1.48452	1.26357
517444	rps29,SPBC1685.09	1.43396	1.89212	1.23971	1.07177	1.73508	1.1487
518516	rps27,SPBC1685.10	1.07736	1.15669	1.30496	1.20999	1.45062	1.16675
520144	rlp1,SPBC1685.11	1.65004	1.34957	1.81001	1.17691	1.22264	1.28565
524952	SPBC1685.12c	1.33793	1.26576	1.28877	1.08673	1.25992	1.15669
527267	SPBC1685.13	1.3566	1.26576	1.72907		1.70527	2
528918	SPNCRNA.133, SPNCRNA.134	1.49744	1.59937	1.42603	1.34025	1.25992	1.30586
530953	SPBC1685.14c	1.31342	1.28565	1.3566	1.43396	1.07425	1.34025
534202	klp6,SPBC1685.15c,SPBC649.01c,sot2	1.08673	1.2812	1.05117	1.19748	1.06437	1.10573
536694	rps1902,rps19-2,rps19,SPBC649.02	1.11149	1.22264	1.11574	1.04066	1.07425	1.13682
538452	rhp14,SPBC649.03	1.07549	1.15869	0.983502	0.959264	0.959264	0.947698
540639	uvi15,SPBC649.04	1.26576	0.926588	1.22264		1.13288	1.10957
543466	cut12,stf1,SPBC649.05	1.15936	0.993092	0.82932	0.790041	0.793701	0.876606
545282	gtp1,SPBC649.06,SPBC354.01	0.95705	1.11729	0.993092		1.04972	1.16473
546355	sec61,SPBC354.02c	0.873573	0.891928	0.725979	0.577009	1.10957	0.857079
550159	swd3,SPBC354.03	1.0163	0.873573	0.817902	0.750019	0.825496	0.813661
551416	SPBC354.04	0.873573	0.880666	0.851454	0.888843	0.806642	0.835088
553286	sre2,SPBC354.05c	0.761368	0.96929	0.729005	0.678302	0.876606	0.724471
557400	SPBC354.06,mrps16	0.773782	0.817902	0.82245	0.873573	1.00231	0.964264
559550	SPBC354.07c	0.808508	0.832199	0.870551	1.03706	1.06683	1.07177
562746	SPBC354.08c	1.01748	1.38511	0.964598	1.13485	0.959264	1.2505
566830	SPBC354.09c	1.05214	1.27015	1.25701	1.31722	1.14076	1.18304
574150	SPBC354.10	1.11471	1.34025	1.23628	1.11535	1.18372	1.33793
576942	SPBC354.11c	0.974342	1.39233	1.09581	1.12701	0.882703	1.10957
580151	gpd3,SPBC354.12	0.815072	1.00231	0.928195	1.33793	0.835088	1.05885
583704	rga6,SPBC354.13	0.830758	1.02278	0.857376	1.02278	0.933033	1.0811
585368	vac8,SPBC354.14c	1.06191	1.17691	0.844401	0.991373	0.935191	1.07549
588392	fap1,SPBC354.15	0.96929	1.12506	1.11729	1.07177	0.90125	1.18509
591647	tea4,SPBC1706.01,wsh3	0.959264	1.02633	1.16473	1.11149	1.16473	0.964264
597344	SPBC1706.03,SPBC839.01,fzo1	1.31267	1.43147	1.20581	1.66152	1.18372	1.48968
599713	SPBC839.02	0.96929	1.21419	0.936921	0.896577	1.40769	1.09429
600684	SPBC839.03c	1.30134	1.46662	1.58227	1.92519	1.28788	1.53954
602618	rpl803,rpl8-3,rpk5-b,SPBC839.04,rpkD4	1.19206	1.2003	1.28922	1.17249	1.44353	1.2312
604826	rps1701,rps17-1,SPBC839.05c	1.24833	1.20581		0.742262	1.29834	0.858565
611794	cta3,SPBC839.06	1.14605	1.25701	1.27456	1.23399	1.05702	1.19127
613770	ibp1,SPBC839.07	1.2163	1.57735	1.59549	1.73809	1.03049	1.39474
614794	SPBC839.08c	1.10382	1.31951	0.969962	1.14472	0.976032	1.11342
618723	SPBC839.09c,mrp21	0.878633	0.898132	0.780245	0.643941	0.990801	0.760489
620604	SPBC839.10	0.93088	0.895025	0.779165	1.0924	1.04488	0.982821
622010	hut1,SPBC839.11c	1.31342	1.13092	1.14552	1.23542	0.831238	1.00521
623530	rpc31,SPBC839.12	0.94442	0.890384	1.02527	1.04729	0.935191	1.0299
624610	rpl1601,SPBC839.13c	0.675955	0.907519	0.957935	1.16473	1.23685	0.955945
625678	SPBC839.14c	0.839441	0.957603	0.987601	1.06253	0.808508	0.891928
627485	ef1a-c,SPBC839.15c	0.90396	0.976367	0.894855	1.10467	1.01533	0.919926
631428	SPBC839.16	0.97942	1.18304	1.06585	1.05154	1.11342	1.04247
633041	fkh1,SPBC839.17c	1.17013	1.27015	1.45397	1.47427	1.23399	1.25484
635838	SPBC839.18c,SPBC115.03	1.20025	1.15869	1.39668	1.1708	1.2086	1.19334
639682	SPBC115.02c	1.34025	1.37793	1.29954	1.08485	1.45734	1.18921
640742	SPBC115.01c	1.11729	0.984525	1.15349	1.13485	1.08673	1.18304
643958	SPBC947.15c	0.803851	1.06253	1.10343	1.3449	0.968171	1.0924
645394	SPBC947.14c	1.06807	1.19127	1.13446	0.977725	0.89296	1.23971
646456	SPBC947.13	0.823591	0.962594	0.838568	0.950439	1.10701	1.11342
648682	kms2,SPBC947.12	1.36368	1.94194	1.16312	1.36131	1.16473	1.36368
652936	elg1,SPBC947.11c	1.10445	1.09809	1.01677	1.06191	1.06191	0.981119
654934	SPBC947.10	0.920188	1.1	0.812252	0.881175	0.909618	0.895025
657550	SPBC947.09	0.790041	1.02337	0.969962	0.994815	1.2086	1.0122
660720	SPBC947.08c	0.866037	1.01572	1.03526	1.10191	1.18372	1.01572
661595	SPBC947.07	0.913831	1.03706	0.856188	0.837987	0.764895	0.899171
664855	SPBC947.06c	0.915945	0.984525	0.929161	1.15069	0.858565	1.02633
669228	SPBC947.05c	1.18099	1.06992	1.31039	1.06253	1.05946	1.06622
670856	SPBC947.04	1.32639	1.22901	1.11884	0.993092	1.11471	1.06253
677670	SPBC947.03c	1.07177	0.989657	1.08862	0.907519	1.18099	1.03526
678912	apl2,SPBC947.02	1.02811	1.05336	0.875391	0.954842	0.993092	1.10957
682732	sur2,SPBC947.01	1.04427	1.24617	1.24833	1.16675	1.48452	1.17691
685685	dps1,SPBPJ694.01,SPBPJ4664.01	1.55473	1.25484	1.62225	1.69741	1.31646	1.15069
686472	mRNA	1.19196	1.54399	0.948246	0.898132		0.82932
700176	SPBPJ4664.02	1.04066	1.13485	0.811127	0.625248	0.860551	0.768438
701314	mfm3,SPBPJ4664.03		0.766052
706178	SPBPJ4664.04	0.867539	0.923382	0.960595	0.816486	1.217	0.991373
707315	SPBPJ4664.05	0.89969	1.07549	0.865737	0.671286	0.89296	0.825019
712443	gpt1,SPBPJ4664.06	0.891928	0.97716	0.79664	0.738413	1.13813	0.970971
714598	rpn3,SPBC119.01,SPBPJ4664.07	0.780516	0.991373	0.820173	0.862542	0.948246	0.937896
716783	ubc4,SPBC119.02	1.09429	1.32409	1.00696	1.02811	1.06683	1.02101
719319	SPBC119.03	1.06992	1.18304	0.825878	1.04427	1.20025	0.950989
720974	mei3,SPBC119.04	1.20164	1.21841	1.17121	1.01924	1.41421	1.0811
722718	SPBC119.05c,csh3	1.1607	1.28565	1.23114	1.31722	1.19196	1.12896
725104	sco1,SPBC119.06	1.25411	1.12311	1.37364	1.27162	1.35035	1.21419
730913	ppk19,SPBC119.07	1.01396	1.08298	0.857376	0.982821	1.03288	1.02811
733146	pmk1,spm1,SPBC119.08	0.668964	0.837987	0.7495	0.893475	0.928731	0.935191
734866	SPBC119.09c	0.773782	0.792784	0.608783	0.764453	0.740549	0.796916
737504	SPBC119.10	0.66281	1.05946	0.87206	0.95705	1.05214	0.73884
738868	pac1,hcs,SPBC119.11c	0.836536	1.02456	0.734075	1.20999	1.2086	1.05885
741751	SPBC119.12	1.28046	1.44643	1.19914	1.42652	1.20025	1.17895
743273	prp31,SPBC119.13c	1.07177	1.06992	1.31768	1.18304	1.42076	1.17283
745108	SPBC119.18	1.69643	1.98963	1.87644	1.73207	1.38831	1.48452
748124	rti1,SPBC119.14	1.2283	1.31494	1.18591	1.04488	1.51222	1.10573
749610	SPBC119.15	1.31494	1.58832	1.28343	1.42405	1.34412	1.19127
750485	SPBC119.16c	1.1607	1.217	1.12194	1.10191	1.24258	1.16675
754302	SPBC119.17,SPBC577.01	0.911722	1.0122	1.06881	1.11342	0.983957	1.19127
755778	rpl3801,rpl38-1,SPBC577.02	0.673617
756794	SPBC577.03c	1.12506	1.17487	1.02101	1.51572	1.05946	1.02101
757920	SPBC577.04	1.38191	1.21841	1.43396	1.33099	1.11214	1.20999
758664	rec27,mug41,SPBC577.05c	1.1462	1.12266	1.21661	1.23687	0.838544	1.20815
759798	SPBC577.06c	1.18921	0.984525	0.929161	1.38271	0.907519	0.931418
766714	SPBC577.07,ubp10	1.23756	0.87206	1.12039	1.15669	0.952638	0.993092
767754	SPBC577.08c	1.00696	0.898132	0.890076	0.775125	0.838956	0.823591
769798	SPBC577.09	0.923382	0.896577	0.80107	0.950989	0.814131	0.808041
770964	SPBC577.10	0.835088	0.671286	0.697372	0.713672	0.948246	0.739694
772732	SPBC577.11	1.11214	1.03347	0.853818	0.95429	1.01396	0.955945
775854	SPBC577.12	0.823591	0.783226	0.933033	0.931418	0.92445	0.848214
778172	SPBC577.13	0.972655	0.898132	1.0196	1.06807	0.791869	0.849685
780404	spa1,spa,SPBC577.14c	1.01924	0.947698	0.896267	1.2163	0.952638	0.967612
782484	SPBC577.15c	0.97942	1.07549	0.990343	1.02811	0.959264	0.915416
786964	SPBC530.01,gyp1	0.937355	0.864537	0.910039	0.75132	0.990801	0.876606
789774	SPBC530.02	1.10701	1.05519	0.905006	0.920188	0.954842	0.950989
792440	bag102,bag1-b,SPBC530.03c	1.01748	1.04427	0.940826	0.967612	0.965936	1.13288
795412	mod5,SPBC530.04	0.702222	0.905948	0.918913	0.965936	1.19472	0.891928
799310	SPBC530.05	1.0924	1.23756	1.19251	1.07674	0.903335	1.11922
800690	SPBC530.06c	1.21419	1.2812	1.23285	1.52626	1.04729	1.19541
805604	SPBC530.07c	1.13879	1.11922	1.29594	1.08298	1.68958	1.17691
809612	SPBC530.08	1.24401	1.48452	1.16797	1.17895	1.05702	1.13879
810975	SPBC530.09c	0.835088	0.965936	0.696406	0.733736	0.965936	1.09429
812636	anc1,SPBC530.10c	0.670124	0.82645	0.699308	0.768438	0.946058	0.986233
816415	SPBC530.11c	0.903335	1.20372	0.838568	1.0924	1.29834	1.16675
822455	pdf1,SPBC530.12c	1.61608	1.48452	1.2781	1.10957	1.74513	1.75727
826395	SPBC530.13	1.15669	1.26795	1.33237	1.21841	1.32562	1.23971
827763	dsk1,SPBC530.14c	1.47427	1.38992	1.6358	1.8119	1.33793	1.25266
830410	SPBC661.01,SPBC530.15c	1.14076	1.51572	1.02385	1.01866	1.06191	1.18304
834575	SPBC36.01c	1.46071	1.48195	1.07475	1.18099	1.11987	1.11922
838897	SPBC36.02c	1.48968	1.46917	1.37936	1.07425	1.18646	1.06437
844636	SPBC36.03c	1.56917	1.50525	1.55833	0.882703	1.30737	1.07923
849617	cys11,cys1a,SPBC36.04	1.06437	1.23971	1.39668	1.19541	1.34102	1.03706
850818	clr6,SPBC36.05c	1.08423	1.13879	0.963262	1.04608	0.952638	0.962594
853211	SPBC36.06c	1.20302	1.23971	1.13288	0.988514	0.959264	1.06992
857924	SPBC36.07	0.939523	0.933033	0.828171	0.761368	0.972655	0.764453
858824	SPBC36.08c	0.792784	0.726986	0.870551	0.987943	0.766664	0.884234
860258	sap61,SPBC36.09	0.750886	0.785945	0.806642	0.707107	0.990801	0.842355
862440	SPBC36.10	0.970971	1.0087	0.98214	0.947698	0.882703	1.06683
864743	SPBC36.11	0.920188	0.735858	0.797745	0.78187	0.844791	0.723217
865974	git7,SPBC36.12c	0.842355	0.845279	0.774856	0.607097	0.782773	0.734584
867812	ubp21,ubpD,ubp15,SPBC713.02c	0.989657	0.780516	0.984866	0.89969	0.831238	0.822165
873416	SPBC713.03	0.905425	0.780516	0.951318	0.735858	0.817902	0.822165
874795	SPBC713.04c	0.939523	0.68658	0.912565	0.89969	0.82932	0.825019
877990	SPBC713.05	0.876606	0.882703	1.02954	1.0479	0.928731	0.817902
880042	SPBC713.06,adl1,lig3	0.850667	0.75132	0.811127	0.60815	0.844791	0.86304
881182	SPBC713.07c	0.697372	0.733312	0.790041	0.767107	0.862542	0.777816
883444	tom13,SPBC713.08	0.761808	0.891928	0.692555	0.663193	0.880666	0.678302
886664	SPBC713.09	0.718636	0.666649	0.965936	0.812252	0.928731	0.777816
887810	SPBC713.10,tim16	0.870551	0.664343	0.710054	0.617709	1.17827	0.830758
888986	SPBC713.11c	1.04972	0.913831	0.619854	0.870551	0.846745
894481	erg1,SPBC713.12		0.784584	0.768438	1.33793	1.13288	0.90125
896024	SPBC713.13c,SPBC216.01c	1.07923	0.759173	0.99447	1.03347	0.776469	0.898132
901566	mcp5,mug21,SPBC216.02	0.884234	0.787308	0.905006	0.607097	0.768438	0.955945
903168	SPBC216.03	0.819794	0.76977	0.831622	0.730353	0.90125	0.923382
904303	SPBC216.04c	0.962594	0.861546	0.929161	0.846745	0.768438	1.09683
912002	rad3,SPBC216.05	0.827406	0.939523	1.13446	1.1607	0.695762	0.628507
913116	swi1,SPBC216.06c	1.06807	0.887304	1.04391	0.861546	0.943874	1.15069
916442	tor2,SPBC216.07c,SPBC646.01c	1.06253	0.867539	1.07029	0.869043	0.909618	0.849685
926950	cwf11,SPBC646.02	1.03049	0.864537	0.903753	0.928195	0.952638	0.878126
928500	SPBC646.03	0.742262	0.734584	0.957935	1.19127	0.903335	0.855595
930816	pla1,SPBC646.04	0.941152	0.810846	0.915099	0.917004	1.0163	0.989657
932308	erg9,SPBC646.05c	0.80478	0.82932	0.792235	0.917004	0.802923	0.915416
933950	agn2,SPBC646.06c	1.08673	1.13288	1.11729	1.03526	0.7457	1.11342
936097	SPBC646.07c	0.915416	0.819321	0.89751	0.965936	0.795536	0.929805
937758	SPBC646.08c	0.764453	0.808041	0.912565	0.832199	1	0.861546
939996	yin6,int6,SPBC646.09c	0.968171	0.94442	1.03958	1.10191	1.05458	0.942785
942318	SPBC646.10c	0.911722	0.876606	0.856188	1.02101	0.825496	0.895025
945226	cct6,SPBC646.11	0.870551	1.01924	1.06585	1.24833	1.09177	1.02456
946516	gap1,src1,sar1,SPBC646.12c	1.08172	0.993092	0.946058	1.03526	0.911722	0.946058
952615	sds23,psp1,moc1,SPBC646.13	1.05702	1.20372	1.11111	0.915945	0.990801	1.04066
953987	orc5,SPBC646.14c	0.756109	0.991373	0.935624	1.08423	1.06191	1.07177
956594	SPBC646.15c	1.31646	1.37554	1.10803	0.994815	1.24545	1.11149
959004	SPBC646.16	1.05885	1.03886	1.36415	1.23756	1.09936	1.05885
960030	dic1,SPBC646.17c,SPBP35G2.01c,SPBC855.01c	1.17691	1.17283	1.31221	1.38831	1.09177	1.07736
967908	SPBP35G2.02	1.05946	0.887304	0.842063	0.849685	1.04488	0.972655
968906	sgo1,SPBP35G2.03c	0.75132	0.759173	0.75576	0.724471	1.03288	0.779165
970365	SPBP35G2.04c	0.94442	0.957603	0.975355	1.13092	1.02337	0.926588
972320	cki2,SPBP35G2.05c	0.782773	0.761808	0.898755	0.959264	0.802923	0.840896
974484	nup131,SPBP35G2.06c	1.02574	0.857079	0.964598	1.12117	0.799221	0.777816
979422	ilv1,SPBP35G2.07	0.920188	0.734584	1.04536	0.761808	0.928731	0.840896
980740	SPBP35G2.08c	1.01924	0.819321	1.01255	0.873573	0.922316	0.904379
982545	SPBP35G2.09	0.792784	0.687771	0.775931	0.760489	0.965936	0.750019
986624	SPBP35G2.10	1.15136	0.866037	1.01537	0.694959	0.678302	0.842355
987904	SPBP35G2.11c	1.2505	0.913831	1.09126	1.04066	0.806642	1.03347
990796	SPBP35G2.12	0.798298	0.876606	0.786762	0.75132	0.810378	0.757858
991622	swc2,SPBP35G2.13c	0.810378	0.846745	0.757858	0.579347	0.790041	0.744839
996356	SPBP35G2.14	0.832199	0.827884	0.893785	0.768438	0.933033	0.783226
1000680	SPBP35G2.15,SPBC146.01	0.936272	0.733312	0.871758	1.26795	0.92445	0.991373
1002440	SPBC146.02	0.819794	0.913831	1.04972	0.97942	1.13813	0.937896
1003990	cut3,SPBC146.03c
1009160	SPBC146.04	0.896577	0.885768	0.965936	0.755236	0.915945	0.939523
1010220	cwf25,SPBC146.05c	0.976032	1.01045	1.14552	1.03706	0.83702	1.03526
1012060	SPBC146.06c	0.848704	0.96929	0.790041	1.01396	0.946058	0.840896
1015390	prp2,mis11,SPBC146.07	0.983957	0.809442	0.839732	0.783226	0.791869	0.87206
1016450	SPBC146.08c	1.01572	1.20999	1.12975	0.947698	0.961483	1.11987
1017330	SPBC146.09c	0.939523	0.933033	0.855002	0.846745	1.01866	0.86304
1021000	mug57,SPBC146.10	1.12506	0.986233	1.13603	1.12117	0.986233	1.06069
1021670	mug97,meu33,SPBC146.11c	1.01045	0.941152	0.97942	1.13879	0.862542	0.89969
1024380	coq6,SPBC146.12	1.09936	1.14472	0.916369	0.890899	0.988514	0.97942
1025430	myo1,SPBC146.13c	0.89969	0.994815	0.980779	0.802923	1.03526	0.941152
1030360	sec26,SPBC146.14c,SPBC337.01c	1.13813	1.01924	0.987601	1.01162	0.941696	1.12896
1034150	SPBC337.02c	1.37626	1.40445	1.26624	1.18785	0.96241	1.12038
1037370	SPBC337.03	1.25992	1.35426	1.1599	0.972655	0.911722	1.0087
1038330	ppk27,SPBC337.04	1.07363	0.929805	0.90125	1.08925	0.846745	0.928195
1039860	cct8,SPBC337.05c	0.929805	0.896577	0.990343	1.09936	0.840896	0.95429
1042380	cwf15,SPBC337.06c	0.884745	0.94442	0.735094	0.621288	0.926588	0.767107
1044380	SPBC337.07c	0.95705	0.909093	0.964598	0.836536	0.948246	0.849685
1045410	ubi4,SPBC337.08c	0.977725	0.95705	0.991717	1.01924	0.860551	0.878126
1048730	erg28,SPBC337.09	0.949342	0.998269	0.990343	1.03168	0.806642	0.946058
1049750	SPBC337.10c	0.675955	0.615572	0.679243	0.645058	0.97716	0.760489
1051860	SPBC337.11	0.746131	0.805245	0.844401	0.870551	0.825496	0.866037
1053990	SPBC337.12	1.08298	1.00347	1.14076	1.50525	0.981686	1.03168
1055140	gtr1,SPBC337.13c	1.11342	1.05702	1.11111	1.04488	0.988514	0.993092
1056870	rpb4,SPBC337.14	1.32409	1.04247	1.43594	1.08298	0.952638	1.21419
1057870	coq7,SPBC337.15c	1.04972	1.04488	1.12662	1.18921	0.963707	0.957603
1059490	cho1,SPBC337.16	1.26795	1.28788	1.05995	1.08298	1.0163	1.02811
1060710	SPBC1734.01c,SPBC337.17c	0.987943	0.972655	0.956608	1.1607	0.961483	1.0479
1063220	cdc27,SPBC1734.02c,SPBC337.18c	1.0299	1.0811	1.02101	0.97942	0.943874	0.96929
1066790	SPBC1734.03,SPBC337.19	0.968171	1.02101	0.921464	1.02278	0.937355	0.965936
1068900	SPBC1734.04,SPBC337.20	0.723217	0.749154	0.921464	0.90125	1.00231	0.982821
1070290	spf31,SPBC1734.05c	0.898132	0.949342	1.00278	1.16473	0.963707	1.02101
1071880	rhp18,SPBC1734.06	0.928195	0.884234	0.842063	0.742262	1.0693	1.04247
1072790	SPBC1734.07c	0.861546	0.874583	0.916369	1.06807	0.95705	0.929805
1076300	SPBC1734.08	1.05519	1.04006	0.825878	1.20581	1	1.03886
1077920	SPBC1734.09	0.866037	0.718221	0.987601	1.29235	0.959264	1.16272
1078610	SPBC1734.10c	0.810846	0.709562	0.814508	0.923382	0.817902	1.07177
1081850	mRNA	1.05458	1.02811	1.13446	1.36604	1.3333	1.26795
1083300	SPBC1734.11	0.858565	0.718636	0.974905	1.25122	1.05458	1.07736
1085510	alg12,SPBC1734.12c	0.839441	0.837987	0.747425	0.91067	0.733736	0.974342
1087450	atp3,SPBC1734.13	0.904379	0.75132	0.933033	1.0479	0.860551	1.02456
1089440	suc1,SPBC1734.14c	0.913831	0.848214	0.943438	0.777816	0.852635	0.851159
1091480	brd1,SPBC1734.15	0.872564	0.819321	0.739181	0.697372	0.950439	0.89296
1092340	pst3,SPBC1734.16c	0.80107	0.787308	0.70907	0.660898	0.786399	0.740977
1098660	chs2,SPBC1709.01,SPBC1734.17	0.986233	1.10573	0.986233	1.17013	0.905425	0.994815
1099570	SPBC1709.02c,SPBC1734.18c	1.13092	1.15869	1.04536	1.16743	0.959264	0.974342
1104320	SPBC1709.03	1.40932	1.51835	1.27279	1.0924	1.07923	1.07549
1104950	cyp3,SPBC1709.04c	1.18304	1.29834	1.42011	1.20581	1.33176	1.17895
1108620	sks2,hsc1,SPBC1709.05	0.708742	1.10573	1.24487	1.27899	1.20581	1.03168
1111070	SPBC1709.06	1.14076	1.25919	1.37554	1.66728	1.21982	1.28788
1112650	SPBC1709.07,erg27	1.3036	1.42158	1.06585	1.24545	1.04247	1.2079
1113880	SPBC1709.20	1.23114	1.19541	1.25484	1.2812	1.27456	1.36604
1117950	cft1,SPBC1709.08	1.1355	1.22688	0.912565	1.01572	0.907519	1.03526
1119950	SPBC1709.09	1.13879	1.10701	0.891311	0.902814	0.817902	0.921784
1120920	SPBC1709.10c	1.11729	1.10765	1	0.959264	0.442372	1.04247
1122220	png2,SPBC1709.11c	0.858565	0.819321	0.916369	0.986233	0.928731	0.86304
1124760	rid1,SPBC1709.12	0.972655	0.887304	0.891311	1.06992	0.990801	1.05336
1125730	SPBC1709.13c	0.936272	0.816486	0.920188	0.946058	0.874583	0.905948
1128320	SPBC1709.14	0.852635	0.836536	0.765248	0.668964	0.933033	0.857079
1129360	cft2,SPBC1709.15c	1.16473	1.07177	1.00556	1.08423	0.968171	1.0087
1132160	SPBC1709.16c	0.857079	0.86304	0.711039	0.703847	0.728668	0.893475
1134490	SPBC1709.17	0.99654	1.02811	0.872968	0.939523	0.897095	0.884234
1135910	tif452,SPBC1709.18,SPBC409.01	1.19748	1.25484	1.07923	1.51835	1.09683	1.36604
1138110	SPBC1709.19c	1.18304	1.22052	1.27103	1.35426	1.19748	1.12117
1139200	swi5,SPBC409.03	1.32762	1.5423	1.21091	1.21095	1.10159	1.04918
1139990	mis12,SPBC409.04c	1.31494	1.20999	1.64947	1.56917	1.30737	1.34723
1141460	skp1,psh1,sph1,SPBC409.05	1.40444	1.41177	1.57789	1.22264	1.26868	1.11149
1143820	SPBC409.06,uch2	1.48195	1.31722	1.56699	1.34723	1.63203	1.22264
1145430	wis1,spc2,smf2,SPBC409.07c	1.36368	1.72907	1.40056	1.16675	1.36289	1.35426
1154340	SPBC409.08	1.04066	1.19748	0.866938	0.687771	1.27456	0.939523
1155780	mis13,SPBC409.09c	1.24401	1.44393	1.33793	1.11729	1.28639	1.30812
1158680	ade7,SPBC409.10	1.1487	1.37554	1.31768	1.33561	1.21139	1.06253
1160830	meu18,SPBC409.11	1.34257	1.60956	1.20916	1.57735	0.954842	1.09809
1163200	SPBC409.12c	1.21841	1.3036	0.903753	0.76313	0.90125	0.875088
1166950	SPBC409.13	0.882703	0.878126	0.987601	0.991373	0.950439	1.04729
1167960	SPBC409.14c,mrps17	0.913831	1.00173	0.907519	1.1607	1.04006	1.06253
1168820	SPBC409.15	1.18715	1.26795	1.08073	0.950439	1.00463	1.15669
1169810	SPBC409.16c,was previously annotated as dubious	1.10382	1.32562	1.00696	1.2163	0.816014	0.895025
1170830	SPBC409.17c	0.972655	0.842842	1.04681	0.991373	0.884745	1.03168
1173130	SPBC409.18	1.06253	1.12117	1.51362	1.5874	1.38511	1.25484
1173850	SPBC409.19c	1.00347	0.949342	1.16959	1.15469	0.948246	0.960928
1176040	psh3,SPBC409.20c	1.16675	1.2505	1.27633	0.986233	0.99539	1.10382
1178060	sec66,SPBC409.21	0.771105	0.952638	0.936921	0.952638	0.948246	0.921784
1179350	SPBC409.22c,SPBC1306.01c	0.864537	0.95429	1.02243	1.12506	0.840896	1.02633
1184580	SPBC1306.02,SPBC4.08	0.909618	0.928195	0.916369	0.764895	0.890899	0.816486
1185700	SPBC4.01	1.03706	0.851159	0.925304	0.880666	0.97716	0.915945
1187010	SPBC4.02c	0.959264	0.866037	0.997231	0.887304	1.0163	0.924984
1189320	SPBC4.03c	0.986233	0.787308	1.04972	0.941152	0.742262	0.839441
1192790	mcm2,cdc19,nda1,SPBC4.04c	0.788673	0.792784	0.942131	1.03168	0.990801	0.882703
1195990	mlo2,SPBC4.05	0.902814	0.759173	0.98214	1.16272	1.03526	1.02101
1197660	SPBC4.06	0.965936	0.923382	1.06585	0.885768	0.97942	0.884234
1199470	rpt2,mts2,SPBC4.07c	0.756109	0.776469	0.785673	0.832199	0.981686	0.768438
1202550	SPBC725.01	0.90125	0.705883	0.86814	0.632878	1.0163	0.869043
1205230	mpr1,spy1,SPBC725.02	0.755236	0.623085	0.90125	0.667806	0.838956	0.733312
1208380	SPBC725.03	0.881175	0.920188	0.882703	0.752623	0.965936	0.852635
1210950	SPBC725.04	0.817902	0.858565	0.819037	0.82932	0.965936	0.742262
1212190	SPBC725.05c	0.725728	0.63728	0.856188	0.779165	0.961483	0.827884
1214080	ppk31,SPBC725.06c	0.802459	0.709562	0.806642	0.721965	0.860551	0.739694
1219130	pex5,SPBC725.07	0.918064	0.738413	0.952638	0.795536	0.764895	0.837987
1221900	SPBC725.08	1.07923	0.923382	0.990343	1.01396	0.972655	0.864537
1223590	hob3,SPBC725.09c	0.984525	0.842355	0.912565	1	1.01866	0.882703
1226160	SPBC725.10	0.854114	0.884234	0.927873	0.854114	1.19748	1.04608
1227070	php2,SPBC725.11c	0.66588	0.702222	0.960595	0.965936	1.04972	0.957603
1228810	SPBC725.12	0.820742	0.720715	0.816014	0.918594	0.986233	0.838956
1229680	psf2,dre13,SPBC725.13c	0.881175	0.82932	0.918913	1.38751	1.08172	0.941696
1231190	SPBC725.14	1.00173	1.19748	1.16959	1.19127	0.948246	1
1232310	ura5,SPBC725.15	1.17827	1.06437	1.2466	1.20999	1.1607	0.977725
1235610	res1,sct1,SPBC725.16	1.31646	1.2079	1.29056	1.34257	1.04006	1.15269
1236890	rrn11,SPBC725.17c	1.04729	1.22901	1.02669	1.22547	0.97942	1.18921
1238240	SPBC725.18c,SPBC651.01c	0.994815	1.13682	0.960595	0.97942	1.09177	1.06807
1241750	SPBC651.02	1.29235	1.31951	1.25701	1.02574	1.27456	1.12506
1243130	SPBC651.03c,gyp10	1.09051	1.27899	1.1235	0.957603	1.21982	0.949342
1246090	SPBC651.04	1.72907	1.40688	1.4025	1.60956	1.31039	1.34025
1247540	dot2,SPBC651.05c	1.16878	1.2505	1.06585	1.15669	1.20581	1.08862
1248680	SPBC651.06	1.0924	1.25122	1.08673	1.14472	1.04488	1.16878
1250190	csa1,SPBC651.07	0.998269	1.25266	1.15349	1.61608	1.03766	1.3566
1251520	rpc1,SPBC651.08c	0.99539	1.53156	1.16635	1.6358	1.17283	1.38271
1256880	SPBC651.09c	0.981686	1.1607	1.06881	0.982821	1.26868	1.01748
1259450	SPBC651.10	1.23971	1.41421	1.23114	1.69643	1.29235	1.27677
1260550	apm3,SPBC651.11c	1.15669	1.34723	1.42208	1.42076	1.42405	1.31951
1262240	SPBC651.12c	1.34412	1.37793	1.28877	1.18372	1.4811	1.1708
1264040	cwl1,SPBC31A8.01c,SPBC651.13c,rtn1	1.15469	1.29459	1.20581	0.860551	1.71713	1.10765
1271450	but2,SPBC3D6.02	1.06622	1.32869	1.02669	1.23971	1.41748	1.13682
1273350	SPBC3D6.03c	1.11535	1.29684	1.08373	1.28565	1.49485	1.29684
1275330	rps2501,rps25-1,SPBC3D6.15	0.923382	0.929805	0.887611	1.28788	0.858565	0.860551
1276310	mad1,SPBC3D6.04c	1.31646	1.39233	1.48865	1.69741	1.16205	1.42652
1279810	ptp4,SPBC3D6.05	1.37872	1.46917	1.43794	1.94194	1.9141	1.71416
1281210	SPBC3D6.06c	1.15669	1.19956	1.08373	0.935191	1.27751	1.07736
1284840	gpi3,SPBC3D6.07	1.02811	1.27456	1.51152	1.33793	1.43727	1.37554
1285660	SPBC3D6.08c	1.06253	1.19748	1.05263	1.0087	1.00231	0.994815
1287600	dpb4,SPBC3D6.09	1.3449	1.51572	1.00975	1.15936	1.05214	1.13092
1289560	apn2,SPBC3D6.10	1.14076	1.19748	1.02527	1.12311	1.37237	1.18509
1290450	slx8,SPBC3D6.11c	1.19334	1.15869	0.933033	1.11922	0.974905	0.984525
1293750	SPBC3D6.12	0.954842	0.97942	1.00556	0.858565	0.854607	1.02101
1295100	SPBC3D6.13c	0.984525	1.03168	0.7495	0.934651	0.878633	0.885768
1300690	wsc1,SPBC3D6.14c,SPBC30B4.01c	1.1607	1.24186	0.911301	0.816486	1.26576	1.3036
1303210	SPBC30B4.02c	0.885768	1.10765	0.898755	1.0087	0.882703	0.967612
1306090	SPBC30B4.03c	1.01572	0.92445	0.908778	0.921784	0.918064	0.926588
1309590	snoRNA	1.2283	1.41421	1.05702	1.02811	1.10191	1.26868
1310630	SPBC30B4.04c	1.35426	1.36604	1.86348	1.78695	1.37237	1.32639
1316480	kap109,SPBC30B4.05	1.10191	1.1487	1.29056	1.33099	1.31951	1.16878
1317890	SPBC30B4.06c	1.3692	1.45902	1.39668	1.70823	1.05458	1.32409
1320960	tfb4,SPBC30B4.07c	1.04608	1.23542	1.08523	1.47768	0.986233	1.12701
1322390	SPBC30B4.08	1.2505	1.06253	1.07773	1.24617	1.17555	1.10573
1323600	SPBC30B4.09c,SPBC27B12.01c,mmm1	1.03766	1.22476	1.17446	1.22264	1.1434	1.16473
1324760	SPBC30B4.10,SPBC27B12.02	1.22264	1.05946	1.22774	1.29012	0.989657	1.20025
1325620	SPBC27B12.03c	1.08673	1.16272	1.1487	1.0122	0.935191	1.14274
1327400	SPBC27B12.04c	1.05154	0.990801	0.933033	1.08673	1.07177	0.870551
1331090	SPBC27B12.05	0.905948	0.837987	0.987601	0.917004	1.00463	0.873573
1334230	gpi13,SPBC27B12.06	1.24833	1.05154	1.12039	1.00696	1.01162	0.993092
1335550	SPBC27B12.07	0.878633	0.806642	0.910039	0.708333	0.802923	0.884234
1342380	SPBC27B12.08	0.858565	0.89969	0.990343	1.03706	0.903335	1.00696
1343160	SPBC27B12.09c	0.858565	0.819321	0.812252	0.728247	1.11729	1.00696
1346690	SPBC27B12.11c	1.04066	1.16675	0.987601	1.0299	0.968171	0.928195
1349580	SPBC27B12.14	1.08485	0.929805	1.09581	0.842355	1.05336	1.17555
1352490	SPBC27B12.12c	1.17487	1.03886	1.07475	0.934651	1.00928	0.984525
1357810	tom40,SPBC27B12.13,SPBC8D2.22	1.00696	0.915416	1.19582	1.24401	0.972655	1.06437
1360860	gsk31,SPBC8D2.01	1.02101	0.929805	1.04102	1.03049	0.946058	0.885768
1362430	SPBC8D2.02c	1.02633	0.915416	0.769504	0.772443	0.864537	0.866037
1365560	hhf2,ams3,h4.2,SPBC8D2.03c	0.746131	0.716978	0.754713	0.65293	1.10957	1.05702
1366220	hht2,h3.2,SPBC8D2.04	0.770665	0.732375	0.730764	0.677983	0.870625	0.779647
1367730	sfi1,SPBC8D2.05c	0.926588	0.875088	0.957935	0.714497	0.941696	0.835088
1372670	SPBC8D2.06	0.974342	0.915416	1.00139	0.832199	0.89296	0.827884
1373980	sfc9,SPBC8D2.07c	0.876606	0.858565	0.86334	0.708333	0.759611	0.819321
1376380	SPBC8D2.09c	0.941152	0.837987	0.804408	0.798298	0.810378	0.815072
1377590	rmt3,prmt3,SPBC8D2.10c	0.76313	0.905948	0.745355	0.808508	0.759611	0.775125
1380640	SPBC8D2.11	0.827884	0.994815	0.929161	0.861546	0.842842	1.02811
1381460	SPBC8D2.12c	0.891928	0.946058	0.940826	1.03168	0.897095	0.884234
1384040	SPBC8D2.13	1.10191	1.15869	1.05848	1.42076	0.911722	1.15669
1385210	sed5,SPBC8D2.14c	1.02278	1.12701	1.04102	1.18304	1.11729	1.11342
1387900	SPBC8D2.15	1.15469	1.11535	1.24487	1.07425	1.20025	1.13879
1388990	SPBC8D2.16c	1.35426	1.34723	1.46815	1.17283	1.53688	1.34957
1391660	SPBC8D2.17	1.19334	1.12506	1.38703	1.30134	1.14605	1.20372
1393040	SPBC8D2.18c		1.71713	1.29235	1.77769	1.43893	1.15669
1395590	mde3,SPBC8D2.19	1.15669	1.26576	1.02669	1.0811	1.01396	1.08673
1397360	sec31,SPBC8D2.20c	0.735858	0.99654	0.710054	0.803851	0.95705	0.957603
1401660	SPBC8D2.21c,SPBC17A3.01c,tim50	0.989657	1.04066	1.16473	1.13027	1.00696	0.907519
1404590	SPBC17A3.02	1.22052	0.913831	1.31768	1.34257	0.952638	1.06437
1405750	SPBC17A3.03c	1.08673	1.21841	1.17446	1.22052	1.04729	1.09429
1408710	SPBC17A3.04c	0.939523	0.881175	0.76313	0.754364	0.950439	0.795536
1412560	SPBC17A3.05c	0.924984	0.964264	0.738157	0.738413	0.974905	0.767107
1414660	SPBC17A3.06	0.837987	0.795536	0.895025	0.939523	0.880666	0.879649
1416200	pgr1,SPBC17A3.07	0.899171	0.890384	0.952638	1.04972	0.913831	1
1418060	SPBC17A3.08	1.06191	0.950989	0.969962	0.888843	0.911722	1.03886
1418950	SPBC17A3.09c	0.949342	0.813661	0.997231	0.839441	0.740549	0.907519
1420350	pas4,SPBC17A3.10	0.936272	1.02633	0.974004	1.06191	1.11471	1.06437
1422280	SPBC691.01	1.15402	1.14472	1.00417	1.09809	0.952638	1.02811
1423090	SPBC691.02c	1	1.02456	1.12818	1.27456	1.08423	1.11342
1425900	apl3,SPBC691.03c	1.15669	1.02456	0.957935	0.952638	1.04729	0.965936
1430890	SPBC691.04	0.93088	1.19956	1.14393	0.96929	0.974905	1.00173
1432190	SPBC691.05c,SPBP22H7.01c,pi030	1.0991	1.2135	1.17748	1.04684	0.999672	1.14113
1434900	SPBP22H7.02c	0.963707	1.15869	0.967276	1.1708	1.04729	1.19127
1437530	SPBP22H7.03	1.01572	1.34257	1.14076	1.15469	1.09683	1.2812
1439320	SPBP22H7.04	1.34723	1.18715	1.07029	1.217	0.959264	1.19127
1440220	SPBP22H7.05c	1.23685	1.23399	1.30586	1.76541	1.15669	1.30134
1445640	SPBP22H7.06		1.15024
1448090	prp5,cwf1,SPBP22H7.07	1.16675	1.37554	1.04536	1.17283	1.26284	1.22476
1449210	rps1002,rps10-2,rps10B,SPBP22H7.08	1.06253	1.29235	1.1487	1.37793	1.24545	1.32562
1450010	mis15,SPBP22H7.09c	1.45397	1.52626	1.428	1.84463	1.02574	1.36131
1451470	SPBP22H7.10c,SPBC32H8.01c	1.13682	1.25919	1.02101	1.11729	0.884745	1.10957
1453680	nep2,SPBC32H8.02c	0.926588	1.15269	1.01115	1.11149	1.09936	0.962594
1459120	bem46,SPBC32H8.03	1.46409	1.26868	1.52098	1.92297	1.41748	1.39152
1460450	SPBC32H8.04c	1.73508	1.69349	1.48247	1.51835	1.32562	1.42158
1461810	SPBC32H8.05	1.46917	1.41912	1.28343	1.22052	1.35347	1.04972
1463650	SPBC32H8.06	1.06069	1.11149	1.21926	1.40688	1.31951	1.13092
1465820	git5,gpb1,SPBC32H8.07	1.19334	1.38271	1.05848	1.0479	1.12246	1.14076
1467350	SPBC32H8.08c	1.23971	1.46409	1.21419	1.18372	1.26576	1.17487
1470600	SPBC32H8.09	1.12311	1.16878	0.990343	1.04247	0.97716	1.01572
1473200	cdk9,SPBC32H8.10	0.817902	1.07736	0.857376	0.895025	0.99539	0.964264
1475360	mei4,SPBC32H8.11	0.903335	0.94442	0.75054	0.806642	0.965936	0.869043
1477560	act1,cps8,SPBC32H8.12c	0.554785	0.852635	0.76313	0.882703	0.856584	0.893475
1479710	mok12,SPBC32H8.13c	0.809442	0.787308	0.811127	0.842355	0.835088	0.809442
1488370	alg2,SPBC32H8.14,SPBC11B10.01	0.986233	0.891928	0.891311	0.825496	0.878633	0.791412
1489940	his3,SPBC11B10.02c	0.816486	0.726986	0.857376	0.819794	0.933033	0.879649
1492130	SPBC11B10.03	0.968171	0.870551	0.993092	0.893475	0.82169	0.890384
1493070	SPBC11B10.04c,mrps28	0.947698	0.913831	1.08975	0.86304	0.983957	0.994815
1494550	rsp1,SPBC11B10.05c	0.840808	0.84618	0.879742	0.953637	0.878245	0.893819
1496390	SPBC11B10.06	0.915416	0.657471	0.845572	1.20581	0.850667	0.671286
1497430	SPBC11B10.07c	0.981686	0.91067	0.95396	1.11214	0.911722	0.915416
1500010	SPBC11B10.08	0.802459	0.884234	0.951318	0.805245	1.07923	0.870551
1501550	cdc2,swo2,SPBC11B10.09		0.783961			1.12833
1503840	pht1,SPBC11B10.10c	1.0479	0.981119	0.969962	0.95429	0.884745	0.921784
1506970	SPBC1215.01,shy1	0.981119	0.928195	1.08373	1.05885	0.876606	1.00521
1508360	SPBC1215.02c,arm1,mdm20	0.909093	0.962594	0.891311	0.921784	0.848704	0.923382
1513760	ucp8,SPBC83.01	0.806642	0.808041	0.891311	0.858565	0.988514	0.823591
1514490	rpl4302,rpl43-2,rpl43,SPBC83.02c,rpl37a-2	1.15669	0.68658	0.835088	0.700602	1.07425	0.784584
1515680	tas3,SPBC83.03c	0.905948	0.825019	1.05117	0.776469	0.750019	0.981686
1517950	apc15,SPBC83.04	0.791412	0.870551	0.731029	0.772443	0.897095	0.746131
1520360	SPBC83.05	0.775572	0.928195	1.03383	1.08485	0.93088	1.0479
1521190	SPBC83.06c	1.08423	0.950989	1.16675	0.987943	0.687771	1.14076
1524060	jmj3,ecm5,SPBC83.07	0.983957	0.967612	1.04536	1.07549	1.08673	0.952638
1525770	SPBC83.08	1.10957	0.960928	0.890076	0.845279	0.907519	0.89969
1527050	SPBC83.09c	1.03049	1.00347	1.16312	1.07736	1.04006	0.976032
1529080	SPBC83.10	1.217	1.08673	1.07624	0.970971	1.02574	0.904379
1531000	SPBC83.11	1.25701	1.23756	1.21251	1.07363	1.03049	1.21419
1533100	SPBC83.12	0.942785	0.904379	1.07475	0.857079	0.80107	1.07549
1534630	SPBC83.13	0.82932	1.17691	1.10573	0.95429	1.08673	1.10191
1536050	rfc5,SPBC83.14c	1.19127	1.01748	1.07624	1.22547	0.990801	1.00696
1538450	SPBC83.15	1.29459	1.40932	1.23114	1.23114	1.11729	1.23756
1540320	SPBC83.16c	1.12506	1.07425	1.03097	1.01866	1.12896	0.987943
1542520	SPBC83.19c	1.217	1.44894	1.28165	1.16878	1.02101	1.19748
1543770	SPBC83.17	1.24617	1.23328	1.15189	1.15469	1.28639	0.981119
1545160	SPBC83.18c	1.30586	1.08862	1.35285	1.27235	1.36289	1.06437
1546230	ars2004	1.32639	1.13879	1.27633	1.14472	1.1487	0.890899
1549690	atf1,mts1,sss1,gad7,SPBC29B5.01	1.35974	1.31494	1.41225	1.51309	1.94531	1.20372
1551800	isp4,SPBC29B5.02c	1.10445	1.18921	1.07773	1.30586	1.1434	1.18304
1559310	rpl26,SPBC29B5.03c	1.12506	0.880666	0.827023	0.926588	1.18099	0.878633
1560670	SPBC29B5.04c	1.12246	1.11149	1.0324	1.06437	0.946058	1.0122
1562730	SPBC27.01c	0.896577	1.02456	1.02811	1.09809	1.28639	1.07923
1563780	ask1,SPBC27.02c,mug181	1.22052	1.35426	1.06585	1.42405	1.00231	1.08298
1566460	meu25,SPBC27.03	1.20164	1.12117	1.20581	1.06992	1.15136	1.17827
1570180	SPBC27.04	0.835088	0.936272	1.06881	0.920188	0.922316	0.816486
1570780	SPBC27.05	0.884234	0.878126	0.893475	0.954842	0.712025	0.827406
1571510	SPBC27.06c	1.03049	0.668964	0.79996	0.82645	0.76313	0.808508
1572910	sua1,SPBC27.08c,SPBC28F2.01c	0.959264	0.933033	0.89751	0.878126	1.07674	0.898132
1575860	mep33,SPBC28F2.02	1.04729	0.895025	0.988971	0.946058	0.866537	0.825019
1577430	ppi1,cyp2,SPBC28F2.03	0.784584	0.90125	0.993092	0.852635	0.765779
1578550	cwf7,spf27,SPBC28F2.04c	0.817902	0.936272	0.874179	1.01748	0.846745	0.848214
1579390	SPBC28F2.05c	0.998269	1.27899	1.23971	1.17895	0.872564	1.02811
1580290	mdm12,SPBC28F2.06c	1	1.02633	0.97942	0.860551	1.02101	0.942785
1582270	sfr1,dds20,mug13,SPBC28F2.07	1.03526	1.05154	0.866938	0.986233	0.943874	0.779165
1583650	SPBC28F2.08c	0.954842	1.01924	1.07475	1.20581	1.16473	1.11342
1586940	SPBC28F2.09	1.13092	1.24833	0.858565	0.898132	1.13288	0.974342
1588130	kap1,SPBC28F2.10c	1.18646	1.21841	1.50525	1.23114	1.09683	1.08862
1590990	SPBC28F2.11	1.27235	1.26357	1.23456	1.45062	1.18921	1.2079
1596930	rpb1,SPBC28F2.12	1.36257	1.31451	1.29844	1.61233	0.964076	1.14917
1603660	CEN2-left end	1.8693	1.56555	2.14355	2.01857	0.702222	0.905425
1605970	CEN2-dgIIb	1.9816	1.09429	0.862144	0.825496	1.09683	0.982821
1626530	CEN2-central	1.18509	1.1607	1.1235	1.63203	0.876606	1.37554
1650420	SPBC21B10.13c	1.14076	1.26138	1.68413	1.60492	1.25122	1.73809
1651060	rec6,SPBC21B10.12	1.34025	1.63297	1.48658	1.13485	1.1487	1.69349
1652230	dpm2,SPBC21B10.11	1.25484	1.2505	1.43993	1.02278	0.990801	1.37793
1653100	rps4-2,SPBC21B10.10	1.23328	1.29235	1.17121	1.19541	1.03049	1.2163
1655450	SPBC21B10.09	1.31722	1.28565	1.31951	1.34723	0.948246	1.36368
1658330	SPBC21B10.08c	1.41667	1.3218	1.33422	1.27456	1.24545	1.2812
1659450	SPBC21B10.07	0.937355	1.11149	0.975355	0.933033	0.974905	1.04427
1663570	SPBC21B10.06c	1.0163	1.1708	1.05702	1.16473	0.99539	0.955945
1665470	pop3,wat1,SPBC21B10.05c	0.843816	1.01572	0.986233	0.832199	1.09429	0.812252
1666560	nrf1,SPBC21B10.04c	1.29909	1.54489	1.52414	1.32869	1.02101	1.38751
1670610	SPBC21B10.03c	0.923382	1.05885	1.00417	1.05154	1.04972	0.991373
1671720	SPBC21B10.02	1.02811	1.03288	1.04536	1.06253	0.799221	1.19748
1675040	cdc28,prp8,SPBC19C2.01	1.03766	0.97942	0.978063	1.06253	0.918064	1.04427
1676540	pmt1,SPBC19C2.02	0.857079	0.946058	0.835088	0.881175	0.82932	0.895025
1677660	rpc10,rpb12,SPBC19C2.03	1.11149	1.19334	1.03814	1.03526	1.03526	1.0479
1678840	SPBC19C2.04c,ubp11	0.860551	1.07363	0.99447	0.950989	0.983957	0.905948
1685770	ran1,pat1,SPBC19C2.05	1.00521	0.921784	0.872968	0.904379	0.80107	0.815072
1688740	SPBC19C2.06c	0.890384	1.10382	0.922742	0.734584	0.897095	0.976032
1690980	fba1,SPBC19C2.07	0.664343	0.776469	0.770571	0.887304	0.965936	0.832199
1692550	SPBC19C2.08,prp38	0.982821	1.07363	1.19914	0.881175	0.831238	1.1708
1695960	sre1,SPBC19C2.09	0.934651	0.941152	0.769504	1.23971	0.838956	0.931418
1698260	SPBC19C2.10	0.94442	1.20164	0.943438	0.976032	1.08673	0.933033
1700090	SPBC19C2.11c	1.16205	1.04608	1.0367	0.90125	1.13813	0.920188
1702260	SPBC19C2.12,mrpl51	1.10191	1.24617	1.23114	0.882703	0.988514	1.29684
1703230	SPBC19C2.13c	1.12246	1.17895	1.39668	1.36131	1.09429	1.07549
1704250	smd3,SPBC19C2.14	1.42158	1.32869	1.5305	1.08673	1.24833	1.24401
1705200	SPBC19C2.15c,SPBC2F12.16	1.26795	1.27235	1.52203	1.10765	1.1355	1.15669
1706950	SPBC2F12.15c	1.14274	1.19334	1.46409	1.55833	1.22547	1.17487
1709440	gua1,SPBC2F12.14c	1.15056	0.894615	1.05482	0.90581	0.948157	0.977351
1711460	klp5,sot1,SPBC2F12.13	1.15402	1.19541	1.03958	1.18304	1.23114	1.12117
1716380	SPBC2F12.12c	1.10382	1.32639	1.00975	1.01045	0.983957	0.987943
1720360	rep2,SPBC2F12.11c	1.40444	1.16878	1.30315	1.217	1.26576	1.16272
1721930	SPBC2F12.10	1	1.06992	1.07029	1.2505	1.24545	1.07363
1725560	atf21,SPBC2F12.09c	0.82645	0.993092	0.942131	1.02456	0.907519	0.90125
1727370	ceg1,pce1,SPBC2F12.08c	0.798298	0.82932	0.975355	0.95705	0.90125	0.939523
1728840	rpl802,rpl8-2,rpk37,SPBC2F12.07c,rpk5b	1.30134	1.14277	1.28011	1.18003	1.11399	1.25992
1734450	SPBC2F12.05c	0.952638	0.810846	0.842063	0.76313	0.899171	0.857079
1735550	rpl1701,rpl17,rpl17-1,SPBC2F12.04	0.78187	0.743549	0.892547	0.929805	0.937355	0.798298
1738280	SPBC2F12.03c	0.761368	0.902814	0.674551	0.699793	0.806642	0.658612
1741210	SPBC2F12.02c,mrpl7	0.718221	0.918594	0.903753	1.0479	0.899171	0.97942
1742550	byr2,ste8,SPBC2F12.01,SPBC1D7.05	1.24401	1.08673	1.16878	1.20372	1.06807	1.06683
1746170	mlo3,SPBC1D7.04	1.21841	1.35896	1.20581	1.12311	0.99539	1.41912
1748090	SPBC1D7.03	1.48452	1.75018	1.73207	1.48968	1.11471	1.34957
1756560	scr1,SPBC1D7.02c	0.89296	1.06622	0.877822	0.832199	0.983957	0.941152
1757980	snoRNA	0.740549	0.817902	0.796916	0.791869	0.97942	0.858565
1758550	SPBC1D7.01	1.31722	1.63864	1.21083	1.25919	1.12506	1.34102
1759780	SPBC11G11.01,fis1	0.982821	1.18921	0.896267	1.03168	0.899171	1.06622
1761110	end3,SPBC11G11.02c	0.866537	1.07363	0.938221	0.879649	0.93088	1.04427
1763300	SPBC11G11.03	1.10957	1.13879	0.934327	1.3449	0.937355	1.08485
1764610	trs20,SPBC11G11.04	1.3566	1.41177	1.19582	1.08673	0.993092	1.45146
1765950	rpa34,SPBC11G11.05	1.1487	1.19748	1.21251	1.26284	1.13288	1.04608
1766760	sme1,SPBC11G11.06c	1.2079	1.07923	1.1235	0.950989	1.09429	0.917004
1770570	SPBC11G11.07,SPBC18H10.01	1.02278	1.1355	1.09733	1.19127	1.03288	1.03168
1773630	lcf1,SPBC18H10.02	0.78187	1.08298	0.794434	0.825496	0.915945	0.923382
1775350	tif35,SPBC18H10.03	0.775125	0.947698	0.896267	1.00173	0.946058	0.95429
1777680	sce3,tif48,SPBC18H10.04c	1.06069	1.15869	1.05995	1.50004	1.05458	1.15869
1779360	meu11	1.52891	1.33561	1.54971	1.19334	0.849685	1.26576
1783390	SPBC18H10.05	1.16878	1.23542	1.14393	1.14472	1.04488	1.30812
1784120	swd2,swd2.1,SPBC18H10.06c	1.02811	1.15869	0.877822	0.952638	1.01162	1.01396
1785460	SPBC18H10.07	1.04608	1.30586	1.14393	0.99654	0.939523	0.989657
1786610	SPBC18H10.08c,ubp4	0.961483	1.09051	0.882703	1.12896	1.08673	1.03886
1788930	SPBC18H10.09	0.965936	0.884234	0.892547	0.879649	0.909618	1.00696
1790240	cwc16,SPBC18H10.10c	0.843816	0.870551	0.95396	1.04972	0.882703	0.881175
1791490	SPBC18H10.11c	0.761808	0.851159	1.07773	0.733312	0.880666	0.974342
1793180	rpl701,SPBC18H10.12c	0.865599
1794390	rps1402,rps14-2,SPBC18H10.13	0.934559	0.989287	0.899723	1.0762	1.0104	1.17891
1795950	rps1601,rps16-1,SPBC18H10.14	0.904379	1.14076	0.893785	0.835088	1.31039	0.931418
1797490	ppk23,SPBC18H10.15	0.920188	0.907519	1.05555	1.13027	0.943874	0.879649
1801400	SPBC18H10.16	1.05702	1.30586	1.10191	1.15669	0.948246	1.0122
1802790	SPBC18H10.17c	1.18509	1.33099	1.02527	0.99654	1.10701	1.10191
1804580	SPBC18H10.18c	1.22191	1.00386	1.18108	1.30212	0.911761	1.07952
1809500	SPBC18H10.19	1.13485	1.42899	1.17446	0.904379	1.1355	1.22476
1810790	SPBC18H10.20c	1.0163	1.15869	1.01255	1.11729	0.997692	0.923382
1813540	SPBC18H10.21c,SPBC9B6.01c	1.07363	1.10191	1.05848	1.10382	0.972655	0.898132
1814860	Tf2-9,SPBC9B6.02c	1.21961	1.02904	1.19723	1.21502	0.976457	1.1222
1820590	SPBC9B6.03	0.785945	0.884234	0.719966	0.746131	0.950439	0.759173
1822280	tuf1,SPBC9B6.04c	0.819794	0.666649	0.70125	0.678302	0.80107	0.664343
1824150	lsm3,SPBC9B6.05c	0.809442	0.720715	0.927873	0.790041	0.974905	1.04247
1825120	SPBC9B6.06,mrpl10	0.732043	0.646176	0.798852	0.873573	0.972655	0.816486
1826950	SPBC9B6.07	0.988514	0.772443	0.874179	0.862542	0.817902	0.796916
1829300	clc1,SPBC9B6.08	0.939523	0.893475	0.988971	0.855595	0.952638	0.870551
1830710	SPBC9B6.09c	0.820742	0.799683	0.774856	0.662044	0.835088	0.70344
1834440	cdc37,SPBC9B6.10	0.827884	0.70344	0.911301	1.09051	0.895025	0.759173
1835530	SPBC9B6.11c	0.870551	0.747425	0.934327	0.924984	1.08925	0.827884
1836890	apc13,SPBC9B6.12c,SPBC28E12.01c	0.915416	0.785945	0.89751	0.822165	0.638754	0.90125
1839610	SPBC9B6.13,SPBC28E12.02	0.856584	0.805245	0.975355	0.941152	0.933033	0.848214
1844070	rga4,SPBC28E12.03	0.847123	0.897488	0.635773	0.563837	0.778425	0.699888
1845800	SPBC28E12.04		0.812252	1.00696	1.25701	0.852635	0.752623
1847580	esf2,SPBC28E12.05,SPBC3H7.17c	0.798298	0.688964	0.753667	1.12506	0.823591	0.72951
1848560	SPBC28E12.06c,SPBC3H7.16	0.730775	0.641713	0.635516	0.668964	0.850667	0.733312
1858080	hhp1,SPBC3H7.15	0.933033	0.815072	1.02243	0.833161	0.858565	0.891928
1859990	SPBC3H7.14	0.884234	0.802459	0.856188	1.0087	0.862542	0.816486
1862230	SPBC3H7.13	0.984525	0.86304	1.02385	1.11535	0.918064	1.15469
1864220	SPBC3H7.12	0.921784	0.941152	0.905006	1.02278	0.905425	0.991373
1865480	SPBC3H7.11	1.34723	0.946058	0.823591	0.939523	1.04972	0.986233
1866850	SPBC3H7.10	0.646176	0.721965	0.671752	0.690159	1.14076	0.833642
1868700	mug142,SPBC3H7.09	0.725728	0.733312	0.798852	0.740977	1.04006	0.931418
1871430	SPBC3H7.08c	0.82932	0.891928	1.13761	1.02101	1.01866	0.884234
1872520	SPBC3H7.07c	1.23399	0.998269	1.26576	1.3036	1.22264	1.11729
1874750	pof9,SPBC3H7.06c	0.699793	0.647671	0.777007	0.934651	0.895025	0.864537
1877030	SPBC3H7.05c	0.950989	0.964264	1.08824	1.21419	0.773782	1.1708
1878080	SPBC3H7.04	0.939523	0.878126	1.12194	1.03526	1.03766	1.13288
1885090	SPBC3H7.03c	1.05519	0.90125	0.913831	1.0299	0.937355	0.845279
1886730	SPBC3H7.02	0.765779	0.857079	0.802181	0.68658	0.913831	0.949342
1892330	spo14,stl1,SPBC3H7.01,SPBP16F5.01c	0.955945	0.785945	1.00417	1.08673	0.961483	0.957603
1895420	mcs2,SPBP16F5.02					0.917129
1896810	SPBP16F5.03c	1.10191	0.939523	1.11419	0.744839	0.725308	0.898132
1908040	ubc3,ubcp3,SPBP16F5.04	0.840896	0.851159	0.858565	1.27456	0.963707	0.921784
1909210	SPBP16F5.05c	0.870551	0.827884	0.790041	0.734584	1.05458	0.742262
1910940	SPBP16F5.06	1.09619	1.10765	1.04102	1.01396	1.02337	1.16272
1912610	apm1,SPBP16F5.07	1.08862	0.931418	0.957935	1.15869	0.922316	0.981119
1914200	SPBP16F5.08c	0.936272	0.87206	0.910039	0.808041	0.97716	0.880666
1918000	SPBP16F5.09c,SPBC16E9.01c	1.22264	0.920188	0.933033	0.933033	1.06683	0.96929
1920590	SPBC16E9.02c	1.03049	1.09619	0.89751	1.22688	0.884745	0.977725
1922930	SPBC16E9.03c	1.13288	1.19541	1.07624	1.23399	1.01866	1.04066
1923780	SPBC16E9.19	0.61132	0.776469	0.659754	0.645058	1.34102	0.764895
1926360	erg6,SPBC16E9.05	1.30435	1.2163	1.29594	1.46917	0.913831	1.19334
1927620	uvi31,SPBC16E9.06c	1.29012	1.19541	1.23799	1.17895	1.33793	1.32562
1929560	SPBC16E9.07	1.25122	1.40688	1.20414	1.28639	0.99539	1.02456
1931250	mcp4,SPBC16E9.08	1.12117	1.34723	1.23971	1.22264	1.07425	1.15669
1932690	SPBC16E9.09c	1.11535	1.13879	1.14393	1.55833	1.03049	1.21841
1934180	SPBC16E9.10c	0.890899	1.06437	0.883928	1.19956	1.04006	1.02456
1938010	pub3,SPBC16E9.11c	1.07177	1.33793	0.924023	1.36841	0.990801	1.16675
1942220	pab2,SPBC16E9.12c	1.11471	1.15669	1.26225	1.13682	1.23399	1.08862
1945950	ksp1,ppk20,SPBC16E9.13	1.39474	1.29684	1.37173	1.43727	1.34412	1.19748
1947390	SPBC16E9.14c	1.33176	1.32409	1.29056	1.37237	1.09683	1.30586
1948970	SPBC16E9.15	1.13485	1.41421	1.01396	1.25701	0.911722	1.0924
1955620	rem1,SPBC16E9.17c	1.37554	1.3333	1.54328	1.4406	1.57644	1.38511
1958200	SPBC16E9.18,SPBC1E8.01	1.17827	1.03526	0.986233	1.04608	0.946058	1.12701
1961270	SPBC1E8.02	1.16473	1.40201	0.971308	1.15069	1.14076	1.18509
1962420	SPBC1E8.03c	1.16675	1.40688	0.991717	1.05702	1.10191	1.07923
1970870	Tf2-10-pseudo,SPBC1E8.04	1.21961	1.02904	1.19723	1.21502	0.976457	1.1222
1973200	SPBC1E8.05	0.739694	0.95429	0.714002	0.825019	0.939523	0.746131
1975630	apc10,SPBC1E8.06,SPBC1A4.01	1.13485	1.06437	0.990343	0.791412	0.817902	0.839441
1976840	leu1,SPBC1A4.02c,SPBC1E8.07c	0.856584	0.974342	0.843231	0.87206	0.884745	0.830758
1978660	top2,ptr11,SPBC1A4.03c	0.884745	1.05154	0.997231	0.888843	0.886791	0.884234
1985580	SPBC1A4.04	0.965936	1.01748	1	0.89969	1.21982	1.0087
1988040	SPBC1A4.05	0.972655	0.832199	1.06881	0.912249	0.954842	0.947698
1989170	SPBC1A4.06c	1.07177	1	0.955283	0.926588	0.92445	0.936272
1991240	SPBC1A4.07c	1.02337	0.857079	0.986233	0.926588	0.80478	0.864537
1993030	cct3,SPBC1A4.08c	0.882703	0.780516	0.927873	0.772443	0.92445	0.869043
1995290	SPBC1A4.11c	0.91067	0.742262	0.920188	0.75132	0.852635	0.756109
1997300	SPBC1A4.09	0.812252	0.777816	0.918913	0.866537	0.93088	0.835088
1998420	pmc1,SPBC1A4.10c,SPBP23A10.01c	0.931418	0.817902	0.964598	0.965936	0.793701	0.733312
2001910	SPBP23A10.03c	0.914624	0.823214	0.846248	0.848199	0.834531	0.863851
2004710	apc2,SPBP23A10.04	0.864537	0.849685	0.70907	0.695762	1.01162	0.840896
2006490	SPBP23A10.05	1.04729	0.976032	0.891311	0.833161	0.878633	0.866037
2008320	SPBP23A10.06	1.10191	0.920188	1.23285	1.10191	1.01866	1.05154
2013070	rpa2,SPBP23A10.07	0.941152	1.07363	1.12818	1.02633	0.965936	0.933033
2015610	alp5,SPBP23A10.08	0.97041	1.02633	0.839732	0.902814	0.933033	0.893475
2017560	SPBP23A10.09	0.959264	1.19541	0.951318	0.941152	0.838956	0.957603
2020250	ppk32,SPBP23A10.10	0.946058	1.18921	0.815637	0.870551	1.10445	1.01924
2021420	SPBP23A10.11c	1.69349	1.20581	1.49485	2.18859	1.76541	1.71713
2026390	SPBP23A10.12	1.31267	1.29012	1.20247	1.51572	1.19196	1.14076
2029710	orc4,orp4,SPBP23A10.13	1.2505	1.59937	1.37745	1.39233	1.12246	1.3218
2031570	SPBP23A10.14c	1.38191	1.52098	1.24315	1.03168	1.33793	1.18509
2035830	qcr1,mas1,SPBP23A10.15c	0.936272	1.01045	1.2008	1.24186	1.15136	1.18099
2038090	tim18,SPBP23A10.16,sdh4	0.903335	1.07736	0.948684	0.864537	1.19748	1.05702
2039060	SPBC29A3.21	0.965936	1.10191	0.965936	1.05336	0.690956	1.06191
2042120	SPBC29A3.01	0.868541	0.926588	0.880259	0.96929	0.933033	1
2042940	his7,SPBC29A3.02c	0.748721	0.977725	0.90125	1.06807	0.878633	1.07923
2044580	SPBC29A3.03c	0.929805	0.926588	0.936921	1.35191	1.00928	1.05702
2047780	rpl8,SPBC29A3.04	1.06683	1.17283	1.428	1.33176	1.09936	1.28343
2049240	SPBC29A3.05	1.37316	1.27899	1.27987	1.05702	1.07923	1.16675
2051190	SPBC29A3.06	1.27677	1.6358	1.66786	1.5966	1.55114	1.51047
2052210	SPBC29A3.07c	1.30586	1.32562	1.50733	1.36841	1.48452	1.18921
2055140	pof4,SPBC29A3.08	1.25701	1.48195	1.55617	1.34025	1.63203	1.24833
2056340	SPBC29A3.09c	1.37793	1.24401	1.62001	1.53954	1.1434	1.57644
2059160	atp14,SPBC29A3.10c	1.22264	1.43644	1.15349	1.2163	1.14076	1.06992
2060520	SPBC29A3.11c	1.11214	1.16473	0.940826	0.89296	1.06683	1.01396
2061910	rps902,rps9-2,rps9b,SPBC29A3.12	1.03886	1.21841	0.998615	1.07177	0.895025	1.10191
2063300	SPBC29A3.13	0.957603	0.977725	0.93174	0.80107	0.968171	1.01924
2064670	trt1,SPBC29A3.14c	0.874583	1.01924	0.935624	0.99539	0.899171	1.03347
2068810	SPBC29A3.15c,rsm23	1.12506	1.0924	0.983502	1.20999	0.99539	1.12701
2070440	SPBC29A3.16	1.11922	1.29459	1.57135	1.40688	1.04247	1.23542
2073500	gef3,SPBC29A3.17	1.51572	1.29235	1.19251	1.32639	1.23685	0.976032
2075740	cyt1,SPBC29A3.18	0.873573	0.994815	0.921464	0.939523	1.04006	0.991373
2078210	SPBC29A3.19,SPBC18E5.01	1.01924	1.06253	1.17446	0.869043	0.913831	1.25266
2079650	SPBC29A3.20c,SPBC18E5.02c	0.887304	0.989657	0.955283	1.17895	0.810378	0.87206
2081820	sim4,SPBC18E5.03c	1.38032	1.23114	0.955283	1.18715	0.915945	0.964264
2083610	rpl1001,rpl10-1,SPBC18E5.04	0.912228	0.966867	1.14314	1.10543	1.04477	1.01689
2084560	SPBC18E5.05c	0.982821	0.97716	0.988971	1.10957	0.97942	0.94442
2085880	rps21,SPBC18E5.06	0.477973	0.547147	0.888843	0.97942	0.835088
2089040	SPBC18E5.07	1.0087	0.756546	0.864537	0.867539	1.43727	0.994815
2090610	SPBC18E5.08	1.05519	1.03347	0.95396	1.00696	0.986233	0.939523
2091880	SPBC18E5.14c	1.02811	0.873573	0.900002	0.75132	0.898132	0.920188
2092220	SPNCRNA.109	1.18099	1.0087	0.828171	0.734584	0.817902	0.844791
2092600	SPBC18E5.09c	0.902814	0.873573	0.944747	0.773782	0.880666	0.997692
2095690	SPBC18E5.10	0.866537	0.812252	0.717972	0.738413	1.04247	0.784584
2096620	SPBC18E5.11c,SPBC23G7.01c	0.670511	0.685391	0.858565	0.798298	0.790041	0.843816
2098720	SPBC18E5.12c,SPBC23G7.02c,mas2	0.929805	0.765779	0.974004	1.05214	0.766664	0.929805
2101140	SPBC18E5.13,SPBC23G7.03	0.94442	0.928195	0.978063	1.01572	0.903335	1.27751
2102580	ctr6,SPBC23G7.16	1.09619	1.07177	0.990343	1.01396	0.771997	1.0924
2103790	nif1,SPBC23G7.04c	0.82932	0.723217	0.886382	0.851159	0.80478	0.976032
2107820	sui1,psu1,SPBC23G7.05	0.920188	0.757858	0.835088	0.897095	0.80107	0.949342
2108780	SPBC23G7.06c	0.920188	0.794159	0.927873	1.11535	0.848704	1.03706
2111580	SPBC23G7.07c	0.885768	0.813661	0.99585	1.14076	0.840896	1.20372
2113140	rga7,SPBC23G7.08c	0.767107	0.884234	0.745355	0.765779	0.897095	0.918594
2116510	matmc_2,matmc,SPBC23G7.09	1.44902	1.32941	1.29506	1.34154	1.106	1.40617
2119190	ars756	1.39716	1.38992	1.93992	1.45649	0.860551	1.42405
2120490	SPBC23G7.10c	1.2505	1.55563	1.41814	1.22476	1.13813	1.43644
2122410	SPBC23G7.11	1.22264	1.24833	1.14552	1.31646	1.23971	1.16675
2123870	rpt6,let1,SPBC23G7.12c	1.17827	1.47427	1.07773	1.47427	1.41421	1.29684
2125490	SPBC23G7.13c	0.935191	1.10957	1.23114	1.33793	0.952638	1.23328
2128670	SPBC23G7.14	1.26138	1.1	1.74594	1.93187	1.23114	1.45734
2130060	rpp202,rpp2-2,SPBC23G7.15c	1	0.840896	1.58008	1.21841	0.933033	1
2133430	L-Domain	1.13485	1.16878	1.60882	1.60492	0.97716	1.19541
2134870	matmc_1,matmc,SPBC1711.02	1.44902	1.32941	1.29506	1.34154	1.106	1.40617
2140810	SPBC1711.03	1.36289	1.31722	1.21083	1.23971	1.07425	1.12896
2142440	SPBC1711.04	0.917004	1.19956	1.00835	1.13879	1.12766	1.17895
2143900	SPBC1711.05	1.39797	1.25919	1.38127	1.40688	1.06683	1.22688
2145650	rpl401,rpl4-1,rpl4,SPBC1711.06	0.981686	0.97716	0.878633	1.41421	1.18921	1.21841
2148960	SPBC1711.07	0.890899	0.982821	0.775931	0.757858	1.01162	0.816486
2151890	SPBC1711.08	0.926588	0.857079	0.971308	1.00463	1.01162	1.10382
2153110	SPBC1711.09c	1.09619	1.11535	1.11729	1.56917	0.812252	1.02811
2154930	npl4,SPBC1711.10c	1.2505	1.22901	1.19748	1.3036	0.99539	1.05519
2158020	SPBC1711.11	1.14076	1.01045	1.06733	0.739694	1.02811	0.929805
2161210	SPBC1711.12	1.09809	1.10382	1.06881	0.890384	0.895025	1.08485
2162790	his2,SPBC1711.13	1.02278	0.955945	1.06437	1.18921	0.895025	1.02278
2163630	rec15,SPBC1711.14	0.827884	0.957603	0.944747	0.902814	0.870551	1.02278
2167060	SPBC1711.16	1.04729	0.936272	1.02527	1.12117	0.850667	0.893475
2171160	prp16,SPBC1711.17,SPBC17G9.01	0.663193	0.772443	0.716978	0.813661	0.817902	0.947698
2172040	SPBC17G9.02c	0.794159	0.94442	0.900002	1.07923	0.874583	1.08862
2174040	SPBC17G9.03c	0.70466	0.768438	0.864537	0.936272	1.12766	0.946058
2176280	nup85,SPBC17G9.04c	0.864537	1.07549	0.89751	1.48452	0.905425	0.960928
2180450	cyp6,SPBC17G9.05	1.01866	1.29909	0.918913	0.994815	1.08673	0.986233
2181670	SPBC17G9.06c	1.17691	1.15269	1.29594	1.29012	1.05214	1.36604
2183030	rps2402,rps24-2,SPBC17G9.07	0.95705	1	0.843816	0.949342	1.13813	1.05885
2184460	csx2,SPBC17G9.08c	1.02574	1.15069	1.02811	1.25701	1.28343	1.0299
2190480	tif213,SPBC17G9.09	1.2163	1.30134	1.09429	1.04427	1.19748	1.13682
2191740	rpl1102,rpl11-2,SPBC17G9.10	0.965936	0.933033	1.00975	0.981119	1.23685	1.30586
2192960	pyr1,SPBC17G9.11c	0.755236	1.11729	0.68302	0.699793	0.986233	0.819321
2197420	SPBC17G9.12c	0.926588	0.816486	0.890076	0.913831	0.97716	0.86304
2198790	SPBC17G9.13c	0.960928	0.913831	0.840896	0.879649	0.913831	0.860054
2204020	eno101,eno1,SPBC1815.01		0.895025	1.04102		1.04247	0.759611
2205590	cut2,SPBC1815.02c,SPBC14C8.01c	0.937896	0.933033	1.19582	1.06437	0.790041	1.10957
2208140	SPBC14C8.02,tim44	1.09936	1.11149	1.17936	0.870551	1	1.1
2210280	SPBC14C8.03	0.911722	1.03168	0.960595	0.893475	1.02101	1.03526
2213140	SPBC14C8.04	0.876606	1.16675	1.03958	1.0924	1.09177	1.0479
2214090	meu17,SPBC14C8.05c	1.11471	1.10957	1.1599	1.06683	1.16743	1.0122
2217160	arc1,sop2,SPBC14C8.06	0.891928	0.823591	0.936921	0.854114	1.12246	0.984525
2218550	cdc18,SPBC14C8.07c	0.890899	1.01045	0.906262	0.942785	0.952638	0.946058
2221510	SPBC14C8.08c	1.13381	1.2103	0.967612	0.966839	1.06437	1.03451
2222880	SPBC14C8.10,mrpl24	1.15469	1.12506	1.0367	0.721965	0.913831	0.965936
2224650	SPBC14C8.11c	1.11342	0.998269	1.27456	1.23971	0.852635	1.16878
2225870	rpb8,SPBC14C8.12	0.994815	1.06191	1.02385	1.45397	0.950439	1.2086
2227610	SPBC14C8.13	0.784461	0.802039	0.846131	0.846368	0.901075	0.969085
2232820	SPBC14C8.15	0.967612	1.10382	1.10038	1.12896	1.03049	1.13092
2234320	bot1,SPBC14C8.16c	1.0299	1.04972	0.990343	1.0924	1.13288	1.06069
2236220	SPBC14C8.17c	0.870551	1.06437	0.784584	1.01045	1.00696	0.947698
2238640	oca3,SPBC15C4.01c	0.972655	0.989657	0.961927	0.899171	1	1.0087
2241730	SPBC15C4.02	1.21139	1.17691	1.10803	1.35896	1.05946	1.13092
2243700	SPBC15C4.03	0.775125	0.946058	0.802181	0.874583	1.11729	1.08298
2245200	SPBC15C4.04c	1.07177	1.06622	0.964598	0.902814	1.02101	0.941152
2252320	SPBC15C4.05	0.898132	1.07363	0.95	0.918594	1.05702	1.12896
2253930	SPBC15C4.06c,SPBC21H7.01c	0.884234	1.03347	1.04247	1.23114	1.04006	1.16878
2257320	taf10,SPBC21H7.02	1.14274	1.24833	1.2781	0.904379	1.18372	0.991373
2259030	SPBC21H7.03c	0.926588	1.05336	0.79664	0.746131	0.860551	0.822165
2262460	SPBC21H7.04	1.0087	0.988514	1.0367	1.0811	0.862542	1.01924
2265510	sfc6,SPBC21H7.05	0.952638	0.835088	0.969962	1.32409	0.946058	1.10573
2266370	SPBC21H7.06c	0.840896	0.987943	0.836246	0.928195	0.791869	0.97942
2268760	his5,SPBC21H7.07c	0.813661	0.76313	0.943438	1.04972	1.15136	1.01924
2270870	SPBC21H7.08,SPBC16H5.14c	1.15069	1.01748	1.10803	1.3036	1.06437	1.00696
2271960	SPBC16H5.13	0.97942	0.849685	0.869345	0.905948	0.764895	0.809442
2278030	SPBC16H5.12c	1.20581	1.0299	0.986233	0.806642	1.00231	0.974342
2280340	skb1,SPBC16H5.11c,rmt5	0.788218	0.928195	0.803294	0.803851	0.993092	0.861546
2283330	prp43,SPBC16H5.10c	0.880666	0.890384	0.972655	1.03886	0.848704	0.832199
2284780	SPBC16H5.09c	1.2283	0.946058	1.08673	1	0.905425	0.91067
2287510	SPBC16H5.08c	0.963707	0.842355	0.88148	0.90125	0.915945	0.808041
2289670	ppa2,SPBC16H5.07c	0.777816	0.815072	0.860949	1.02278	0.907519	0.876606
2291510	rip1,SPBC16H5.06	0.656712	0.657471	0.642603	0.644685	0.686184	0.710792
2292820	SPBC16H5.15	0.876606	0.993092	1.12039	1.42158	0.911722	1.00347
2294420	cyp7,cwf27,SPBC16H5.05c	0.918594	1.04972	0.880259	0.873573	0.780967	0.855595
2295400	SPBC16H5.04	0.904379	0.705883	1.04826	0.885768	0.773782	1.05214
2298550	fub2,uba2,SPBC16H5.03c	0.890384	0.692555	1.01537	0.998269	0.775572	0.866037
2299600	pfk1,SPBC16H5.02	0.585402	0.594604	0.741234	0.539614	1.00231	0.91067
2307160	sad1,SPBC16H5.01c,SPBC12D12.01	1.07425	0.964264	0.882703	1.13288	0.981686	0.875088
2307810	cdm1,SPBC12D12.02c	1.01045	0.957603	1.04102	1.08298	0.974905	0.960928
2310830	cct1,SPBC12D12.03	0.740549	0.898132	0.813379	0.846745	0.961483	0.952638
2312220	pck2,sts6,pkc1,SPBC12D12.04c	0.856584	1.01396	0.813379	0.766664	0.835088	0.881175
2315940	SPAC12D12.09	1.30134	1.40688	1.44193	1.67597	1.22264	1.13485
2316960	SPBC12D12.05c	1.26868	1.2163	1.08073	1.25122	1.1355	1.04247
2318880	srb11,SPBC12D12.06	1.24833	1.26576	1.32134	1.25266	1.19472	1.09809
2319920	trx2,SPBC12D12.07c	1.55025	1.51572	1.27633	1.3218	1.08673	1.18921
2321770	ned8,nedd8,ubl1,SPBC12D12.08c,SPBC24C6.01c	1.42158	1.35896	1.76052	1.19748	1.34257	1.41912
2323660	SPBC24C6.02	1.16675	1.28565	1.16635	1.15936	1.35974	1.22688
2325710	SPBC24C6.03	1.20164	1.33793	1.17121	1.25992	1.02574	1.16878
2328430	SPBC24C6.04	0.567752	0.715736	0.673617	0.66742	1.05458	0.870551
2329780	sec28,SPBC24C6.05	0.882703	0.952638	1.00417	1.29534	0.963707	1.05154
2332750	gpa1,SPBC24C6.06	1.14605	0.904379	0.933033	1.0122	0.819794	0.993092
2334470	cdc14,SPBC24C6.07	1.14671	1.05519	0.942131	0.981119	0.718636	1.00231
2335390	SPBC24C6.08c	0.833161	0.827884	0.835088	1.12311	0.922316	1.03526
2337690	SPBC24C6.09c	0.869043	0.760489	0.853818	1.17487	0.926588	0.991373
2344050	SPBC24C6.10c	0.852635	0.851159	1.07923	1.29534	1	1.23328
2345780	cwf14,SPBC24C6.11	0.848214	1.03168	0.910039	0.921784	0.80478	1.04427
2346700	msh2,SPBC24C6.12c,SPBC19G7.01c,swi8,mut3	0.798298	0.837987	0.864537	1.48195	0.817902	0.923382
2350600	SPBC19G7.02	0.987943	1.10765	0.935624	0.854114	0.840896	0.946058
2351130	rps3002,rps30-2,rps30,SPBC19G7.03c	1.04972	1.10191	1.21419	0.659754	0.702222
2351880	SPBC19G7.04	0.791412	0.843816	1.07029	0.884234	0.954842	0.913831
2353270	bgs1,cps1,drc1,SPBC19G7.05c	0.899171	1.02633	0.896267	0.799221	0.802923	0.876606
2362390	mbx1,SPBC19G7.06	0.866537	1.09429	0.997231	0.984525	0.961483	0.917004
2363380	SPBC19G7.07c	1.0693	0.891928	1.07624	1.18304	0.963707	1.05885
2366610	SPBC19G7.08c	1.09177	0.917004	0.972655	0.957603	0.965936	0.876606
2370080	ulp1,SPBC19G7.09	0.903335	1.1607	1.02811	1.1607	1.07923	0.912249
2371840	SPBC19G7.10c	1	1.1708	1.05702	1.31039	0.872564	1.01045
2374100	SPBC19G7.18c	1.1175	1.05539	1.03258	0.907377	1.01215	0.947738
2376800	trf1,SPBC19G7.13	0.943874	0.792784	0.976709	0.907519	1.04247	0.902814
2377910	SPBC19G7.14c	0.94442	0.891928	0.887611	0.715323	0.974905	0.993092
2380740	nup44,SPBC19G7.15	0.90125	0.881175	0.963262	0.888843	0.950439	0.95429
2383470	isw1,SPBC19G7.16	0.702222	0.757858	0.598739	0.64842	0.791869	0.728247
2385580	SPBC19G7.17,SPBC36B7.01	1.01866	0.882703	1.06437	1.12506	0.812252	0.936272
2387910	SPBC36B7.02	1.01045	0.895025	0.906262	0.941152	0.935191	0.89969
2390440	sec63,SPBC36B7.03	1.04006	0.839441	1.01537	0.93088	0.884745	0.947698
2392120	SPBC36B7.04	0.82932	0.848214	0.872968	0.875088	0.920188	0.921784
2393320	SPBC36B7.05c	0.976032	0.808041	0.936921	0.776469	0.842842	0.917004
2394540	SPBC36B7.06c	1.09429	0.976032	0.795536	0.714497	0.858565	0.748721
2396000	tlg1,SPBC36B7.07	0.837987	0.696164	0.944747	1.14605	0.920188	0.909093
2396760	SPBC36B7.08c	0.810846	0.839441	0.893785	0.924984	0.850667	0.816486
2402810	SPBP18G5.01,SPBC36B7.09,gcn2,ppk28	0.808041	0.709562	0.816769	1.3566	0.854607	0.799683
2404630	SPBP18G5.02	1.17827	0.926588	1.25701	0.89969	0.854607	0.965936
2406200	SPBP18G5.03	1.00231	1.01748	1.02954	1.03168	0.810378	0.923382
2407500	rpl3701,rpl37-1,rpl37,SPBC1921.01c	1.07549	1.02456	1.1487	1.15469	1.00463	0.994815
2409600	rad60,SPBC1921.02	0.870551	0.837987	0.927873	0.976032	0.876606	0.875088
2410640	mex67,SPBC1921.03c	1.09429	1	0.935624	1.11149	0.777366	0.957603
2413030	SPBC1921.04c	0.882703	0.949342	0.935624	1.16878	1.08172	0.94442
2417330	ape1,SPBC1921.05	1.08925	0.929805	0.943438	1.18509	0.852635	1.05336
2419530	pvg3,SPBC1921.06c	1.01866	0.998269	0.849096	1.10765	0.742262	0.998269
2421340	SPBC1921.07c,SPBC21D10.13	0.870551	0.734584	0.831622	0.915416	0.737135	0.787308
2423170	hob1,SPBC21D10.12	0.725308	0.684205	0.814508	0.884234	0.922316	0.82645
2425410	SPBC21D10.11c	0.986233	0.795536	0.991717	0.946058	0.816014	0.761808
2426760	SPBC21D10.10	0.718636	0.662044	0.729005	0.540862	0.817902	0.742262
2432870	SPBC21D10.09c	1.16675	1.13682	1.16635	1.26284	0.880666	0.95429
2434460	SPBC21D10.08c	1.24833	1.09809	1.16635	1.14671	0.941696	1.01572
2435090	SPBC21D10.07	1.15269	1.14076	1.02954	0.97942	1.03288	0.875088
2439760	SPBC21D10.06c	1.23542	1.28343	1.29056	1.05336	1.00696	1.17487
2442590	ucp3,soc2,SPBC21D10.05c	1.05154	1.28565	1.15829	1.07549	1.07177	1.06622
2447400	fnx1,SPBC21D10.04c,SPBC12C2.13c	1.21209	1.23542	1.22434	0.941696	1.1434	1.05154
2449130	glo1,SPBC21D10.03c,SPBC12C2.12c	1.09429	1.24401	1.09733	0.86304	0.950439	1.15269
2450880	SPBC21D10.02,SPBC12C2.11	1.06191	1.09429	1.17609	1.21209	1.11471	1.24186
2457910	pst1,SPBC21D10.01c,SPBC12C2.10c	0.852635	1.10957	0.872968	0.95429	0.888843	0.993092
2460190	SPBC12C2.09c	0.911722	0.963707	0.983502	0.965936	1.03288	0.994815
2461110	SPBC12C2.08,dnm1	0.948246	0.972655	0.856188	0.96929	0.884745	0.936272
2465480	SPBC12C2.07c	0.882703	0.71326	0.70907	0.545254	0.899171	0.815072
2466580	SPBC12C2.06	0.806642	0.744839	0.795536	0.703847	0.941696	0.794159
2469080	SPBC12C2.05c	0.911722	0.791412	0.708088	0.678302	0.864537	0.753929
2471340	SPBC12C2.04	1.04729	0.946058	1.05555	0.895025	0.955945	0.982821
2473700	SPBC12C2.14c	1.15402	0.823591	1.23971	1.10957	0	1.04729
2476810	SPBC12C2.03c	0.926588	0.709562	1.0324	0.896577	1.39152	1.07177
2481290	ste20,ste16,SPBC12C2.02c	0.899171	0.924984	0.91764	0.991373	1.04006	0.923382
2483290	SPBC17F3.03c,SPBC12C2.01c	1.16473	1.02456	1.07029	1.42652	0.858565	1.16473
2484540	nak1,orb3,mor4,SPBC17F3.02	0.880666	0.882703	0.856188	0.888843	1.01866	0.873573
2489380	rga5,SPBC17F3.01c,SPBC557.01	0.950439	0.82645	1.01677	1.14274	0.876606	0.869043
2490430	SPBC557.02c	0.756546	1.09429	0.813379	0.86304	0.812252	0.817902
2491180	pim1,dcd1,ptr2,SPBC557.03c	0.774993	0.757892	0.789053	0.765862	1.02787	0.854684
2496080	ppk29,SPBC557.04	1.00231	1.05702	0.912565	0.988514	0.933033	1
2497880	SPBC557.05	0.71326	0.882703	0.638164	0.70466	0.876606	0.832199
2498990	SPBC557.06c,SPBC365.20c	1.08925	0.967612	1.21419	1.94531	1.04972	1.02278
2502370	SPBC365.01	0.947698	0.82645	0.967276	1.12117	1.07425	1.02278
2503540	cox10,SPBC365.02c	0.700602	0.851159	0.874179	0.89969	1.04488	1.01924
2505250	rpl2101,rpl21,rpl21-1,SPBC365.03c	1.0811	1.01928	1.24693	1.09748	1.22459	1.20222
2506470	SPBC365.04c	0.730775	0.909093	0.787854	0.777366	0.886791	0.802459
2507610	slu7,SPBC365.05c	0.929805	1.08673	0.823591	0.970971	1.04729	0.891928
2508950	pmt3,ubl2,smt3,SPBC365.06	0.817902	0.816014	0.804408	0.941152	0.797377	0.82932
2509710	SPBC365.07c	0.876606	1.03886	0.906262	0.902814	0.827406	0.898132
2511790	SPBC365.08c	1.15869	1.12701	1.13288	1.00463	0.959264	1.08862
2512950	SPBC365.09c	1.14472	0.959264	0.961927	0.949342	1.09683	0.960928
2516090	SPBC365.10	0.795536	0.918594	0.765248	0.913831	0.812252	0.947698
2517480	SPBC365.11	0.89969	1.14472	0.817902	0.963707	0.943874	0.90125
2518500	ish1,SPBC365.12c	1.05214	1.0479	0.974004	1.13288	0.943874	1.04066
2521790	hba1,caf1,SPBC365.13c	1.18099	1.34723	1.17121	1.03526	1.03288	1.07177
2523800	SPBC365.14c	1.38831	1.18099	1.44393	1.27751	1.11214	1.11149
2527540	alp4,SPBC365.15	1.44643	1.50525	1.24833	1.29909	1.26868	1.05519
2533170	SPBC365.16	0.846745	1.02278	0.862144	0.870551	1.01162	0.814131
2537010	ccr1,SPBC365.17,SPBC29A10.01	0.950989	0.991373	1.13603	0.858565	0.899171	0.959264
2539450	SPBC365.18,SPBC29A10.02,mug12	0.860054	0.823591	0.827023	0.843816	0.874583	0.812252
2540640	SPBC365.19c,SPBC29A10.03c,rkf2	1.04247	0.852635	0.952638	1.06069	0.950439	0.970971
2545550	psm1,smc1,SPBC29A10.04	0.83702	1.01748	0.993092	0.987943	1.03049	1.03886
2548520	exo1,SPBC29A10.05	1.11149	1.3218	0.98214	1.42652	1.06683	0.950989
2549710	SPBC29A10.06c	1.13027	1.13092	0.943438	1.12766	0.82169	0.937896
2553710	SPBC29A10.07	1.11987	1.08485	1.39862	1.46155	1.29834	1.37316
2556960	SPBC29A10.08	1.38271	1.2812	1.43197	1.44393	1.29834	1.29012
2557910	SPBC29A10.09c	1.03049	1.20999	1.02243	1.0163	1.03049	1.1
2559570	SPBC29A10.10c	0.929805	1.12896	1.02101	1.42158	1.12506	1.22901
2566060	vps902,vps9b,SPBC29A10.11c	1.21139	1.22264	1.38319	1.12246	1.14605	1.31039
2568510	SPBC29A10.12	0.887304	0.99654	0.991717	0.982821	0.959264	0.912249
2569760	atp7,SPBC29A10.13	0.895025	0.720715	0.922742	0.913831	0.905425	0.759173
2571880	rec8,SPBC29A10.14	0.959264	0.857079	0.948684	0.68658	0.825496	0.835088
2574760	orc1,orp1,SPBC29A10.15	0.790041	0.791412	0.739181	0.703847	0.909618	0.873573
2576940	SPBC29A10.16c	0.960928	0.965936	0.836246	1.03347	0.721965	0.893475
2579090	SPBC2G5.01	0.816014	0.931418	0.94737	0.984525	0.852635	1.07549
2580450	SPBC2G5.02c	1.17827	0.902814	1.14076	1.23114	1.1434	1.22052
2584420	SPBC2G5.03	1.07923	0.869043	0.918913	0.904379	0.888843	0.915416
2585340	SPBC2G5.04c	0.787308	0.942785	0.913831	1.17283	0.922316	1.09429
2589880	SPBC2G5.05	0.697372	0.947698	0.787308	0.993092	1.12506	1.07736
2591280	hmt2,cad1,SPBC2G5.06c	0.937355	1.09051	1.12039	1.42076	0.997692	1.20581
2594430	rpc25,SPBC2G5.07c	1.2505	1.28788	1.2518	0.918064	1.2086	1.13092
2597820	SPBC2G5.08,SPBC25B2.01	0.984525	1.11342	1.26751	1.18099	1.00231	0.955945
2598610	mam1,SPBC2G5.09c,SPBC25B2.02c	0.957603	1.00521	1.08373	0.957603	0.899171	0.955945
2605500	SPBC25B2.03	0.926588	0.907519	0.762072	0.761808	0.913831	0.810846
2607230	SPBC25B2.04c	1.02101	0.959264	1.02669	0.965936	0.961483	0.959264
2608510	mis3,SPBC25B2.05	0.91067	0.917004	0.804408	0.743549	0.870551	0.78187
2609420	SPBC25B2.06c,btb2	1.17691	1.08862	1.10038	1.10382	1.04488	0.976032
2611330	SPBC25B2.07c	0.928731	1.02811	0.859756	1.05336	0.840896	0.907519
2614200	SPBC25B2.08	1.08673	1.13879	0.787854	0.72951	1.1434	0.785945
2615170	SPBC25B2.09c	1.0924	0.902814	0.852635	1.07549	1.52274	1.22052
2618920	SPBC25B2.10	1.15669	0.917004	0.980779	0.939523	1.01396	0.855595
2620480	pof2,SPBC25B2.11	1.22901	1.07923	0.955283	1.03886	0.852635	1.01396
2622090	SPBC1826.01c,mot1	0.749154	0.755236	0.795536	0.946058	0.952638	0.89969
2631700	ppk30,SPBC6B1.02	0.965936	0.94442	1.02527	0.982821	0.935191	0.965936
2633150	SPBC6B1.03c	0.86304	0.723217	1.20414	1.16272	0.941696	0.94442
2635760	mde4,SPBC6B1.04	1	1.16675	0.943438	1.02278	0.866537	0.870551
2636590	SPBC6B1.05c	0.843816	0.810846	0.838568	0.923382	0.870551	0.974342
2639830	ucp2,SPBC6B1.06c,ubp14	1.11987	0.942785	1.08523	1.25411	0.913831	1.01396
2646300	prp1,zer1,SPBC6B1.07	0.846745	0.82932	0.950989	1.01572	0.920188	0.965936
2647280	SPBC6B1.08c	0.790041	0.720715	0.814508	0.860054	0.903335	0.920188
2651470	nbs1,SPBC6B1.09c	0.913831	0.757858	1.05555	0.920188	0.795536	1.05336
2654740	prp17,SPBC6B1.10	0.744839	0.747425	0.752623	0.83702	0.754364	0.946058
2655660	fab1,SPBC6B1.11c,SPBC3E7.01,ste12	0.790041	0.815072	0.925304	0.981119	0.771997	1.12311
2662480	hsp16,SPBC3E7.02c	1.1487	1.15869	1.0629	1.15269	1.15669	1.03347
2668000	SPBC3E7.05c	0.907519	1.06069	1.02954	1.28565	1.15402	1.14274
2670360	SPBC3E7.06c	1.1487	1.0924	1.16151	1.25411	0.907519	1.15469
2674040	SPBC3E7.07c	1.04066	1.03049	1.22264	1.27235	1.03766	1.07177
2675290	rad13,SPBC3E7.08c	1.02101	0.946058	1.02669	0.97942	0.952638	0.991373
2680040	SPBC3E7.09	0.806642	0.957603	0.91764	0.866037	0.823591	0.947698
2681490	SPBC3E7.10	0.819321	0.823591	0.864537	0.97716	0.833161	0.852635
2682680	SPBC3E7.11c	0.915945	0.783226	0.855002	1.23756	0.761368	0.879649
2684580	SPBC3E7.12c,cfh4,chr1	0.788218	0.767107	0.713013	0.848214	0.866537	0.692555
2686100	SPBC3E7.13c	0.750886	0.795536	0.838568	0.771105	0.817902	0.852635
2687590	smf1,SPBC3E7.14,SPBC4F6.01	1.31494	1.38751	1.41421	0.99539	1.05702	1.08673
2689000	SPBC3E7.15c,SPBC4F6.02c	1.16473	1.06069	0.94442	1.17691	0.870551	0.783226
2690780	leu3,SPBC3E7.16c,SPBC4F6.03c	0.7457	0.726986	0.668964	0.625248	0.777366	0.688964
2693160	rpl2502,rpl25b,rpl23a-2,SPBC4F6.04	1.08673	0.76313	0.814508	0.794159	0.97942	0.810378
2694430	SPBC4F6.05c	1.28639	1.06253	1.24143	1.24617	0.972655	1.00347
2699040	kin1,SPBC4F6.06	0.634342	0.851159	0.693515	0.757858	1.11987	0.791412
2700420	SPBC4F6.07c	1.2283	1.29459	1.05702	1.16743	1.01396	1.03526
2708780	str1,SPBC4F6.09	1.04247	1.0811	0.91764	1.04427	0.961483	0.989657
2711080	vps901,vps9a,SPBC4F6.10	0.936272	0.896577	1.0196	1.14605	0.882703	0.89969
2712130	SPBC4F6.11c	0.926588	0.952638	0.832776	0.718221	0.950439	0.888843
2715140	SPBC4F6.12	0.846745	1.07923	0.729005	0.802459	1.05702	0.830758
2716850	SPBC4F6.13c	0.788218	0.907519	0.88148	0.90125	1.09429	0.91067
2720120	SPBC4F6.14	0.825019	0.890384	0.821311	0.815072	0.946058	0.846745
2721280	swi10,rad23,SPBC4F6.15c	0.937896	0.959264	0.969962	1.13879	0.872564	0.959264
2722480	snoRNA	0.989657	1.18646	0.619854	1.06437	0.913831	1.13682
2723290	ero11,SPBC4F6.16c	0.766664	0.805245	0.86334	0.875088	0.750886	0.833642
2725480	SPBC4F6.17c	0.988514	1.10191	1.12975	1.11729	1.00463	1.0087
2729380	arf1,SPBC4F6.18c	0.87206	1.14274	0.936921	1.04972	0.943874	0.857079
2731870	SPBC4F6.19c,SPBC18A7.01	0.937355	1.10957	0.888843	1.0299	1.07177	0.942785
2733110	SPBC18A7.02c	1.50177	1.40444	1.11265	1.24617	1.06437	1.20581
2737420	fbh1,fdh1,fdh,SPBC336.01	1.19127	1.24833	1.07773	1.1487	1.31951	1.10382
2739410	SPBC336.02	1.36604	1.17691	1.50525	1.11987	1.28937	1.19334
2744400	efc25,SPBC336.03	1.33484	1.28788	1.0324	1.04608	0.939523	0.976032
2748570	cdc6,pol3,pold,mis10,SPBC336.04	1.0163	1.09619	0.951318	0.923382	0.922316	0.994815
2749250	SPBC336.05c	1.13485	1.39959	0.976032	1.22901	1.01396	1.06437
2750930	rnh1,SPBC336.06c	0.768438	0.777366	0.773782	0.664343	0.90125	0.830758
2756260	sfc3,SPBC336.07	1	0.839441	0.91764	0.933033	0.909618	0.864537
2757800	spc24,SPBC336.08	0.848214	0.935191	0.816486	0.926588	0.868541	0.913831
2758690	rrn7,SPBC336.09c	0.952638	0.913831	0.835088	0.926588	0.668964	0.752623
2760790	tif512,SPBC336.10c	0.859886	0.879697	0.948865	0.77395	1.00379	1.03066
2762350	SPBC336.11	1.13027	0.837987	0.943438	0.866037	0.840896	0.858565
2763640	cdc10,SPBC336.12c	0.849685	0.91067	0.903753	0.942785	0.922316	0.895025
2766480	SPBC336.13c	0.896577	0.753929	0.820173	0.794159	0.913831	0.776469
2767650	ppk26,SPBC336.14c	1.20581	0.854114	0.922742	1.06683	0.732043	1.04972
2773660	pic1,SPBC336.15,SPBC685.01	0.728668	0.970971	0.943438	0.912249	0.905425	0.878126
2775540	SPBC685.02	1.01396	0.923382	0.814508	0.95429	0.793701	0.810846
2777400	SPBC685.03	0.942785	1.03347	0.89751	1.02337	0.928731	0.960928
2778520	aps2,SPBC685.04c	1.16675	1.10191	1.2518	1.18304	1.16473	1.17555
2779950	gpi15,SPBC685.05	1.15869	1.07549	1.34723	1.37554	1.04247	1.06253
2781300	rps001,rps0-1,rpsa-1,rps0,SPBC685.06	0.702222	0.909618	0.784584	1.00347	0.918064	0.843816
2782170	rpl2701,rpl27-1,SPBC685.07c	0.928195	1.0163	1.00278	1.6077	0.866537	1.23399
2783310	SPBC685.08	1.04247	1.19956	1.2781	1.08298	0.766664	1.16743
2784740	orc2,orp2,SPBC685.09	0.928731	1.25484	0.983502	1.06992	1.19748	1.1
2786540	SPBC685.10c,SPBC32F12.01c	1.1487	1.11149	1.12194	1.37872	0.965936	1.22688
2789400	rec14,SPBC32F12.02	1.13485	1.22901	1.25701	1.19334	1.31951	1.2812
2791100	gpx1,SPBC32F12.03c	1.18921	1.60214	1.18099	1.51572	1.36604	1.16473
2794600	tug1,gtb1,SPBC32F12.04	1.54399	1.43396	1.35849	1.30134	1.28937	1.24617
2795270	cwf12,SPBC32F12.05c	1.41912	1.51047	1.5305	1.61702	1.67404	1.43147
2797270	pch1,SPBC32F12.06	1.07363	1.38992	1.25353	1.52098	1.17555	1.23542
2798560	SPBC32F12.07c	1.52626	1.44894	1.46206	1.61049	1.36289	1.42158
2800020	duo1,SPBC32F12.08c	1.26795	1.24186	1.10957	0.902814	1.07425	1.04247
2802840	rum1,SPBC32F12.09	1.13288	1.1607	1.07177	0.903335	1.31951	1.08485
2805440	SPBC32F12.10	1.00696	1.19956	0.934327	1.04972	1.0693	1.06622
2809910	tdh1,gpd1,SPBC32F12.11	0.99539	0.87206	0.75576	0.714497	0.777366	0.740977
2811760	SPBC32F12.15,tfb5	0.912249	0.977725	0.922742	0.837987	0.888843	0.886791
2812790	SPBC32F12.12c	0.935191	0.96929	0.798852	0.812252	0.89296	0.87206
2814590	SPBC32F12.13c,SPBC19C7.01	0.885768	0.933033	1.04536	0.898132	0.890899	0.907519
2820630	ubr1,SPBC32F12.14,SPBC19C7.02	0.874583	0.867539	0.892547	1.32256	0.793701	0.867539
2826560	cyr1,git2,SPBC19C7.03	0.887304	0.799683	1.14393	1.08925	1.11214	1.0122
2827670	SPBC19C7.04c	0.772443	0.816486	0.93045	1.10382	1.36604	1.13485
2832200	SPBC19C7.05	0.920188	0.924984	0.752623	0.72951	1.04247	0.907519
2835260	SPBC19C7.06	0.754364	0.816486	0.864537	1.11922	0.997692	0.991373
2836360	SPBC19C7.07c,sen34	0.757858	0.813661	0.933033	0.959264	0.797377	1.00173
2837370	SPBC19C7.08c	0.970971	1.03886	0.964598	1.04427	1.01866	1.21209
2839940	uve1,uvde,SPBC19C7.09c	0.952638	0.810846	0.993092	0.947698	0.92445	0.893475
2843650	SPBC19C7.10	0.895025	0.905948	1.20414	1.12117	1.05458	1.07363
2846880	SPBC19C7.11	0.935191	0.905948	1.06585	1.18304	0.831238	0.976032
2848070	SPBC19C7.12c	1.10957	1.02101	0.895025	0.918594	0.946058	0.887304
2850530	SPBP19A11.01	1.0122	0.833642	1.10803	0.929805	0.959264	0.957603
2851620	SPBP19A11.02c	0.955945	0.897095	0.845572	0.882703	0.97716	1.0693
2853580	mts4,rpn1,SPBP19A11.03c	0.870551	0.776469	0.929161	0.86304	0.76313	0.858565
2856950	mor2,cps12,SPBP19A11.04c	0.793701	0.822165	1.01255	0.90125	0.872564	0.909093
2864210	SPAP19A11.05c,mrp7	0.798298	0.632878	0.765248	0.780516	1.06683	0.72951
2869830	lid2,SPBP19A11.06,SPBP4H10.01	0.677128	0.607097	0.7495	0.785945	0.890899	0.808041
2871390	SPBP19A11.07c,SPBP4H10.02c	1.07923	0.911722	0.959264	1.04006	0.952638	0.846745
2874540	oxa102,oxa1,oxa1-2,oxa1sp2,SPBP4H10.03	1.10701	0.941152	1.00975	0.844791	0.766664	0.917004
2877290	ppb1,SPBP4H10.04	0.777366	0.657471	0.885154	0.832199	0.97942	0.846745
2878450	spe2,SPBP4H10.05c	0.699793	0.606046	0.82245	0.905948	0.948246	0.819321
2880170	cut14,SPBP4H10.06c	0.874583	0.785945	0.765248	0.861546	0.833161	0.759173
2885110	SPBP4H10.07	0.89969	0.768438	0.89751	0.765779	0.909618	0.952638
2886410	qcr10,SPBP4H10.08	1.01748	0.881175	0.913831	0.840896	0.926588	0.854114
2891020	rsv1,SPBP4H10.09	0.641713	0.798298	0.650671	0.724471	1.08423	0.714497
2893100	SPBP4H10.10	0.812252	0.926588	0.72951	0.68302	0.952638	0.792784
2894570	SPBP4H10.11c	1.10445	1.13288	1.16473	1.3566	1.19748	1.07363
2898020	SPBP4H10.12	1.43644	1.25484	0.944747	0.923382	1.12506	1.07923
2899100	rps2302,rps23-2,SPBP4H10.13	0.882703	1.45397	0	0.993092	0.955945
2900510	SPBP4H10.14c	1.29235	1.38271	1.16473	1.42405	1.14605	1.02811
2907200	SPBP4H10.15	0.937355	1.12506	1.0196	1.09051	0.972655	1.1487
2908310	SPBP4H10.16c	0.848214	1	0.850274	0.849685	0.941696	1.04608
2909560	SPBP4H10.17c	0.93088	1.06069	0.984866	1.14605	0.926588	1.07177
2911070	SPBP4H10.18c	1.01924	1.16473	0.908778	0.946058	0.961483	0.933033
2912340	SPBP4H10.19c	0.941152	0.915416	0.974004	1.1	0.80107	0.974342
2914790	nhm1,DcpS,SPBP4H10.20	0.823591	0.718221	0.819037	0.737135	0.882703	0.820742
2915680	SPBP4H10.21c	0.885768	0.750019	0.890076	0.748721	0.790041	0.997692
2917160	SPBP4H10.22c,SPBC1703.01c	1.0122	0.977725	1.21588	1.19334	0.768438	1.03886
2919810	SPBC1703.02	0.597358	0.640602	0.595428	0.445964	0.750886	0.618781
2921260	SPBC1703.03c	0.95429	0.806642	0.850274	0.854114	0.73884	0.905948
2924910	mlh1,SPBC1703.04	1.09051	0.895025	1.06437	1.0811	0.825496	0.909093
2928870	pof10,SPBC1703.06	0.83702	0.796916	0.858565	0.810846	1.02574	0.95429
2931510	SPBC1703.07	0.827884	0.857079	0.905006	0.835088	0.768438	0.846745
2932520	SPBC1703.08c	0.929805	0.949342	0.974004	0.82932	0.954842	0.904379
2933780	SPBC1703.09	1.18304	1.12896	0.963262	0.799683	0.937355	0.950989
2935490	ypt1,SPBC1703.10	1.12506	1.11149	0.964598	1.40201	0.941696	1.06069
2937310	SPBC1703.11	1.18509	1.38271	1.22944	1.38032	0.935191	1.07923
2939570	SPBC1703.12,ubp9	1.07736	1.1	1.33053	1.06437	1.12506	1.1487
2942280	SPBC1703.13c	1.06069	1.07177	1.02385	1.41667	1.3692	1.02456
2944400	top1,SPBC1703.14c
2947330	vps33,SPBC1703.15c,SPBC2A9.01c	0.80478	0.870551	0.942131	0.86304	1.00928	0.803851
2951040	SPBC2A9.02	0.952638	0.902814	0.885154	0.816486	1.09177	0.898132
2954010	SPBC2A9.03	1.05458	0.97942	0.957935	0.852635	0.817902	0.895025
2954920	SPBC2A9.04c	0.665495	0.656333	0.731029	0.709562	0.903335	0.816486
2958600	SPBC2A9.05c	0.97942	0.848214	1.02101	1.55833	0.920188	1.02633
2959780	SPBC2A9.06c	1.11471	1.03886	0.900002	0.950439	0.886791	0.907519
2961310	SPBC2A9.07c	0.961483	0.881175	0.980779	1.10701	0.882703	0.90125
2962410	SPBC2A9.13	1.12896	0.977725	0.924023	0.845279	0.750019	0.82932
2963740	sec22,SPBC2A9.08c	0.702222	0.699793	0.618995	0.646176	0.82932	0.739694
2965050	SPBC2A9.09	0.840896	0.808041	0.883928	0.858565	0.890899	0.780516
2966360	SPBC2A9.10	0.939523	0.808041	0.978063	0.864537	1.02811	1.01045
2967990	SPBC2A9.11c,SPBC2D10.01c	0.773782	0.934651	1.00556	0.976032	0.926588	0.827884
2969680	orc6,SPBC2A9.12,SPBC2D10.02	0.920188	0.913831	0.911301	0.89969	0.93088	0.918594
2970410	SPBC2D10.03c	0.93088	0.917004	0.91764	0.942785	0.983957	0.840896
2975590	SPBC2D10.04	0.740977	0.705475	0.960595	1.1708	0.838956	0.962594
2977750	exg3,SPBC2D10.05	0.790041	0.898132	0.880259	0.726986	0.990801	0.875088
2979950	rep1,rec16,SPBC2D10.06	1.55114	1.11729	1.3218	1.15869	0.95705	1.07923
2980900	SPBC2D10.07c	0.920188	0.986233	0.948684	0.907519	0.965936	0.952638
2981760	SPBC2D10.08c	1.21982	1.16473	1.10496	1.39797	0.852635	1.09429
2983600	SPBC2D10.09	0.876606	0.929805	0.835088	0.95429	1.04972	1.05702
2984950	fib1,fib,SPBC2D10.10c	0.819321	1.37554	1.14552	1.11922	1.01866	1.15469
2987100	nap1,SPBC2D10.11c	1.24545	1.14076	1.19582	0.876606	0.997692	0.977725
2989450	rhp23,SPBC2D10.12	1.217	1.18304	1.28877	1.12506	1.18921	1.04247
2991600	est1,SPBC2D10.13	1.21841	1.29684	1.33978	1.27677	0.844791	1.07177
2993120	myo51,SPBC2D10.14c	0.965936	0.846745	1.06142	0.955945	0.773782	1.0299
2997400	SPBC2D10.15c	0.86304	0.867539	0.83047	0.852635	0.922316	1.02456
2998500	SPBC2D10.16	0.976032	1.11535	1.14076	1.14671	0.550953	1.04729
3002150	clr1,SPBC2D10.17	0.695762	0.623085	0.832776	0.76313	0.886791	0.849685
3004790	abc1,coq8,SPBC2D10.18	0.773782	0.787308	0.969962	0.784584	0.827406	0.852635
3005390	SPBC2D10.19c	0.836536	0.691356	0.716978	0.816486	0.823591	0.878126
3006950	ubc1,SPBC2D10.20	0.918594	0.679479	0.794434	1.13288	0.903335	0.97942
3007930	SPBC2D10.21c,SPBC15D4.01c	0.921784	0.75132	0.91764	1.40444	0.880666	0.970971
3015930	SPBC15D4.02	0.734584	0.656333	0.837407	0.790041	0.935191	0.926588
3019520	slm9,SPBC15D4.03	0.941152	0.764453	0.96929	0.950989	0.768438	0.952638
3020800	gpt2,gpt,alg7,SPBC15D4.04	0.920188	0.783226	0.875391	0.790041	0.878633	0.842355
3021920	snRNA	1.03766	0.888843	1	1.05154	0.627056	0.95429
3023420	SPBC15D4.05	0.474671	0.724471	0.692555	0.76977	0.954842	0.716978
3024600	SPBC15D4.06	0.922316	0.928195	0.754713	0.733312	0.911722	0.725728
3025720	atg9,apg9,SPBC15D4.07c	0.730775	0.712025	0.87904	0.761368	0.854607	0.854114
3027660	SPBC15D4.08c	1.39474	1.38751	0.951318	0.893475	0.694157	0.82169
3028900	SPBC15D4.09c	0.986233	0.888843	0.869345	0.842355	0.835088	0.885768
3031190	amo1,SPBC15D4.10c	0.97041	1.0122	1.09126	1.17895	1.04729	0.977725
3032610	SPBC15D4.11c	0.860054	0.902814	1.07773	1.09429	0.897095	0.984525
3033730	SPBC15D4.12c	1.01924	0.937355	0.888843	0.833642	0.768438	0.799221
3034580	SPBC15D4.13c	0.926588	0.756546	1.13918	1.05154	0.93088	0.869043
3036840	taf73,SPBC15D4.14	0.923382	0.99654	1.19086	1.05154	0.941696	1.03706
3038630	pho2,SPBC15D4.15	1.03168	0.921784	0.988971	0.965936	0.959264	0.924984
3041900	cwf22,SPBC15D4.16,SPBC13E7.01	0.784584	0.812252	1.31403	1.26795	1.05214	0.981119
3044920	cwf24,SPBC13E7.02	1	1.08673	0.815637	0.842842	0.850667	0.854114
3045900	SPBC13E7.03c	0.810378	0.959264	0.922742	0.898132	0.905425	0.984525
3048890	atp16,SPBC13E7.04	0.909093	0.825019	0.916369	0.827884	0.888843	1.10701
3051410	gpi14,SPBC13E7.05	1.28343	1.29909	1.07177	1.00521	1.06069	1.0811
3053110	SPBC13E7.06	1.07923	0.97716	1.19956	0.965936	1.24833	1.05702
3054700	SPBC13E7.07	1.1487	1.0087	1.15829	1.02811	1.18099	1.1
3055750	SPBC13E7.08c	1.18099	1.04427	1.09429	1.15469	1.02574	1.09619
3057790	vrp1,SPBC13E7.09	0.656333	0.857079	0.700278	0.984525	0.939523	0.864537
3059100	brf1,SPBC13E7.10c,SPBC30D10.20	0.934651	0.974342	0.938221	0.994815	0.935191	1.08673
3061440	SPBC13E7.11,SPBC30D10.19c	0.846745	0.97942	0.960928	0.952638	1.31951	1.01162
3062830	rpl102,rpl1-2,rpl10a-2,SPBC30D10.18c	0.903335	0.937896	0.924023	1.07425	1.09683	1.01045
3064950	SPBC30D10.17c	0.844791	0.976032	1.01677	1.38751	0.986233	1.20581
3066320	SPBC30D10.16	0.898132	0.909093	1.00139	1.25919	1.00463	1.15869
3068000	SPBC30D10.15	0.882703	0.937896	0.90125	0.907519	1.07425	1.10191
3070090	SPBC30D10.14	0.839441	0.913831	1.02669	1.00521	1.11987	0.993092
3073140	pdb1,SPBC30D10.13c	0.964264	0.86304	1.18427	1.4871	0.968171	1.0924
3074310	SPBC30D10.12c,rsm27	0.884234	0.960928	0.910039	0.891928	0.888843	1.00696
3075230	gpi1,SPBC30D10.11	1.01045	1.16675	1.13918	1.48452	0.939523	1.0811
3084200	tor1,SPBC30D10.10c	0.903335	0.855595	0.933033	0.61238	0.768438	0.887304
3085610	SPBC30D10.09c	1.01045	0.907519	1.28699	1.26284	0.99539	0.928195
3086620	SPBC30D10.08,mgm101	0.962594	0.803851	0.906262	0.752623	0.913831	0.809442
3089160	SPBC30D10.07c	1.00696	0.972655	1.02101	1.03886	0.860551	1.01396
3090430	lsm4,SPBC30D10.06	0.902814	0.840896	0.980779	0.879649	0.954842	0.918594
3092240	SPBC30D10.05c	0.747425	0.893475	0.700278	0.748721	0.959264	0.815072
3092890	swi3,SPBC30D10.04	0.99539	0.962594	0.795536	0.760489	0.835088	1.06069
3094630	SPBC30D10.03c	1.31722	1.04247	1.28343	1.23328	0.946058	1.07363
3095820	SPBC30D10.02	0.989657	1.10957	0.76631	0.72951	1.04247	0.984525
3097200	SPBC30D10.01,SPBC1778.01c,zuo1,mpp11	1.18099	0.835088	0.972655		0.982821	0.939523
3101740	rap1,SPBC1778.02	1.10957	1.03347	1.02669	0.849685	0.913831	0.915416
3102980	SPBC1778.03c	0.941152	1.05885	0.812252	0.878126	1.03049	0.926588
3106140	spo6,SPBC1778.04	0.66281	0.795536	0.618138	0.689362	0.899171	0.777816
3107070	SPBC1778.05c	0.934651	0.909093	0.933033	0.874583	0.959264	0.954842
3109100	fim1,SPBC1778.06c	0.937355	0.858565	0.978063	0.882703	0.93088	0.891928
3112670	SPBC1778.07	0.924984	0.849685	0.920188	0.904379	0.918064	0.905948
3113500	arc21,SPBC1778.08c	1.17283	1.10765	1.29415	1.21139	1.03766	0.941696
3115390	SPBC1778.09	0.873573	0.842355	0.855002	1.1708	0.983957	0.753929
3116660	ppk21,SPBC1778.10c,SPBC4C3.11	0.89969	0.867539	0.838568	0.915945	0.844791	0.91067
3120090	SPBC4C3.10c	1.01162	0.94442	1.13288	1.01748	0.899171	0.957603
3121490	SPBC4C3.09	0.791869	0.864537	0.968618	0.91067	0.860551	0.902814
3123380	SPBC4C3.08	0.986233	1.05885	1.08073	1.03168	1.0163	1.05336
3125000	SPBC4C3.07	1.02456	0.909093	0.856188	0.879649	1.08673	0.882703
3126560	SPBC4C3.06	0.737135	0.747425	0.84792	0.65293	0.817902	0.794159
3134500	nuc1,rpa1,SPBC4C3.05c	0.926588	0.909093	0.856188	0.895025	0.788218	0.855595
3135620	sep1,SPBC4C3.12	1.02811	0.857079	1.01255	1.06807	0.952638	0.852635
3139540	SPBC4C3.04c	1.18509	0.813661	1.02633	1.00521	1.12506	0.866537
3140800	SPBC4C3.03	1.11471	0.946058	1.04102	0.913831	0.935191	0.866037
3144430	ade1,min4,SPBC4C3.02c,SPBC405.01	0.76977	0.771105	0.821311	1.07923	0.860551	0.929805
3145820	SPBC4C3.01,SPBC405.02c	0.793701	0.830758	0.875391	0.950989	0.993092	1.00173
3147860	SPBC405.03c	0.842842	0.697372	0.794434	0.850667	0.788218	0.955945
3149600	ypt7,SPBC405.04c	0.791412	0.768438	0.990343	1.06807	0.963707	0.981119
3150800	SPBC405.05	0.913831	0.884234	0.938221	1.03347	0.840896	0.924984
3153350	SPBC405.06	0.732043	0.641713	0.956608	0.95705	0.840896	0.939523
3155500	rpl3602,rpl36-2,rpl36,SPBC405.07	1.09619	0.90125	1.07923	1.32869	1.26868	1.13288
3162560	SPBC609.01	1.01924	0.855595	0.948684	1.11922	0.825496	0.972655
3164230	ptn1,SPBC609.02	1.04488	0.915416	1.16797	0.907519	0.915945	0.982821
3167040	SPBC609.03	0.705883	0.843816	0.786762	0.887304	0.864537	0.989657
3169670	caf5,SPBC609.04	0.698581	0.790041	0.86814	1.25484	1.04488	1.05519
3172300	SPBC609.05	0.911722	1.06069	0.943438	1.01162	1.05458	1.07363
3174220	rpl29,SPBC776.01	1.13027	1.13288		1.17283	1.07923	0.779165
3175780	dis2,sds1,bws1,SPBC776.02c	1	1.11922	1.30677	1.22052	1.04006	1.22688
3179180	SPBC776.03	1.00928	0.987943	1.00278	1.01924	1.31951	1.07549
3182380	sec2302,sec23-b,SPBC776.04	1.13027	1.27899	1.03383	1.21841	0.963707	1.11729
3184990	SPBC776.05	0.890384	0.960928	0.807761	0.844791	0.983957	1.02278
3185940	SPBC776.06c	1.2812	1.27456	1.41225	0.976032	1.18099	1.38511
3188740	SPBC776.07	0.856584	0.959264	0.780245	0.882703	0.882703	0.917004
3190060	SPBC776.08c	0.890899	0.907519	0.785673	0.803851	0.866537	0.816486
3194300	ste13,SPBC776.09	0.831238	0.796916	0.820173	0.699793	0.791869	0.842355
3195640	SPBC776.10c	0.948246	0.784584	0.964598	0.933033	0.89296	0.952638
3198550	rpl2801,rpl28-1,SPBC776.11	0.848214	0.533108	0.720964	0.693756	1.02574	0.855595
3200060	hsk1,SPBC776.12c	0.857079	0.861546	0.843231	1.31267	1.03766	1.04427
3204980	cnd1,SPBC776.13	1.06437	0.890384	0.86814	1.26138	0.856584	0.931418
3208090	plh1,SPBC776.14	0.864537	0.819321	0.790041	0.757858	0.771997	0.858565
3209070	SPBC776.15c	0.915945	0.933033	0.911301	0.97942	1.10191	0.855595
3212270	SPBC776.16	0.895025	0.89969	0.855002	0.884745	0.83702	0.928195
3213610	SPBC776.17	0.885768	0.905948	0.874179	0.840896	1.00696	0.855595
3214480	pmh1,mcr1,SPBC776.18c	1.09177	1.0299	1.04972	1.16473	0.882703	0.909093
3216970	mis17,SPBC776.19,SPBC21.01	1.27235	0.989657	0.857376	0.913831	1.02811	1.08298
3219110	SPBC21.02	1.01572	0.987943	0.961927	0.91067	0.83702	1.02633
3220210	SPBC21.03c	1.09051	0.896577	0.887611	1.01748	0.716978	0.822165
3221880	med8,sep15,SPBC21.04	1.11987	1.10573	0.963262	1.02574	0.858565	0.943874
3222560	ral2,SPBC21.05c	0.817902	0.790041	0.845572	0.786399	0.848704	0.902814
3225010	cdc7,SPBC21.06c	0.78187	0.743549	0.851454	0.793701	0.941696	0.96929
3229620	ppk24,SPBC21.07c	0.848704	0.912249	1.00696	1.19541	1.05214	0.984525
3231410	spn7,SPBC21.08c,SPBC19F8.01c	0.858565	0.836536	1.03958	1.33176	0.838956	1.10382
3233560	SPBC19F8.02	1.36368	1.40444	1.06881	1.44143	0.963707	1.08925
3234440	SPBC19F8.03c	1.1	1.15669	1.10803	1.19956	1.13813	1.18715
3236920	SPBC19F8.04c	1.25919	1.24401	1.10038	1.28788	1.07674	1.01748
3238630	snRNA	1.21419	1.12311	1.26795	0.812252	1.25701	1.23685
3240520	SPBC19F8.05	1.31039	1.33561	1.20916	1.01396	1.20025	0.947698
3241270	meu22,SPBC19F8.06c	1.03347	0.955945	1.03097	0.790041	0.913831	0.864537
3245820	crk1,mop1,mcs6,SPBC19F8.07	1.09051	0.949342	0.902501	1.16272	0.846745	1.02101
3247440	rps401,rps4-1,SPBC25H2.17c,SPBC19F8.08,rps4	0.965936	0.936272	0.840896	0.89969	1.20581	1.11471
3249740	SPBC25H2.16c	0.984525	1.10191	0.978063	1.0924	0.97942	0.97942
3250880	SPBC25H2.15	0.76313	0.726986	0.82245	0.805245	0.868541	0.891928
3252380	SPBC25H2.14	1.09936	1.1	1.04102	1.56374	0.990801	1.02811
3261800	cdc20,pol2,SPBC25H2.13c	0.819321	0.714497	0.743291	0.587774	0.780967	0.902814
3264260	cct7,SPBC25H2.12c	0.820742	0.649169	0.916369	0.793701	0.897095	0.761808
3267130	SPBC25H2.11c	0.838956	0.698581	0.843231	0.756546	0.890899	0.860054
3270950	SPBC25H2.09	0.896577	0.760489	0.912565	0.87206	0.856584	0.905425
3273060	SPBC25H2.08c,mrs2	1.01924	1.02456	0.870551	0.882703	1.04729	0.888843
3274290	tif11,SPBC25H2.07	0.748721	0.802459	0.905006	0.876606	0.97041	0.91067
3275200	SPBC25H2.06c,hfr1	0.779165	0.799683	0.95	0.809442	0.905425	0.895025
3277050	ucp15,SPBC25H2.05	1.11729	0.870551	1.23971		1.02811	1.16473
3277920	SPBC25H2.04c,tim22	0.767107	0.926588	0.874179	0.60186	1.02811	0.912249
3278770	SPBC25H2.03	0.604997	0.97942	0.642603	0.64842	1	0.714497
3282240	ths1,SPBC25H2.02	0.964264	1.02456	1	1.03526	0.874583	1.07177
3285640	gar1,SPBC25H2.01c,SPBC20F10.01	0.984525	1.27015	0.987601	0.82932	1.00928	1.05885
3286760	SPBC20F10.02c	1.6358	1.58557	1.56699	1.27751	1.28937	1.28788
3290350	SPBC20F10.03	1.05458	1.15069	1.15189	0.917004	1.18372	1.03168
3291870	rad62,nse4,SPBC20F10.04c	1.14472	1.1487	0.951318	0.913831	1.17555	1.17895
3295200	SPBC20F10.05	1.16473	0.955945	0.967276	1.16205	0.933033	1.08673
3296420	mad2,SPBC20F10.06	1.02337	1.08298	0.918913	0.950439	0.888843	1.0811
3299640	SPBC20F10.07	0.907519	1.07177	0.978063	1.22476	1.03766	0.970971
3300750	SPBC20F10.08c	1.02811	0.904379	0.993092	1.22688	0.993092	1.0811
3303400	lsm5,SPBC20F10.09	1.12506	0.740977	0.845572	0.688964	0.946058	0.782773
3305490	SPBC20F10.10	1.09051	0.941152	1.07029	0.974905	1.00928	0.970971
3307640	SPBC17D11.01,nep1	0.960928	0.82932	0.852635	0.788218	0.97942	0.90125
3308970	SPBC17D11.02c	0.860551	0.904379	0.907519	0.976032	1.04729	0.926588
3311560	SPBC17D11.03c	0.90125	0.764453	0.911301	0.974905	0.833161	0.813661
3312750	SPBC17D11.04c	1.04066	0.977725	0.795536	0.875088	0.886791	0.802923
3318340	tif32,SPBC17D11.05	0.702222	0.732043	0.784584	0.76977	1.06683	0.780516
3320520	spp2,pri2,SPBC17D11.06	0.771105	0.738413	0.874179	0.920188	0.974905	0.791412
3322100	rpn2,SPBC17D11.07c	0.798298	0.870551	0.839732	0.720298	0.872564	0.82645
3327070	SPBC17D11.08	0.851159	0.76313	0.805524	0.626332	0.95705	0.737135
3330140	SPBC17D11.09,SPBC17D1.01	0.775572	0.773782	0.75576	0.864537	0.856584	0.858565
3332430	SPBC17D1.02	1.10191	1.08673	1.08975	1.19196	1.05214	1.00173
3333930	SPBC17D1.03c	1.38751	1.2505	1.38127	1.42076	1.25122	1.25122
3335780	SPBC17D1.04	0.961483	1	1.13761	1.10445	1.09429	0.928195
3337580	SPBC17D1.05	0.95429	1.18509	1.26751	1.04006	1.0693	1.03347
3341760	SPBC17D1.06	1	1.05702	1.16635	1.28788	1.16473	1.08862
3342830	SPBC17D1.07c	1.17283	1.29834	1.22603	1.19334	1.01396	1.08485
3346970	SPBC17D1.08,SPBC11C11.01	0.94442	0.885768	1.20247	1.36604	1.00928	1.07549
3351360	imp2,SPBC11C11.02	0.882703	0.994815	0.956608	1.22901	1.08925	1.04066
3354080	ndc80,ndc10,tid3,SPBC11C11.03	1.12896	1.15469	1.01255	1.14076	0.954842	1.02456
3355220	alp1,SPBC11C11.04c	1.05154	1.14076	1.00278	1.33561	1.00696	1.10765
3360100	SPBC11C11.05	1.14076	1.10382	1.18591	1.16675	1.03049	1.01045
3361380	SPBC11C11.06c	1.03168	1.10573	1.09278	1.08485	1.35974	1.19748
3363940	rpl1801,rpl18-1,SPBC11C11.07,rpl18	0.96929	0.909093	0.956608	1.07736	1.1434	0.934651
3365330	srp1,SPBC11C11.08	1.00696	1.15669	1.01677	1.0122	1.04006	1.03526
3366930	rpl502,rpl5-2,SPBC11C11.09c,rpl5b	1.46747	1.51572	1.65634	1.6644	1.25411	1.28343
3368330	SPBC11C11.10,SPBC3B8.13c	0.832199	0.977725	0.874179	0.952638	0.868541	0.857079
3369410	SPBC11C11.11c,SPBC3B8.12	0.82645	0.851159	0.787854	0.952638	0.880666	0.888843
3371880	SPBC3B8.11	0.7457	0.960928	0.974004	1.0811	1.18646	1.04427
3376410	SPBC3B8.10c	0.650671	0.604997	0.730016	0.843816	0.933033	0.836536
3377920	SPBC3B8.09	0.779165	0.715736	0.916369	0.787308	0.799221	0.931418
3379800	SPBC3B8.08	0.915416	0.921784	1.14076	1.1487	1.06683	1.12506
3382340	ars727	0.641713	0.586417	0.816769	0.941152	0.860551	0.852635
3384460	SPBC3B8.07c,dsd1	0.760489	0.784584	0.855002	0.893475	0.852635	0.950989
3385580	SPBC3B8.06	0.875088	0.76977	1.07326	1.00347	0.791869	1.02633
3388070	SPBC3B8.05	0.798298	0.670124	0.968618	0.907519	0.907519	0.949342
3391980	SPBC3B8.04c	0.962594	0.974905	0.986233	0.861546	0.823591	0.879649
3394000	SPBC3B8.03	0.860551	0.843816	0.872968	0.903335	0.97716	0.873573
3396620	php5,SPBC3B8.02	0.765779	0.730775	0.875391	0.876606	0.988514	0.857079
3400300	SPBC3B8.01c	1.02457	0.939524	0.893372	0.781607	0.865401	0.916334
3401530	SPBC13A2.01c	0.754364	0.680657	0.871758	0.78187	0.858565	0.775125
3404550	SPBC13A2.02	1.02456	0.989657	1.10957	1.18304	0.986233	1.03526
3406560	SPBC13A2.03	0.872564	0.842355	0.716978	0.616996	0.810378	0.743549
3408110	SPBC13A2.04c	0.562529	0.913831	1.06437	0.976032	1.11987	1.09809
3413690	SPBC4B4.01c	1.07674	0.89969	0.974004	0.960928	0.933033	0.819321
3415580	SPBC4B4.02c,nca2	0.771997	0.891928	0.754713	0.832199	0.884745	0.752623
3419720	rsc1,SPBC4B4.03	0.943874	1.18715	0.987601	1.09429	1.11729	1.04427
3421900	SPBC4B4.04	1.08673	1.26138	1.26751	1.32409	1.27456	1.09051
3423330	smg1,SPBC4B4.05	1.29459	1.22052	1.67481	1.0122	1.34257	1.19748
3424660	vps25,SPBC4B4.06	1.84676	1.50264	1.47631	1.4811	1.18099	1.22264
3425510	SPBC4B4.07c	1.53156	1.05336	1.24487	1.31722	1.31342	1.24186
3430670	ght2,SPBC4B4.08	0.957603	0.926588	0.955283	0.842842	1.18646	1.01045
3432720	prp39,SPBC4B4.09	0.972655	1.03347	0.993092	1.00173	0.943874	1.01045
3434350	mug77,atg5,SPBC4B4.10c	0.885768	0.805245	0.813379	0.823591	0.795536	0.882703
3435740	SPBC4B4.11	0.857079	0.82932	0.937896	0.867539	0.933033	0.814131
3436180	SPBC4B4.12c	0.797377	0.825496	0.956608	0.965936	0.878633	0.757858
3436930	liz1,SPBC2G2.01c,SPBC4B4.13c	0.825019	0.898132	0.84792	0.858565	0.864537	0.790041
3441910	SPBC2G2.02	0.724471	0.684205	0.803294	0.744839	0.948246	0.735858
3443070	sbh1,SPBC2G2.03c	0.767107	0.718636	0.797745	0.785945	0.791869	0.898132
3444220	mmf1,pmf1,SPBC2G2.04c	0.825019	0.855595	0.875391	0.923382	0.890899	0.921784
3445420	rpl1603,rpl16c,SPBC2G2.05	0.855595	0.830758	0.850274	0.806642	0.868541	0.817902
3446500	apl1,SPBC2G2.06c	0.874583	0.80107	0.858565	0.792784	0.749154	0.832199
3449220	SPBC2G2.07c	1.08298	1.03168	0.987601	1.17283	0.879649	0.903335
3453480	ade9,SPBC2G2.08	0.750019	0.83702	0.952638	0.928195	1.06437	0.915416
3454800	crs1,mug17,SPBC2G2.09c	1.1434	1.06069	1	1.01572	0.99539	1.06253
3455840	SPBC2G2.10c	1.04247	1.10191	0.892547	0.806642	0.952638	0.946058
3457970	SPBC2G2.11	1.08423	1.04247	0.907519	0.861546	1.04247	0.86304
3460340	SPBC2G2.12	1.01924	1.02811	0.902501	0.922316	0.92445	0.920188
3461180	SPBC2G2.13c	0.934651	0.895025	1.18921	1.20302	1.00463	1.15269
3464290	SPBC2G2.14	0.997692	1.10382	1.12506	1.13879	0.952638	0.955945
3465300	SPBC2G2.15c	0.947698	0.909093	0.943438	0.96929	0.93088	1.02101
3467480	SPBC2G2.16	1.05214	0.957603	1.02385	1.11729	0.997692	1.03347
3468720	SPBC2G2.17c	0.862542	0.926588	0.734075	0.772443	0.948246	0.870551
3473010	pop1,ste16,SPBC2G2.18,SPBC1718.01	0.870551	0.882703	0.974004	1.13288	0.903335	0.984525
3475690	hop1,SPBC1718.02	0.959264	0.882703	0.882703	0.929805	0.915945	0.772443
3476780	ker1,SPBC1718.03	0.959264	1.17487	0.83047	0.941152	0.848704	0.756109
3479430	SPBC1718.04	1.12506	1.03706	1.02669	0.83702	1.03526	1.0299
3480870	trs31,SPBC1718.05	1.0693	0.860054	1.03383	1.10957	0.926588	0.91067
3483730	msp1,SPBC1718.06	0.93088	0.86304	1.05555	0.794159	0.884745	0.991373
3485680	zfs1,moc4,SPBC1718.07c	0.899171	1.03168	0.961927	0.922316	1.03049	0.984525
3497770	SPBPB7E8.01	0.984525	1.10573	1.04681	1.04427	1.12506	1.08485
3502710	SPBPB7E8.02	0.838956	0.993092	0.849096	1.1487	0.997692	1.08862
3506100	SPBPB7E8.03,SPBC1105.01	0.986462	1.03289	0.97523	1.21693	1.01315	1.0087
3508500	lys4,SPBC1105.02c	1.07177	0.939523	1.06683	1.38511	1.05458	0.823591
3510400	mrpl16,SPBC1105.03c	1.01572	1.19334	0.903753	0.830758	1.04488	0.89969
3513250	cbp1,abp1,SPBC1105.04c	1.06437	1.07736	1.08523	0.852635	1.11214	0.982821
3517670	exg1,SPBC1105.05	1.07923	1.00696	0.93045	0.959264	0.986233	0.87206
3519750	pmc4,SPBC1105.06	1.06992	1.26576	0.775931	0.697372	1.16473	1.12311
3520810	SPBC1105.07c	1.06191	0.97942	0.903753	0.895025	0.82932	0.832199
3523750	SPBC1105.08	0.907519	0.974342	0.912565	0.946058	0.773782	0.974342
3525140	ubc15,SPBC1105.09	0.989657	0.942785	1.03814	1.00521	0.808508	0.949342
3530010	rav1,SPBC1105.10	0.874583	0.790041	0.895025	0.808508	0.886791	0.870551
3531090	h3.3,hht3,SPBC1105.11c	0.770665	0.732375	0.730764	0.677983	0.870625	0.779647
3531710	h4.3,hhf3,SPBC1105.12	0.777086	0.677129	0.785175	0.738975	1.02563	1.01652
3533730	SPBC1105.13c	0.802459	0.843816	1.08073	0.936272	1.10957	0.965936
3536200	SPBC1105.14	1.02811	0.752623	0.98214	0.96929	0.926588	0.846745
3537660	SPBC1105.15c	1.06807	0.884234	1.05555	1.01162	0.874583	0.881175
3539550	SPBC1105.16c	1.0122	1.02633	0.893785	0.810846	1.05702	0.878633
3540580	cnp1,sim2,SPBC1105.17	0.816486	0.726986	0.76313	0.773782	0.97942	0.849685
3541210	SPBC1105.18c,SPBC887.21c	1.02811	1.08298	0.920188	0.817902	0.773782	0.76977
3542280	SPBC887.01	1.00696	1.05154	0.883928	0.707107	0.872564	0.802459
3544720	SPBC887.02	1.08485	0.931418	0.998615	0.95429	0.903335	0.878633
3545940	SPBC887.03c	0.939523	0.842355	0.978063	1.05214	0.817902	0.881175
3548440	lub1,SPBC887.04c	0.876606	0.848214	0.794434	0.875088	0.856584	0.878126
3551290	cwf29,SPBC887.05c	0.794159	1.0299	0.765248	0.896577	0.791869	0.858565
3552070	snx3,grd19,SPBC887.06c	0.82169	1.02101	0.783497	0.957603	1.02101	0.904379
3553490	SPBC887.07,mrpl38	0.815072	0.870551	0.986233	0.921784	0.83702	0.870551
3554130	SPBC887.08	1.1708	1.23756	1.16151	1.12896	1.00928	0.970971
3555260	SPBC887.09c	0.783226	0.876606	0.974004	0.957603	0.89296	0.846745
3560070	mcs4,SPBC887.10	1.14605	1.2163	1.42011	1.39474	0.946058	1.10382
3561840	pus2,SPBC887.11	1.08673	1.01045	1.04247	1.06437	0.852635	1.00696
3567060	SPBC887.12	0.909093	0.89969	0.751581	1.12311	0.770215	0.909093
3568190	SPBC887.13c	0.909093	0.844791	0.846745	0.937355	0.848704	0.977725
3570000	pfh1,pif1,SPBC887.14c	1.02456	0.962594	1.13288	1.44727	0.948246	0.949342
3573440	SPBC887.15c	0.633976	0.650671	0.685867	0.825019	0.99539	0.934651
3576880	SPBC887.16	1.01045	0.767107	0.849096	0.728247	0.846745	0.838956
3579330	SPBC887.17	0.725728	0.656712	0.737135	0.549999	0.759611	0.698581
3580360	SPBC887.18c	0.887304	0.740977	0.779165	0.797377	0.757858	0.912249
3583510	rft1,SPBC887.19	0.76977	0.860054	0.83047	0.884234	0.918064	0.93088
3584420	his4,SPBC887.20c,SPBC418.01c	0.775572	0.730775	0.740207	0.665495	0.814131	0.75132
3588730	SPBC418.02	0.701007	0.885768	0.907519	0.895025	0.913831	0.881175
3589740	SPBC418.03c,SPBC16D10.01c	0.99539	0.891928	0.948684	1.07363	0.802923	0.972655
3591060	trm11,SPBC16D10.02	0.842355	0.849685	0.820173	0.817902	0.968171	0.905948
3593270	pgp2,SPBC16D10.03	0.869043	1.04972	1.01677	1.17487	1.08673	1.2163
3594880	dna2,SPBC16D10.04c	0.878633	0.87206	1.01537	0.965936	1.01396	1.12117
3606100	mok13,SPBC16D10.05	1.22688	1.07923	1.00835	1.03886	0.935191	1.04608
3610710	SPBC16D10.06	0.998269	1.17691	0.976709	0.836536	0.716978	1.08423
3611720	sir2,SPBC16D10.07c	0.913831	1.15269	1.07624	1.13879	1.11987	1.22052
3614630	SPBC16D10.08c	1.03886	0.933033	0.95396	1.01748	0.907519	0.99654
3619000	pcn1,pcn,SPBC16D10.09	1.03168	0.952638	1.01255	0.782773	0.965936	0.977725
3620930	SPBC16D10.10	0.870551	0.923382	0.860949	0.754364	0.97041	0.955945
3621900	rps1801,rps18-1,SPBC16D10.11c	0.854607	0.609205	1.14472	0.747425	0.882703	0.742262
3629040	mbx2,pvg4,mbx2,SPBC317.01	0.835088	1.00521	0.770571	0.895025	1.34102	0.947698
3636120	SPBP8B7.01c	1.47683	1.22264	1.28521	0.869043	1.31646	1.03706
3637770	SPBP8B7.02	1.14671	1.16878	1.37745	1.15069	1.24258	1.0479
3638710	rpl402,rpl4-2,rpl4,SPBP8B7.03c	1.10573	1.27899	1.45801	1.35191	1.23685	1.2505
3642250	SPBP8B7.04	1.33176	1.43893	1.00696	1.24833	0.965936	1.1607
3643420	SPBP8B7.05c	0.720715	0.803851	0.89751	0.837987	0.926588	0.867539
3645160	rpp201,rpp2,rpp2-1,SPBP8B7.06	0.937896	0.913831	0.840896	0.783226	1.24833	1.09051
3646170	set6,SPBP8B7.07c	0.816014	1.03168	0.798852	0.909093	0.842842	0.89969
3647770	SPBP8B7.08c	0.993092	1.2086	0.882703	0.837987	0.963707	1.03706
3649270	SPBP8B7.09c	1.19541	1.03168	1.01255	0.972655	0.903335	0.977725
3653240	SPBP8B7.10c	0.976265	0.892081	1.13008	1.40744	0.944784	1.03933
3655240	nxt3,SPBP8B7.11	0.993092	0.986233	0.972655	1	0.952638	1.10191
3656180	snoRNA	1.1434	1.13288	0.96929	0.993092	1.20581	0.846745
3656630	fta3,SPBP8B7.12c,sma3	1.10573	1.3218	1.02243	1.15869	0.895025	1.1
3657880	SPBP8B7.13	0.987943	0.957603	0.916369	1.12766	1.04729	0.991373
3659380	dpb2,SPBP8B7.14c	1.05702	1.09619	1.21083	1.38751	1.11471	1.1
3662200	SPBP8B7.15c	1.13682	1.12506	1.12975	0.86304	1.34723	1.21841
3665300	dbp2,SPBP8B7.16c	1.03886	1.01045	0.95	1.01748	0.756109	1.02456
3667890	SPBP8B7.17c	1.13092	1.19541	1.03383	0.989657	1.12117	1.15269
3670260	SPBP8B7.18c	0.775572	0.86304	0.883928	0.854607	0.952638	0.866037
3675800	SPBP8B7.19	1.09429	1.0811	1.05117	0.808041	0.950439	0.957603
3677110	SPBP8B7.20c	1.03288	1.10765	1.11574	1.2079	1.12246	1.30737
3680720	SPBP8B7.21,ubp3	0.962594	0.91067	1.01537	0.984525	1.05214	0.933033
3682320	erd2,SPBP8B7.22	1.0811	1.08862	1.22434	1.17895	1.17283	1.15269
3685440	SPBP8B7.23	0.965936	1.00521	1.04102	1.07674	1.04006	1.13682
3686590	atg8,SPBP8B7.24c	1.10382	1.01748	0.933033	0.952638	0.988514	0.882703
3687930	cyp4,SPBP8B7.25	0.97942	0.954842	1.05995	1.10191	1.26284	1.36604
3689410	SPBP8B7.26	0.719467	0.90125	0.586417	0.517632	1.03049	0.790041
3692160	SPBP8B7.27	0.903335	0.895025	1.04247	1.09051	0.922316	1.11342
3693220	SPBP8B7.28c	0.989657	0.876606	0.940826	0.882703	0.864537	0.97942
3695940	SPBP8B7.29	0.961806	0.825566	0.936278	1.10286	0.880213	0.939664
3697220	SPBP8B7.30c	1.01572	0.765779	0.99447	0.921784	0.890899	1.04427
3700550	SPBP8B7.31	1.03886	0.856584	1.14671	1.12311	0.939523	1.02337
3701820	puc1,SPBP8B7.32c,SPBC19F5.01c	0.845279	0.701007	0.812252	1.2505	0.862542	0.959264
3706000	SPBC19F5.02c	0.874583	0.795536	0.95	1.03168	0.886791	0.920188
3709790	SPBC19F5.03	0.920188	1.00521	0.781328	0.843816	0.740549	0.765779
3712660	SPBC19F5.04	1.03526	0.835088	1.02954	1.24545	0.862542	0.912249
3713800	SPBC19F5.05c,SPBC25D12.01c,ppp1	0.825019	0.917004	0.774856	0.895025	0.864537	0.768438
3717550	SPBC25D12.02c	0.799221	0.90125	0.880259	0.827884	0.888843	0.840896
3720110	mcm7,SPBC25D12.03c	0.928731	1.13288	0.922742	1.05519	1.08172	0.982821
3724150	suc22,SPBC25D12.04	1.05214	1.19334	1.11419	1.23971	1.15936	1.13682
3726300	trm1,SPBC25D12.05	0.920188	1.06069	0.963262	1.01572	1.32869	1.02633
3728350	SPBC25D12.06	1.00696	0.964264	0.83047	0.87206	1.00463	1.01396
3729450	SPBC13G1.14c	0.854607	0.87206	0.831622	0.96929	0.868541	0.957603
3730540	SPBC13G1.01c,nam9	1.0924	1.29684	0.964598	1.29459	1.13813	1.22052
3732440	SPBC13G1.02	0.84654	0.812164	0.933698	0.992439	0.905364	0.929565
3733540	SPBC13G1.03c,pex14	0.857079	0.926588	1.05848	1.01924	0.89296	0.920188
3735060	SPBC13G1.04c	1.09051	1.08298	1.08373	1.08862	0.946058	1.01748
3738370	SPBC13G1.05	0.972655	0.909618	0.907519	0.803851	0.793701	1.03168
3739140	SPBC13G1.06c	1.03886	0.982821	0.778085	0.792784	0.867539	0.820742
3740030	SPBC13G1.07	0.97716	0.972655	0.886382	0.869043	0.870551	0.806642
3741320	ash2,SPBC13G1.08c	0.941696	0.91067	0.86334	0.794159	0.867539	0.820742
3743430	SPBC13G1.15c	1.10765	0.921784	1.13288	0.846745	0.986233	1.18921
3744780	SPBC13G1.09	1.15669	0.923382	1.15189	1.09809	0.946058	1.04247
3746490	SPBC13G1.10c	1.01162	1.07736	0.964598	1.13485	0.897095	1.01396
3752360	ykt6,SPBC13G1.11	1.16473	1.01045	1.27279	1.06253	0.950439	0.921784
3754840	did2,SPBC13G1.12	1.26576	1.29459	1.36037	1.16743	1.11729	1.2812
3756760	tfb2,SPBC13G1.13,SPBC31F10.01	1.20372	1.16675	0.960595	1.00173	1.1487	1.01572
3757930	SPBC31F10.02	1.11922	1.35191	1.11419	1.15669	0.990801	1.18509
3758710	SPBC31F10.03	1.25919	1.34025	1.31585	1.49831	1.18372	1.37078
3759980	srb4,SPBC31F10.04c	1.15402	1.30586	1.28699	1.25701	0.981686	1.18099
3762070	SPBC31F10.05	1.1	1.04608	1.30858	1.33561	1.13027	1.10382
3763110	sar1,SPBC31F10.06c	1.17555	1.31494	1.28165	0.948246	1.29834	1.2163
3765500	SPBC31F10.07	1.2283	1.49485	1.38896	1.26138	1.46071	1.07923
3766890	mde2,SPBC31F10.08	1.23328	1.18099	1.18921	1.21139	0.993092	1.09809
3767810	nut2,med10,SPBC31F10.09c	1.23114	1.09429	1.06585	1.23114	0.904379	1.21139
3769540	SPBC31F10.10c	0.827884	1.07923	0.816769	0.880666	0.913831	0.970971
3773410	cwf4,syf3,SPBC31F10.11c	0.872564	0.842355	1.02954	1.10191	1.08172	0.937896
3775540	SPBC31F10.12	0.941696	0.873573	0.997231	0.974905	0.860551	0.931418
3776720	hip1,SPBC31F10.13c	1.11987	0.993092	1.19748	1.01748	0.884745	1.12311
3779980	SPBC31F10.14c	1.02337	1.01572	1.07475	1.17895	0.97716	1.0122
3786140	atp15,SPBC31F10.15c	0.977725	0.840896	1.05117	1.02456	0.744839	0.939523
3789290	SPBC31F10.16	0.640602	0.779165	0.733058	0.724471	0.848704	0.857079
3790300	SPBC31F10.17c	0.848214	0.790041	0.839732	0.840896	1.02811	0.895025
3791710	vps13a,SPBC31F10.18c,SPBC21C3.01c,vps1301	0.817902	0.876606	0.885154	1.01924	0.890899	0.915416
3801980	SPBC21C3.02c	1.13485	1.24617	1.21588	1.32869	1.18646	1.08673
3805460	SPBC21C3.03	1.25411	1.27456	1.32685	1.48195	1.10191	1.11729
3806540	SPBC21C3.04c	1.21209	1.15069	1.04681	1.19748	1.34723	1.07736
3808340	sap62,SPBC21C3.05	1.18099	1.37078	1.15509	1.45397	0.983957	1.30134
3809080	SPBC21C3.06	1.21139	1.44143	1.44794	1.61328	0.867539	1.66248
3810030	SPBC21C3.07c	0.977725	1.04066	1.15349	1.19748	1.03526	1.12117
3811730	SPBC21C3.08c	1.11342	1.21209	0.922742	0.998269	1.18099	1.10765
3813510	SPBC21C3.09c	0.913831	1.10957	0.942131	1.29012	1.18099	1.0811
3814460	SPBC21C3.10c	1.08485	1.32409	1.07773	1.04972	1.27899	1.27235
3818330	SPBC21C3.11	1.34025	1.45649	1.5305	1.23542	1.16473	1.14274
3819000	SPBC21C3.12c	1.38271	1.42158	1.64035	1.46662	1.13027	1.36604
3820510	rps1901,rps19-1,SPBC21C3.13	0.712025	0.858565	1.06437	0.885768	1.16205	1.09051
3821860	SPBC21C3.14c	1.31342	1.13682	1.19748	1.19334	0.907519	1.20581
3824840	SPBC21C3.15c	1.0693	1.33793	0.908778	1.12896	0.876606	1.17487
3826570	spt4,SPBC21C3.16c	1.05154	1.12506	1.18756	1.16878	0.876606	1.15869
3827650	SPBC21C3.17c	1.30586	1.38751	1.78757	1.45146	1.35347	1.35426
3829590	spo4,SPBC21C3.18	0.972655	0.926588	0.988971	0.858565	1.08673	1.05702
3832100	SPBC21C3.19	1.18099	1.59107	1.09429	1.49485	1.00231	0.870551
3833550	git1,SPBC21C3.20c	0.959264	1.13879	1.02954	1.21209	1.04247	1.20581
3837980	SPBPJ758.01,SPBC23E6.01c	0.870551	1.11149	1.02669	1.31951	0.97942	1.09809
3844300	SPBC23E6.02	1.10573	1.30812	1.2466	1.16473	1.07674	1.10382
3844950	SPBC23E6.03c	1.24617	1.57189	0.946058	0.981119	1.11729	0.936272
3846660	SPBC23E6.04c	1.05702	1.15669	1.19086	1.56555	1.03049	1.12311
3852770	SPBC23E6.05	0.779165	0.91067	0.934327	1.11729	1.18372	0.917004
3853780	SPBC23E6.06c	0.864537	0.905948	0.823591	0.690159	0.83702	0.768438
3855110	rfc1,SPBC23E6.07c	0.730775	0.759611	0.862144	0.752623	0.913831	0.837987
3859610	sat1,SPBC23E6.08	0.78187	0.817902	0.678302	0.626332	0.835088	0.640602
3868430	SPBC23E6.09	0.836536	0.628507	0.76313	0.905948	1.02337	0.755236
3869640	SPBC23E6.10c	1.13879	0.950989	1.14711	1.03288	1.01866	0.983957
3872560	SPBC23E6.11,SPBC211.01,rsm10	0.777816	0.832199	0.933033	0.898132	0.986233	0.779165
3873420	cwf3,syf1,SPBC211.02c	1.05214	0.926588	0.944747	0.943874	0.913831	0.912249
3877590	SPBC211.03c	0.970971	0.822165	0.974004	1.03288	0.913831	0.876606
3882700	mcm6,mis5,SPBC211.04c	0.791869	0.746131	0.797745	0.747425	0.779165	0.760489
3885260	SPBC211.05	0.82645	0.66742	0.644387	0.619854	0.854607	0.675955
3887250	gfh1,SPBC211.06	1.01866	0.832199	1	0.813661	0.80107	0.965936
3888040	ubc8,SPBC211.07c	0.913831	0.78187	0.933033	0.879649	0.732043	0.965936
3889580	SPBC211.08c	0.82645	0.675955	0.94737	0.91067	0.771997	0.802459
3893360	ptr3,uba1,SPBC211.09,SPBC1604.21c	1.11729	0.737135	0.929805	0.895025	0.962594	0.757858
3896410	tea2,klp4,SPBC1604.20c	1.0087	0.965936	0.997231	0.998269	0.890899	0.905948
3898700	SPBC1604.19c	0.959264	0.869043	0.856188	0.70466	0.840896	0.723217
3901010	SPBC1604.18c	0.933033	0.845279	1.05555	1.14605	0.981686	0.879649
3902650	SPBC1604.17c	1.27899	0.986233	1.13131	1.08673	0.905425	1.01572
3903780	SPBC1604.16c	1.05885	0.960928	0.97942	0.708333	1.01162	0.939523
3904720	gpi16,SPBC1604.15	0.842842	0.923382	0.864537	0.70466	0.946058	0.851159
3908470	shk1,pak1,orb2,SPBC1604.14c	0.771105	0.855595	0.802181	0.653685	0.920188	0.881175
3910110	SPBC1604.13c,mrpl32	1.06437	0.99654	0.91764	0.882703	0.949342	0.950439
3911090	SPBC1604.12	0.893475	0.974342	0.769504	1.01396	1.00231	0.984525
3914080	atp17,SPBC1604.11	0.987943	1.11535	1.03383	1.17691	1.06683	0.982821
3915130	srb7,med21,SPBC1604.10	1.3218	1.18715	1.05263	0.802459	1.08925	1.07425
3917040	SPBC1604.09c	1.28565	1.03886	1.21419	1.2812	1.11987	1.10382
3919600	imp1,SPBC1604.08c	1.09936	1.06437	0.986233	0.872564	0.913831	1.04608
3920940	atp4,SPBC1604.07	1.13288	1.3566	0.866938	0.952638	0.943874	0.972655
3922990	SPBC1604.06c	0.887304	1.16473	0.887611	1.03526	1.02337	1.05519
3924300	pgi1,SPBC1604.05		1.14076	1.13288	1.76541	1.31494	1.61328
3926540	SPBC1604.04	0.846745	0.861546	1.00139	0.993092	1.00696	0.976032
3929310	SPBC1604.03c	1.15469	1.19334	1.24833	1.34025	1.00928	1.12311
3931740	SPBC1604.02c	1.02811	1.36604	0.880259	1.16272	0.788218	0.955945
3932900	SPBC1604.01,SPBC1677.01c	1.0122	1.07923	0.823591	0.959264	1.11729	1.43644
3937040	dpm3,SPBC1677.02	0.991373	1.16272	1.17446	0.929805	1.07425	1.22052
3938130	SPBC1677.03c	1.1355	1.2079	1.29415	1.31039	1.24833	1.21841
3942820	thi2,nmt2,SPBC26H8.01	1.15136	1.24833	1.12506	1.23542	1.09429	1.12117
3944560	sec9,SPBC26H8.02c	0.989657	1.20999	1.08373	1.24401	0.99539	1.05336
3950200	cho2,SPBC26H8.03	1.17283	1.10765	1.24143	1.38271	1.21982	1.21841
3951280	SPBC26H8.04c	1.02811	0.955945	1.04536	1.09619	0.777366	1.18921
3956770	SPBC26H8.05c	1.07177	0.839441	0.980779	1.0811	0.986233	0.981119
3959810	grx4,SPBC26H8.06	0.907519	0.882703	0.748461	0.557676	0.935191	0.942785
3960720	snRNA	0.972655	0.931418	1.05263	0.72951	0.93088	1.08673
3962740	SPBC26H8.13c	0.981119	0.840896	1.02101	0.724471	1.02101	0.920188
3963910	cox17,SPBC26H8.14c	1.1355	0.716978	0.912565	1.08673	0.817902	0.810378
3966820	nda3,ben1,alp12,SPBC26H8.07c	1.08673	0.707107	0.835088	0.895025	0.993092	0.939523
3968890	SPBC26H8.08c	0.777366	0.647297	0.743291	0.629961	0.882703	0.734584
3970760	SPBC26H8.09c	0.947698	0.819321	0.882703	1.22688	0.959264	0.952638
3975260	dis3,SPBC26H8.10	0.890384	0.937896	0.90125	1.11342	0.954842	1.01572
3976380	SPBC26H8.11c	0.896577	0.870551	0.745355	0.698581	1.13288	0.845279
3979530	SPBC26H8.12	0.791412	0.646176	0.720964	0.743549	0.860551	0.827406
3982380	SPNCRNA.111	0.779165	0.893475	0.88148	0.795536	0.858565	0.864537
3988300	ste11,aff1,stex,SPBC32C12.02	1.03526	0.812252	1.00556	0.972655	0.782773	0.890384
3990090	ppk25,SPBC32C12.03c	0.700602	0.666649	0.79996	0.72951	0.90125	0.864537
3992880	SPBC3B9.01	0.852635	0.776469	1.05702	1.12246	1.08925	1.15269
3993980	cwf28,SPBC3B9.02c	0.814131	0.794159	0.792235	0.922316	0.948246	0.991373
3996330	SPBC3B9.03	0.950439	0.879649	0.819037	0.89969	0.913831	0.949342
3997810	SPBC3B9.04	0.909093	0.921784	1.24143	1.61328	0.909618	1.3036
3998800	dcp1,SPBC3B9.21	1.13485	1.11342	0.926588	0.92445	0.888843	1.05214
3999880	SPBC3B9.05	1.06992	0.734584	0.933033	1.20372	1.01866	0.97716
4000890	SPBC3B9.06c,apg3	1.08298	1.06437	1.16312	1.38992	1.01866	1.05154
4002640	rpa43,rpa21,SPBC3B9.07c	1.16272	1.04427	1.21757	1.25122	1.1434	1.10573
4003940	SPBC3B9.08c	0.864537	0.898132	0.872968	0.799221	1.04006	1.02278
4005910	SPBC3B9.09	1.03766	1.07736	1.03814	1.00521	0.983957	0.95429
4007410	vti1,SPBC3B9.10	1.10957	1.03706	1.09429	1.10382	0.886791	0.882703
4009270	ctf1,SPBC3B9.11c	0.795536	0.842355	0.652478	0.694157	0.92445	0.839441
4010280	SPBC3B9.12	1.10957	0.929805	0.987601	1.08423	0.848704	1.01748
4010850	rpp102,rpp1-2,SPBC3B9.13c	0.822165	0.875088	0.784584	0.917004	0.548413	0.952638
4012280	SPBC3B9.14c,mrpl3	0.887304	0.80107	0.960595	1.11535	0.903335	0.97942
4013820	SPBC3B9.15c,scp1	1.01162	1.13879	1	0.933033	1.02337	1
4017600	nup120,SPBC3B9.16c	1.0087	1.13682	1.21251	1.28046	0.854607	1.20164
4022330	isa2,SPBC3B9.17	1.1708	1.04247	1.34164	0.882703	1.08925	1.24545
4023170	vma7,SPBC3B9.18c	1.19956	1.15669	1.43794	1.47939	1.10957	1.28937
4024660	SPBC3B9.19,mge1	1.10765	1.11729	1.21419	1.46155	0.903335	1.1487
4028290	SPBC3B9.20,SPBC215.01	1.14605	1.35426	1.14076	1.26138	0.876606	1.22052
4029530	bob1,SPBC215.02	1.06807	0.955945	1.19582	1.34257	1.08673	1.19956
4030440	csn1,SPBC215.03c	1.07736	1.15469	1.12194	1.15869	0.982821	1.16878
4032510	git11,SPBC215.04	1.08673	0.943874	1.09885	0.952638	1.36604	0.897095
4040200	SPBC215.06c	0.939523	0.972655	0.974004	0.875088	0.768438	1.01396
4041790	SPBC215.07c	0.974342	1.13092	0.87904	0.959264	0.884745	1.01045
4043930	arg4,SPBC215.08c	0.823591	0.888843	0.723969	0.837987	0.946058	0.933033
4048270	SPBC215.09c,erg10	0.888843	1.17283	1.14274	1.18304	1.29235	0.876606
4051430	SPBC215.10	1.09177	0.97942	1.22774	1.23756	1.27751	1.03706
4052680	SPBC215.11c	0.898132	1.04247	1.08824	1.24401	1.16205	1.07923
4056900	cwf10,spef2,snu114,SPBC215.12	1.11149	0.993092	1.21588	1.19127	1.03766	1.24401
4059190	SPBC215.13	1.05336	1.02101	0.920188	1.16473	0.780967	1.15469
4060560	vps20,SPBC215.14c	0.952638	0.998269	0.921464	0.957603	1.02337	0.843816
4062400	sec13,SPBC215.15	0.866037	0.770215	0.807761	0.756109	1	1.02811
4063800	SPBC215.16c,SPBC1347.01c	0.907519	0.931418	0.79664	0.97942	0.988514	0.962594
4067020	fkbp39,SPBC1347.02	0.822165	0.846745	1.08673	0.831238	1.04488	0.981119
4068700	meu14,SPBC1347.03	1	0.970971	1.27633	1.20302	1.17013	1.07549
4070560	SPBC1347.04,tim54	0.872564	0.933033	1.04247	1.22052	1.09429	1.07363
4071560	SPBC1347.05c	0.861546	0.783226	0.805524	0.647671	1.07923	0.952638
4073860	cki1,SPBC1347.06c	0.972655	0.837987	0.961927	1.13027	0.961483	0.835088
4076280	SPBC1347.07,rex2	0.843816	0.797377	0.823591	0.808041	0.884745	0.783226
4077080	SPBC1347.08c	0.831238	0.735858	0.964598	0.950439	0.890899	0.790041
4079800	SPBC1347.09	1.05336	0.825019	0.974004	0.917004	0.702222	1.07425
4082510	cdc23,mcm10,SPBC1347.10	0.793486	0.830921	0.808919	0.746926	0.856769	0.727669
4084180	SPBC1347.11	0.926588	0.574349	0.939523	0.76313	0.755236	0.926588
4086630	SPBC1347.12	0.728668	0.640602	0.769504	0.614506	0.954842	0.790041
4087550	SPBC1347.13c	0.839441	0.716978	0.762072	0.761368	0.840896	0.76313
4089060	SPBC56F2.12,ilv5	0.947698	0.795536	0.918913	1.03526	0.915945	1.11729
4091620	met6,SPBC56F2.11	0.740549	0.746131	0.835088	0.665495	0.835088	0.779165
4094790	alg5,SPBC56F2.10c	0.970971	0.785945	1.10343	0.95429	0.954842	0.836536
4097140	arg5,SPBC56F2.09c	0.695762	0.709562	0.888843	0.705883	0.97942	0.785945
4100090	SPBC56F2.08c	0.718636	0.721965	0.778085	0.654062	0.950439	0.852635
4104420	SPBC56F2.07c	0.720715	0.755236	0.804408	0.878633	0.983957	0.933033
4106640	SPBC56F2.06	0.959264	0.849685	1	1.0479	0.797377	0.82169
4114060	SPBC56F2.05c	1.05458	1.12701	0.80107	1.02633	0.790041	0.976032
4115310	SPBC56F2.04	0.928731	0.981119	0.959264	1.06683	0.954842	1
4123610	SPBC56F2.03	0.817902	0.742262	0.905006	0.76977	0.922316	0.738413
4125230	rpl1901,rpl19-1,SPBC56F2.02	0.884234	0.878126	1.05117	1.08298	1.26284	0.95429
4126450	pof12,SPBC56F2.01	0.808041	0.750019	0.844401	0.771105	0.862542	0.907519
4128850	SPBC1861.01c,SPBC56F2.13,cnp3	0.750886	0.806642	0.82932	0.707107	0.756109	0.720715
4134670	abp2,SPBC1861.02	0.92445	1.11214	0.777816	0.784584	0.986233	0.812252
4136810	mak10,SPBC1861.03	0.851159	1.00696	0.890076	0.823591	1.08925	0.97942
4138290	SPBC1861.04c	0.939523	1.12701	0.972655	0.80107	0.926588	1.0924
4144110	SPBC1861.05	1.10191	1.25266	1.14076	1.17283	1.24258	1.0811
4145100	SPBC1861.06c	1.0163	1.19956	1.30858	1.61888	1.24258	1.31267
4146710	SPBC1861.07	1.14076	1.13682	1.14552	1.18921	1.31494	1.05702
4147410	SPBC1861.08c	1.17895	1.18304	1.43594	1.51047	1.14605	1.27456
4150810	ppk22,SPBC1861.09	1.13027	1.13485	1.06733	1.18921	0.963707	0.993092
4152010	SPBC1861.10,SPBC14F5.01	0.890899	1.05885	0.959264	1.03288	0.983957	1.06253
4154570	SPBC14F5.02	0.937896	1.04066	0.986233	0.926588	1.01866	0.976032
4155870	kap123,SPBC14F5.03c	0.907519	0.94442	0.908778	1.04972	1.17827	1.13682
4160300	pgk1,SPBC14F5.04c	1.0479	0.989657	0.783497	0.998269	1.11214	0.939523
4164580	sam1,SPBC14F5.05c	0.716978	0.846745	0.471392	0.812252	0.989657	0.707107
4168320	SPBC14F5.06	0.728247	0.662044	0.664343	0.590496	1.05946	0.733312
4172730	SPBC14F5.07	1.04608	1.08485	1.1065	0.867539	0.842842	1.05519
4175370	med7,SPBC14F5.08	0.896577	0.90125	0.833931	0.866037	0.986233	0.898132
4176030	ade8,SPBC14F5.09c	1.04247	0.913831	0.946058	1.95884	0.907519	0.993092
4178480	SPBC14F5.10c	1.2163	0.820742	1.09126	1.01866	1.01162	1.02811
4180900	SPBC14F5.11c	0.890384	0.76313	1.03958	1.21419	0.926588	0.974342
4183210	cbh2,SPBC14F5.12c	1.15136	0.987943	0.918913	0.972655	0.946058	0.867539
4184940	SPBC14F5.13c	0.840896	0.721965	0.672684	0.63728	0.817902	0.808041
4187620	SPBC3F6.01c	0.757858	0.819321	0.828171	0.80107	0.852635	0.843816
4189780	SPBC3F6.02c	0.934651	0.91067	0.862144	1.07923	1.01396	1.10957
4192630	trr1,caf4,SPBC3F6.03	0.858565	0.858565	0.906262	1.01572	0.860551	0.97942
4193880	SPBC3F6.04c	1.12896	0.981119	1.13918	1.28343	0.974905	1.10573
4201080	rga1,SPBC3F6.05	1.39474	1.57189	1.28699	1.29459	1.24258	1.38511
4202860	alg6,SPBC3F6.06c,SPBC342.01c	1.4914	1.7593	1.34723	1.55563	1.09936	1.20164
4206970	SPBC342.02	1.08925	1.20164	1.22944	1.04006	1.28788	1.10701
4208870	SPBC342.03	1.14076	1.14671	1.11265	1.10573	1.03288	1.07177
4210760	SPBC342.04	1.06253	0.91067	0.965936	1.13027	0.920188	1.16675
4214700	crb2,SPBC342.05	0.990801	1.08485	1.22603	1.00173	0.770215	1.03706
4215720	SPBC342.06c	0.960928	0.950989	0.825878	1.0924	0.933033	1.03168
4217360	rpn12,mts3,SPBC342.07,SPBC16G5.01	1.14671	1.05885	1.10343	1.0811	0.959264	0.959264
4218360	SPBC16G5.02c	0.718636	0.845279	0.767373	0.819321	0.909618	0.854114
4220860	SPBC16G5.03	0.861546	0.738413	0.890076	1.20581	0.89296	0.87206
4222000	SPBC16G5.04,mrpl23	0.998269	1.06622	1.13446	1.36604	1.04006	1.25122
4223170	SPBC16G5.05c	0.91067	0.942785	0.988971	0.917004	0.946058	1.00696
4225320	SPBC16G5.06	1.40444	1.25701	1.17283	1.43147	1.02337	1.18921
4226570	SPBC16G5.07c	0.991373	1.00347	1.2518	1.22901	1.24833	1.13092
4229600	trp4,SPBC16G5.08	1.18646	1.17691	1.04826	1.1607	1.04247	1.16272
4232000	SPBC16G5.09	0.982821	0.982821	0.964598	1.21419	0.911722	1.26576
4234420	SPBC16G5.10	0.89969	1.02101	0.961927	1.01396	0.97716	1.09809
4235260	bag101,bag1-a,bag1,SPBC16G5.11c	0.880666	1.17487	1.00556	1.13288	1.10191	1.07363
4236270	top3,SPBC16G5.12c	1.1434	1.07736	1.06585	1.18509	1.2283	1.11729
4239210	SPBC16G5.13	1.06992	1.10957	1.264	0.99654	1.15669	1.14274
4240450	rps3,SPBC16G5.14c		0.893475	1.05702	0.874583	1.6077	1.04608
4242720	fkh2,SPBC16G5.15c	1.00521	1.23542	1.13446	1.08172	1.03766	1.1487
4248140	SPBC16G5.16	0.840173	0.88069	0.684231	0.742302	0.802201	0.901032
4250870	SPBC16G5.17	0.817902	0.809442	0.731029	0.777366	0.82932	0.912249
4252690	erg24,SPBC16G5.18	1	1	1.20748	0.748721	0.823591	1.04972
4253890	SPBC16G5.19	1.18099	1.00347	1.16959	1.13879	0.909618	0.991373
4255660	SPBC1652.01	1.11214	0.965936	1.10957	1.0811	0.918064	0.991373
4259630	aap1,SPBC16A3.20c,SPBC1652.02	0.687771	0.60395	0.7495	0.959264	0.791869	0.837987
4262430	SPBC16A3.19	0.997692	0.809442	0.869345	1.11729	0.840896	0.867539
4264620	SPBC16A3.18	0.808041	0.790041	0.811127	0.929805	0.838956	0.895025
4268660	SPBC16A3.17c	0.954842	0.91067	0.967276	1.11342	1.12506	0.842355
4269750	SPBC16A3.16	0.964264	0.974342	0.855002	0.697372	0.876606	0.817902
4271690	nda2,SPBC16A3.15c	0.679871	0.75132	0.817902	0.794159	0.915945	0.873573
4273250	SPBC16A3.14	0.837987	0.734584	0.832776	0.812252	0.754364	0.836536
4274660	meu7,SPBC16A3.13	0.840896	0.876606	0.877822	0.87206	0.848704	0.960928
4278210	SPBC16A3.12c	1.18921	0.89969	1.04102	1.15936	0.797377	0.913831
4279040	eso1,SPBC16A3.11	0.955945	0.838956	0.926588	0.822165	0.884745	0.816486
4282280	SPBC16A3.10	0.926588	0.668964	0.75891	0.7457	0.728668	0.716978
4284960	ufd1,SPBC16A3.09c	0.796916	0.788673	0.872968	0.896577	0.890899	0.840896
4286570	SPBC16A3.08c	0.846745	0.80107	0.935624	1.14671	0.926588	0.917004
4288450	nrm1,SPBC16A3.07c	1.28343	1.14671	0.95396	1.01748	1.06437	0.907519
4289530	SPBC16A3.06	0.794159	0.803851	0.817902	1.01045	0.823591	0.815072
4291850	rae1,SPBC16A3.05c	0.714497	0.710792	0.876606	0.795536	0.92445	0.89969
4293100	SPBC16A3.04,rsm25	0.879649	0.746131	0.837407	0.929805	0.743979	0.875088
4297020	lyn1,SPBC16A3.03c	0.864537	0.820742	0.943438	1.0693	0.937355	1.14472
4300000	SPBC16A3.02c	0.703847	0.752623	0.737135	0.960928	0.972655	0.947698
4301150	spn3,SPBC16A3.01,SPBC543.01c	0.802459	0.737135	0.902501	1.0924	0.878633	1.0811
4303570	SPBC543.02c	0.962594	0.926588	0.91764	0.965936	0.926588	0.928195
4305440	pku80,SPBC543.03c	1.00231	0.90125	0.903753	0.904379	0.874583	0.852635
4309320	SPBC543.04	0.898132	0.96929	0.911301	0.907519	0.890899	0.869043
4310210	SPBC543.05c	0.961483	0.879649	0.87904	0.959264	0.913831	0.974342
4312510	SPBC543.06c	0.964264	0.866037	0.99585	0.986233	0.92445	0.870551
4315140	pek1,skh1,mkk1,SPBC543.07	0.782773	0.662044	0.964598	0.837987	1.10445	0.806642
4316760	SPBC543.08	1.04247	0.854114	1.13761	1.20372	0.903335	1.0811
4319900	SPBC543.09	0.864537	0.737135	1.02669	0.879649	0.926588	0.802459
4321060	SPBC543.10	1.02811	0.791412	0.877822	1.10382	0.846745	0.928195
4322410	SPBC543.11c,SPBC16C6.01c	0.926588	0.784584	0.902501	0.873573	0.868541	0.861546
4324280	vps1302,vps13b,SPBC16C6.02c	0.89969	0.750886	0.99447	1.06437	0.795536	0.873573
4334730	SPBC16C6.03c	1.14671	1.20164	0.770571	0.833642	1.20025	0.783226
4336690	SPBC16C6.04	0.955945	0.936272	0.99585	0.962594	0.97041	0.802459
4337790	SPBC16C6.05	0.907519	0.76977	0.921464	1.01924	0.913831	0.848214
4342830	pep1,vps10,SPBC16C6.06	0.842842	0.730775	0.955283	0.852635	1.00463	1.03347
4344180	rpt1,SPBC16C6.07c	0.812252	0.891928	0.816769	1.01748	0.814131	0.926588
4346830	qcr6,SPBC16C6.08c	1.00463	0.913831	1.09885	0.937896	1.01396	0.989657
4350140	ogm4,SPBC16C6.09,oma4	0.952638	0.846745	0.935624	1.0299	0.968171	0.981119
4352670	chp2,SPBC16C6.10	0.977725	0.855595	0.836246	1.08485	1.01866	0.96929
4353880	rpl3201,rpl32-1,SPBC16C6.11	0.80107	0.71326	0.712025	0.832199	1.10191	0.947698
4354850	SPBC16C6.12c	0.887304	1.0122	1.07923	1.45146	1.00463	1.13879
4356810	sec27,SPBC16C6.13c	0.856584	0.941152	0.761017	1.02101	0.862542	0.917004
4360760	SPBC244.02c	1.20581	1.18509	1.42603	1.28343	0.939523	1.24186
4364110	sid4,SPBC244.01c	1.17283	0.99654	0.944747	0.931418	0.988514	0.928195
4365130	SPBC1539.01c	1.10765	1.06437	0.939523	1.25266	1.06683	1.13092
4366520	SPBC1539.02	0.95705	0.891928	0.874179	0.864537	0.913831	1.05154
4367740	SPBC1539.03c	0.972655	1.07923	0.980779	1.06253	0.89296	1.04608
4370910	SPBC1539.04	0.837987	0.984525	0.820173	0.87206	0.82169	0.845279
4373930	SPBC1539.05	0.998269	0.981119	1.27456	1.43147	0.939523	1.23971
4374850	SPBC1539.06	1.10957			0.752623
4376060	SPBC1539.07c	0.928731	0.881175	1.20414	1.18715	1.15669	1.08485
4378340	SPBC1539.08	1.02101	0.851159	1.30858	1.22264	1.08172	1.12896
4379490	trp1,SPBC1539.09c	1.16743	1.09809	1.22264	1.14472	1.15669	1.2079
4382790	SPBC1539.10	1.08298	0.977725	1.07475	1.02101	1.0693	0.987943
4383760	SPBC1539.11c,SPBC1289.01c,chr4,cfh3	0.750019	0.981686	0.68302	0.63728	0.757858	0.822165
4386880	uap2,SPBC1289.02c	0.725728	0.764453	0.64797	0.563505	0.872564	0.725728
4388490	spi1,SPBC1289.03c	1.42405	0.768438	0.737135	0.840896	0.91067	0.972655
4390570	pob1,SPBC1289.04c	0.812252	0.870551	0.853818	0.712025	0.852635	0.858565
4394100	vma10,SPBC1289.05c	1.12311	0.895025	0.984866	0.998269	0.676737	1.06191
4396220	SPBC1289.06c	0.891928	0.753929	0.82932	1.15136	0.791869	0.790041
4398200	rpc40,SPBC1289.07c,rpa42	0.937355	0.82932	0.95	0.89969	1.00463	0.977725
4400330	SPBC1289.08	0.982821	0.907519	0.778085	0.664343	1.22688	0.972655
4401450	tim21,SPBC1289.09	1.12896	1.02633	1.02669	1.06069	1.13288	0.960928
4402780	SPBC1289.10c	0.872564	0.775125	0.779165	0.83702	1.00231	0.931418
4407310	spf38,SPBC1289.11,cwf17	0.803851	1.08298	0.987601	0.991373	1.0693	1.29012
4408640	SPBC1289.12	0.972655	0.933033	1.04972	1.13485	0.939523	1.01748
4410380	SPBC1289.13c	1.13813	0.989657	1.15509	1.25122	1.06437	1.13485
4414700	SPBC1289.14,SPBC8E4.10c	1.09429	0.97942	1.19748	1.09809	1.05702	1.06807
4420140	SPBC1289.17,Tf2-11,Tf2-11	1.21961	1.02904	1.19723	1.21502	0.976457	1.1222
4426390	SPBC1289.15,SPBC8E4.07c	0.937355	0.864537	1.00835	0.993092	0.835088	0.933033
4428640	SPBC1289.16c,SPBC8E4.06	0.835088	0.915416	0.95396	1.10382	1.11214	0.998269
4433060	SPBC8E4.05c	0.888843	0.949342	1.00556	1.38511	0.95705	1.09429
4434700	SPBC8E4.04	0.876606	0.91067	0.821311	1	1.03766	1.09619
4436560	SPBC8E4.03	0.911722	0.809442	1.11111	1.25266	1.06191	1.11342
4441840	SPNCRNA.117	1.19334	1.12117	1.04391	0.82932	1.23971	0.95429
4445120	SPBC8E4.02c	0.891928	0.94442	0.887611	0.747425	0.786399	0.915416
4447450	SPBC8E4.01c,SPBP4G3.01	0.961493	1.00449	1.01082	1.26793	1.04249	1.30076
4450240	pho1,SPBP4G3.02	0.990801	0.967612	0.978063	0.909093	0.935191	0.917004
4455340	SPBP4G3.03	1.03886	1.00521	1.41421	1.32869	1.18099	1.38511
4463200	SPBPB2B2.02	1.09619	0.942785	1.10038	1.09051	0.926588	1.07425
4468940	SPBPB2B2.05	1.06069	0.949342	0.882703	0.838956	0.939523	1.08673
4471460	SPBPB2B2.06c	1.30435	1.37078	1.19086	1.31722	1.15136	1.13879
4476430	SPBPB2B2.07c	1.18747	0.917407	1.09152	1.12733	0.963496	1.35264
4478210	SPBPB2B2.08	1.10765	1.25484	1.08673	0.832199	1.05214	1.04247
4481270	SPBPB2B2.09c	0.95429	0.856584	1.02954	1.04066	0.972655	1.02101
4484670	SPBPB2B2.10c	0.90125	0.803851	1.00139	1.0693	1.03049	1.11535
4486480	SPBPB2B2.11	0.862542	0.825019	0.769504	0.858565	0.868541	0.998269
4487760	SPBPB2B2.12c	0.810378	0.791412	0.835088	1	0.92445	1.04066
4491540	SPBPB2B2.13	0.935191	0.835088	1.07624	0.846745	1.10957	1.06992
4494770	SPBPB2B2.14c	1.18297	1.00935	1.15507	1.13244	0.958618	1.21976
4498480	SPBPB2B2.15	1.00048	0.871225	1.16101	1.18036	1.02642	1.15126
4500190	SPBPB2B2.16c	0.733553	0.707304	1.0325	1.03345	0.944779	1.09453
4502340	SPAC977.03	1.06653	1.07278	1.07981	1.06928	1.06945	1.20998
4503940	SPBPB2B2.17c	1.14597	0.998961	1.12082	1.23395	0.96731	1.28559
4504980	SPBPB2B2.18	1.23114	0.976032	1.07923	1.16205	0.920188	1.16675
4506120	SPBPB2B2.19c	1.23951	0.950273	1.19371	1.33867	0.943928	1.23482
4508830	SPBPB2B2.20c,SPBCPT2R1.01c	1.11362	1.00302	1.06578	1.09293	0.930512	1.0828
4510490	SPBCPT2R1.02	0.90125	0.965936	1.34723	0.929805	0.965936	0.982821
4514190	SPBCPT2R1.03	1.02278	0.891928	1.22603	1.15069	1.04247	1.3218
4515940	SPBCPT2R1.04c	1.11362	1.00302	1.06578	1.09293	0.930512	1.0828
4522010	SPBCPT2R1.06c	0.982821	1.14274	1.10191	1.3036	1.24833	1.44143
4523040	mRNA	1.09921	0.841626	1.31245	1.5719	1.0635	1.64366
4525390	SPBCPT2R1.07c	0.904379	0.881175	0.888843	1.19334	0.97041	1.10573
4528170	SPBCPT2R1.08c	1.03457	0.888684	1.11212	1.3016	1.06325	1.45333
4551600	Telomere	0.769104	0.592033	0.916369	0.973498	0.647671	0.803851
