# Supplementary material for: Checkpoint independence of most DNA replication origins in fission yeast
Source: BMC Mol Biol. 2007 Dec 19;8:112. doi: 10.1186/1471-2199-8-112 (PMC2235891; doi:10.1186/1471-2199-8-112)
Supplement: Additional file 6 — Microarray measurements of copy number changes throughout chromosome 3. Similar to Additional File 4, but for chromosome 3 [file 1471-2199-8-112-S6.xls]

## Sheet: Chromosome 3 data
Probe_Center	Gene_Name	AVG_1164_2hr_15mM	AVG_1164_4hr_15mM	AVG_1257_2hr_15mM	AVG_1257_4hr_15mM	AVG_1260_2hr_15mM	AVG_1260_4hr_15mM
3479.5	ars3001a	1.13485	1.02337	0.964598	0.94442	1.04729	1.13879
14349.5	ars3001b	1.13485	1.02337	0.964598	0.94442	1.04729	1.13879
28871.5	SPCP20C8.01c	1.37626	1.40445	1.26624	1.18785	0.96241	1.12038
31330.5	SPCP20C8.02c	1.5651	1.62369	1.44239	1.51571	1.34088	1.35499
44780	nic1,SPCC1884.02,SPCC757.01	1.18099	1.33099	0.991717	1.20372	0.920188	1.16675
46203.5	SPCC757.02c	1.48452	1.50004	1.24487	1.10191	1.01866	1.24833
48031.5	SPCC757.03c	1.12506	1.29684	1.29594	1.25919	0.895025	1.13027
52063	SPCC757.04	1.31494	1.28788	1.22944	1.08172	1.06191	1.12701
53451	SPCC757.05c	1.23685	1.31039	1.06437	1.31722	1.20581	1.02101
55826	SPCC757.06	1.00521	1.03347	1.32869	1.18509	0.761368	1.12766
57281	ctt1,cta1,SPCC757.07c	0.991373	1.31267	1.04972	1.18921	1.02574	1.13879
63763.5	SPCC757.08	1.19748	1.29012	1.32685	1.31039	1.00696	1.13288
65896.5	rnc1,SPCC757.09c	0.784584	1.09051	0.835088	0.786399	1.23399	0.982821
68912	vph2,SPCC757.10	1.08298	1.05885	1.0629	1.10573	1.09429	0.984525
70140	SPCC757.11c	1	1.24617	0.951318	0.782773	0.816014	0.905948
74950.5	SPCC757.12	1.3218	1.24186	1.62676	1.45397	1.10701	1.23542
79146.5	SPCC757.13	1.30134	1.24186	1.14552	1.18921	1.05946	1.13879
81462.5	SPCC757.14,SPCC613.01	1.51922	1.61328	1.16473	1.31951	1.07923	1.05519
84014.5	SPCC613.02	1.12701	1.15869	0.99447	1.08673	1.00463	1.09429
85628	SPCC613.03	1.10957	1.09619	1.08523	1.31722	1.1355	1.08298
86994.5	rng3,SPCC613.04c	1.24258	1.33561	0.969962	0.946058	0.782773	1.07363
89218.5	rpl35,SPCC613.05c	0.965936	0.998269	0.99447	1.08673	1.1487	0.94442
90076	rpl902,rpl9-2,SPCC613.06	0.915416	1.00696	0.908778	0.78187	0.922316	0.993092
92209	SPCC613.07	0.884234	0.957603	0.955283	0.780516	0.831238	0.95429
93882.5	SPCC613.08	1.19956	1.1	0.870551	0.965936	1.02574	0.89969
95658	SPCC613.09	1.29012	1.04427	1.21757	1.26138	1.01866	1.02278
97614.5	qcr2,SPCC613.10	0.974342	0.936272	1.07029	1.07549	0.946058	1.00521
99151.5	meu23,B13958-2,SPCC613.11c	1.01045	0.947698	0.896267	0.82932	0.799221	0.904379
100508	raf1,dos1,cmc1,clr8,SPCC613.12c	0.851159	0.816486	0.906262	0.960928	1.00696	0.921784
103029	rhp16,rad16,SPCC613.13c,SPCC330.01c	0.970971	0.855595	0.99447	1.05702	0.937355	0.991373
106841	SPCC613.14,SPCC330.02	1.05458	0.896577	1.02101	0.933033	1.07177	1.04972
110166	SPCC330.03c	0.852635	0.929805	0.959264	1.16473	0.870551	0.96929
112716	SPCC330.04c	0.730775	0.981119	1.0324	0.844791	1.00463	1.06437
118706	SPCC330.06c	1.59107	1.03526	1.16473		1.25266	1.12506
120631	SPCC330.07c	1.28196	1.37603	1.62352	1.53672	1.3138	1.20895
123126	ars3002	1.67888	1.4871	1.97247	1.6358	1.07177	1.53688
125512	alg11,gmd3,SPCC330.08	1.26284	1.29459	1.22434	0.965936	1.43396	1.15269
128621	SPCC330.09	1.27235	1.26138	1.22774	1.2505	1.17555	1.18509
130684	pcm1,SPCC330.10	1.09051	1.51309	0.886382	1.06191	1.02574	1.12701
134959	btb1,SPCC330.11	0.888843	1.0479	0.939523	1.04608	1.00231	1.04972
136246	sdh3,SPCC330.12c	0.730775	0.852635	0.890076	0.827884	0.788218	0.861546
137370	rpc37,SPCC330.13	0.779165	0.893475	0.702222	0.817902	0.831238	0.802459
138368	rpl2402,rpl24-2,SPCC330.14c	0.947698	0.91067	0.921464	1.0479	0.90125	0.898132
139687	SPCC330.15c,SPCC320.14	0.838956	0.720715	0.90125	0.876606	0.860551	0.773782
142292	ark1,SPCC330.16,SPCC320.13c,aim1	0.82169	0.976032	0.926588	0.874583	0.954842	0.904379
143546	SPCC330.17c,SPCC320.12	0.909093	0.798298	0.815637	0.952638	1.2086	0.909093
145032	SPCC330.18,SPCC320.11c	1.02633	0.857079	1.16959	0.981119	0.838956	1.08423
146548	srp72,SPCC320.10	1.21841	1.02811	1.01677	1.44393	0.928731	0.881175
149504	hem15,SPCC320.09	1.0479	0.95429	1.28343	1.32256	0.941696	0.959264
151912	SPCC320.08	0.842842	0.891928	1.02385	0.987943	1.12246	0.931418
157586	mde7,SPCC320.07c	0.858565	0.840896	0.933033	0.857079	0.897095	0.855595
158847	SPCC320.06	0.849685	0.875088	0.898755	0.962594	0.918064	0.891928
160657	SPCC320.05	1.14605	1	1.02669	0.864537	0.946058	0.858565
165173	SPCC320.04c	1.07923	0.936272	1.02101	0.675175	1.03049	0.866037
166229	SPCC320.03	0.813661	0.921784	0.722966	0.596668	0.864537	0.668964
175405	SPCC320.02c,SPCC1235.01	1	0.780516	0.82932	0.673617	0.703847	0.843816
177790	bio2,SPCC320.01c,SPCC1235.02	0.712025	0.655197	0.814508	0.80107	0.897095	0.765779
180276	SPCC1235.03	0.705475	0.812252	0.792235	0.785945	0.880666	0.759173
181437	SPCC1235.04c	1.00696	0.918594	0.866938	1.00347	0.782773	0.891928
183664	SPCC1235.05c	0.909618	0.95429	0.906262	0.960928	0.95705	0.896577
189510	sif1,SPCC1235.06	1.38992	1.28937	1.19416	1.14274	1.10957	1.06253
191410	fta7,SPCC1235.07,sma7	1.42734	1.21419	1.29594	1.39474	0.997692	1.1
192774	pdh1,SPCC1235.08c	1.23971	1.18099	1.15029	1.14671	0.915945	1.20581
196024	SPCC1235.09	1.01572	1.03886	0.864537	0.80107	0.92445	0.989657
197388	sec6,SPCC1235.10c	1.02811	1.11729	1.12039	1.12311	0.890899	1.10191
200670	SPCC1235.11	1.16878	1.41421	1.27279	0.950439	1.16205	1.26795
201974	mug146,SPCC1235.12c	1.35896	1.15269	1.37554	0.947698	0.989657	1.15936
206028	ght6,meu12,SPCC1235.13	1.07736	1.0122	0.94737	0.846745	1.34412	0.99654
213370	ght5,SPCC1235.14	1.03288	1.0299	0.869345	1.02278	1.19472	0.881175
216554	dga1,SPCC1235.15,SPCC548.01	0.976032	1.13682	0.849096	0.842842	1.12506	1.09619
221528	wtf4,SPCC548.03c	1.14373	1.22105	1.16912	1.29023	1.1085	1.16583
223616	SPCC548.04	1.09809	1.05336	0.921464	1.32409	1.00696	1.08423
224422	SPCC548.05c	0.96929	1.17895	0.83047	0.987943	1.09177	1.03347
227295	SPCC548.06c	1.1355	1.05885	1.07923	0.867539	1.22264	1.16675
233220	ght1,SPCC548.07c	1.10382	1.13288	1.13761	1.12506	1.16473	1.12117
238848	SPCC1529.01,SPCC794.14	1.15669	1.43893	1.29774	1.21419	1.12766	1.22901
240328	SPCC794.01c	1.07177	1.15669	1.01537	0.982821	1.17555	0.937896
244566	SPCC794.02	1.35038	1.20202	1.08082	1.06747	0.923432	1.01025
247149	SPCC794.03	0.972655	1.08862	0.905006	0.896577	1.04247	0.982821
249003	SPCC794.04c	1.11729	1.10382	1.39862	1.3036	1.06437	1.13879
254808	Tf2-like Retrotransposon	1.21961	1.02904	1.19723	1.21502	0.976457	1.1222
261519	SPCC794.06	0.866537	1.1607	0.859756	0.960928	0.882703	0.884745
264001	SPCC794.07	0.840896	0.94442	0.920188	0.983957	0.90125	0.934651
267480	SPCC794.08	0.844791	0.965936	0.798852	1.25266	0.941696	0.873573
268576	ef1a-a,SPCC794.09c	0.90396	0.976367	0.894855	1.10467	1.01533	0.919926
272002	SPCC794.10	1.12701	1.02456	1.00975	0.837987	0.793701	0.805245
273542	SPCC794.11c	0.737135	0.986233	0.761017	0.756546	0.948246	0.677128
275952	mae2,SPCC794.12c	0.905948	0.879649	0.963262	1.17827	0.903335	1.06807
279118	SPCC794.15	1.24833	1.71317	1.19748	1.28343	1.1487	1.23971
280334	SPCC553.12c,SPCC794.13	1.20025	1.2812	1.23114	1.07923	1.04488	1.13682
282238	SPCC553.11c	1.13879	1.19127	1.0629	1.08485	1.28046	1.16473
283728	SPCC553.10	1.09809	1.15469	1.20581	1.01045	1.55833	1.19748
288612	spb70,SPCC553.09c,pol12	1.3566	1.38032	1.34723	1.06191	1.24545	1.10191
292620	SPCC553.08c	0.939523	1.10701	1.05848	1.3333	1.0163	1.20999
294714	SPCC553.07c	1.26357	1.36604	1.02101	1.72608	0.988514	1.22901
295930	SPCC553.06	1.18921	1.31039	1.41177	1.34102	1.12506	1.31646
300756	cyp9,SPCC553.04	1.32869	1.18304	1.25006	1.53156	1.13288	1.21209
302729	SPCC553.03	1.10573	1.10382	0.987601	1.37872	1.06683	1.27899
306297	SPCC553.02	1.29235	1.15269	1.20414	1.10191	1.17555	1.09619
312334	SPCC553.01c,SPCC736.01c	1.21209	1.30812	1.16635	1.22476	1.35347	1.23114
313772	SPCC736.02	1.36604	1.32409	1.31039	1.21139	1.10191	1.0811
314904	SPCC736.03c	1.17283	1.3036	0.969962	1.29012	1.08673	1.10573
317032	gma12,SPCC736.04c	0.905948	0.952638	0.825878	0.723217	1.07674	0.947698
321222	SPCC736.05,wtf7	0.913831	1.29684	1.02527	0.950989	1.00928	0.960928
324591	SPCC736.06	0.990801	0.957603	1.15349	0.915416	0.833161	1.05885
325180	SPCC736.07c	1.0163	1.04427	0.849096	0.898132	0.926588	1.02456
329052	SPCC736.08	0.94442	1.08673	1.02101	1.14671	1.08423	1.19956
330032	SPCC736.09c	1.1	1.12117	1.14076	1.13485	1.07674	1.13485
332214	SPCC736.10c,mrps8	1.47172	1.54489	1.19582	1.02811	1.55833	1.18715
336448	ago1,csp9,SPCC736.11	1.17827	1.13682	1.03383	1.01748	1.06191	1.14076
338744	SPCC736.12c	1.05602	0.994924	1.02175	1.05117	1.09364	1.0128
341180	SPCC736.13	0.926588	1.04247	1.01396	1.28565	1.15402	1.03706
345386	dis1,SPCC736.14	0.97942	0.912249	0.832776	1	0.913831	0.867539
349779	SPCC736.15	0.780967	0.961483	0.890384	0.920188	1.18921	0.819321
356736	SPCC594.01,SPCC736.16	1.01748	1.17487	1.27235	1.40444	0.926588	1.07177
358540	SPCC594.02c	0.851159	1.24833	0.704172	0.773782	1.18099	0.933033
361559	SPCC594.03	0.884234	0.929805	0.795536	0.854114	0.810378	0.90125
362973	SPCC594.04c	1.40201	1.39716	0.991717	1.35035	0.93088	1.13879
364810	SPCC594.05c	1.33176	1.56645	1.28699	1.42158	1.24258	1.39716
366334	SPCC594.06c	1.59383	1.65864	1.32317	1.32562	1.28343	1.30812
368505	SPCC594.07c	1.67018	1.64718	1.25876	1.06191	1.52979	1.19541
371460	qcr9,SPCC1682.01	1.53688	1.51222	1.85318	1.30812	1.24833	1.38032
373117	mcm3,SPCC1682.02c	1.28343	1.40932	1.52203	1.2079	1.35347	1.35191
376262	mug174,SPCC1682.03c	0.96929	1.16675	0.741234	0.884234	1.12506	1.04247
378578	cdc31,SPCC1682.04	1.10957	1.10191	1.17936	1.34957	0.99539	1.22476
379336	SPCC1682.05c	0.854114	1.05519	0.907519	1.16272	1.01396	1.02811
382718	SPCC1682.06	1.22191	1.00386	1.18108	1.30212	0.911761	1.07952
385434	ssl1,SPCC1682.07	0.816014	1.12311	0.916369	0.672062	0.97716	1.11342
386692	mcp2,SPCC1682.08c	0.904379	1	0.660669	0.761808	0.795536	0.815072
389038	SPCC1682.09c	0.868541	1.06069	0.94737	1.43644	0.918064	1.18646
391278	rpn8,SPCC1682.10	1.08925	1.31267	0.987601	0.993092	0.907519	0.949342
392776	SPCC1682.11c	1.16473	1.37554	0.944747	1.06437	1.05214	1.08862
395210	SPCC1682.12c,ubp16	1.47427	1.48968	1.45196	1.22476	1.18921	1.16675
399470	SPCC1682.13	1.28343	1.39474	1.7219	1.93187	1.47427	1.24186
401107	rpl1902,rpl19-2,SPCC1682.14	1.13485	1.03347	1.18099	0.896577	1.29834	1.16272
404009	SPCC1682.15	1.03766	1.22688	1.06142	1.14605	1.17827	1.0924
406905	rpt4,SPCC1682.16	0.961483	1.02811	1.01537	1.03049	1.05214	1.09809
408480	SPCC306.02c	1.06807	1.13682	1.10038	1.03706	0.895025	1.10382
410485	cnd2,SPCC306.03c	1.10191	1.10957	1.18263	1.04427	1.09177	1.0811
413288	set1,SPCC306.04c	0.941696	0.929805	0.888843	1.03347	0.983957	0.915416
417265	ins1,SPCC306.05c	0.912249	1.17487	0.84792	0.875088	1.01396	0.923382
418932	SPCC306.06c	0.955945	0.843816	1.07029	1.10191	0.993092	1.04066
420350	SPCC306.07c	1.05885	1.06437	1.29594	1.18921	0.993092	1.17895
421928	SPCC306.08c	0.947698	0.933033	0.993092	0.813661	1.24833	0.97942
425202	cap1,cap,SPCC306.09c	1.1487	1.38831	1.18921	0.961483	1.60214	0.812252
428432	wtf8,SPCC306.10	1.41418	1.13499	1.15555	1.18331	0.99006	1.20521
431226	SPCC306.11	0.756109	0.760489	0.874179	0.673617	0.773782	0.740977
432678	alp16,SPCC4G3.19	0.977725	0.888843	0.976032	0.955945	0.888843	0.83702
436264	SPCC4G3.18	0.994815	0.920188	1.1065	1.02278	0.988514	0.998269
439288	SPCC4G3.17	0.915416	0.795536	0.842063	0.761808	0.856584	0.913831
440632	SPCC4G3.16	0.82169	0.82932	0.762072	0.928195	0.868541	0.777816
442446	SPCC4G3.15c	0.898132	0.888843	0.93045	0.788673	0.698985	0.864537
443604	SPCC4G3.14,mdj1	0.869043	0.876606	0.95	1.00231	1.01396	0.820742
445788	SPCC4G3.13c	0.806642	0.737135	0.926588	0.737135	1.04247	0.923382
449246	SPCC4G3.12c	0.915945	0.924984	1.09885	0.97942	1.01162	0.970971
450896	SPCC4G3.11	0.976032	0.882703	0.839732	0.803851	0.965936	0.909093
453951	rhp42,rhp4b,SPCC4G3.10c	1.03706	1.07923	0.991717	0.954842	0.814131	0.812252
456841	SPCC4G3.09c,gyp3	0.955945	0.934651	0.875391	0.681444	0.965936	0.952638
458700	psk1,SPCC4G3.08	0.950989	1.04066	0.948684	0.913831	0.844791	0.957603
460972	SPCC4G3.07c	0.918064	0.981119	1.03958	0.949342	1.13288	1.00696
462156	SPCC4G3.06c,mrpl4	0.788673	0.907519	0.76313	0.768438	1.17827	1.01572
464139	mus81,SPCC4G3.05c	0.97716	1.10957	0.813379	0.891928	0.862542	0.881175
465617	coq5,SPCC4G3.04c	1.06992	1.09619	1.10496	1.2283	1.03526	1.13682
467112	SPCC4G3.03	0.842842	1.07736	0.88148	1.33099	1.13027	1.05885
469085	aph1,SPCC4G3.02	1.19334	1.19127	1.16312	1.07736	1.24833	1.02456
471075	SPCC4G3.01,SPCC364.07	1.23328	1.32409	1.53901	1.11987	1.59475	1.10957
475002	SPCC364.06	1.33793	1.62732	1.32869	1.47172	1.34102	1.18509
476503	vps3,SPCC364.05	1.10957	1.11535	1.29594	1.22052	1.10191	1.17487
481316	SPCC364.04c	1.10191	1.22476	1.08673	1.13813	1.00231	0.977725
482559	rpl1702,rpl17-2,rpl17,SPCC364.03	0.948246	0.95429	1.12039	1.0087	1.31646	0.998269
484350	bis1,SPCC364.02c	0.805245	1.02811	0.943438	0.817902	1.28046	0.893475
485449	SPCC364.01	1.13092	1.09619	1.14393	0.993092	1.14605	1.00521
488188	SPCC970.11c,wtf9	1.41418	1.13499	1.15555	1.18331	0.99006	1.20521
491590	SPCC970.10c	0.948246	0.942785	0.94737	1.02101	0.752623	0.976032
493228	sec8,SPCC970.09	0.934651	0.926588	0.955283	1.0693	0.937355	1.02633
497362	SPCC970.08	0.97942	0.949342	0.898755	0.75132	0.89296	0.91067
502091	raf2,dos2,cmc2,clr7,SPCC970.07c	1.3692	1.39233	1.22095	1.21841	1.15669	1.06992
503964	SPCC970.06	1.06437	1.27899	1.2466	1.1487	1.11729	1.1
506768	rpl3601,rpl36-1,SPCC970.05	1.50525	0.926588	0.939523	1.23114	1.96564	2.26577
508696	mob2,SPCC970.04c	1.63959	1.6245	1.07923	1.18099	1	1.07549
510736	SPCC970.03	1.06622	1.2812	1.10496	0.957603	1.08925	1.15669
513020	SPCC970.02	1.21419	1.32639	1.03814	1.47427	1.15136	1.30812
514419	mis18,SPCC970.12	1.12766	1.46409	1.04972	1.13288	1.09683	1.0924
515392	rad16,rad10,rad20,swi9,SPCC970.01	1.47172	1.59937	1.59107	1.49485	1.37237	1.42899
522076	prp11,SPCC10H11.01	0.959264	1.14076	1.18921	1.12117	1.26284	1.02811
524632	cwf23,SPCC10H11.02,SPCP31B10.01	1.28343	1.69937	1.50733	1.4871	1.30737	1.30586
525588	SPCP31B10.02	1.31267	1.51922	1.21757	1.31494	0.972655	1.17555
526470	med31,soh1,sep10,SPCP31B10.03c	1.3036	1.6077	1.36983	1.1607	1.06191	1.14472
528182	SPCP31B10.04	1.19748	1.1708	1.08373	1.10191	1.17827	1.01572
530410	SPCP31B10.05	0.926588	1.11922	1.02954	1.01924	1.10701	1.09619
536254	SPCP31B10.06	0.968171	0.962594	1.00417	0.840896	0.965936	0.842355
539374	eft202,SPCP31B10.07		0.995842	1.2769	1.3187	1.18302	1.4035
540474	rpl35a,rpl33,SPCP31B10.08c	0.93072	0.977181	1.04869	1.06031	0.977536	0.92669
545082	SPCP31B10.09,SPCC962.01	0.797377	0.813661	0.753667	0.861546	0.903335	0.738413
546504	bir1,cut17,pbh1,SPCC962.02c,SPCP31B10.10c	1.09177	0.952638	1.03097	0.922316	0.884745	0.920188
550984	cut15,SPCC962.03c	0.909618	0.775125	1.00696	0.765779	0.848704	0.792784
553371	rps1201,rps12-1,SPCC962.04,rps12	0.640602	0.777816	0.808881	0.771105	1.09936	0.987943
555707	SPCC962.05	1.12766	1.06437	0.948684	1.07425	0.913831	0.913831
557020	bpb1,sf1,SPCC962.06c	0.939523	0.931418	0.891311	0.984525	1	0.918594
560959	SPCC1672.01	0.989657	1.39474	1.428	1.36131	1.55114	1.38511
562656	sap1,SPCC1672.02c	0.954842	1.07923	0.946058	0.984525	1.15936	1.20581
566342	SPCC1672.03c	1.30737	1.38032	1.48452	1.49226	1.65099	1.27677
568826	SPCC1672.04c	1.45649	1.60214	1.70764	1.78386	1.46409	1.64338
570636	SPCC1672.05c	1.7818	1.38271	1.58008	1.85318	1.55833	1.45146
572122	asp1,SPCC1672.06c	1.59844	1.91853	1.64262	1.66248	1.23971	1.47427
578004	SPCC1672.07	1.39233	1.72309	1.40444	1.2505	1.38831	1.2505
579863	tfa2,SPCC1672.08c	1.31494	1.91521	1.42998	1.67018	1.29834	1.51835
581838	SPCC1672.09	1.02811	1.38751	0.903753	1.10191	1.2086	1.15269
585219	mis16,SPCC1672.10	1.14076	1.21419	0.965936	1.18509	0.952638	1.06437
586225	SPCC1672.11c	0.893475	0.840896	1.05702	1.0811	0.817902	0.984525
590636	SPCC1672.12c	1.02811	1	0.968618	1.15136	0.850667	0.99654
593964	sec15,SPCC1672.13,SPCC1183.01	0.941152	0.984525	0.883928	0.989657	0.926588	0.885768
595738	SPCC1183.02	1.08298	1.09683	1.01677	1.0924	0.842842	0.937896
596753	SPCC1183.03c	1.15936	1.14076	1.07923	1.08423	0.974905	1.0122
598033	SPCC1183.04c	1.26795	1.19127	1.1487	1.32639	1.1487	1.11149
599750	lig4,SPCC1183.05c	1.21419	1.34957	1.27633	1.40932	1.05214	1.19541
603762	ung1,SPCC1183.06	1.34723	1.19541	1.95613	1.72608	1.32869	1.23971
610986	SPCC1183.07	0.95705	1.06253	0.991717	1.22547	1.09177	1.11535
612113	rpl101,rpl1-1,rpl10a-1,SPCC1183.08c	1.02101	1.0811	1.17936	1.13288	0.99539	1.19748
613522	SPCC1183.09c	1.11214	1.23971	1.10496	1.28343	1.23685	1.33793
616302	wtf10,SPCC1183.10	1.35038	1.20202	1.08082	1.06747	0.923432	1.01025
622727	SPCC1183.11,SPCC31H12.01	0.890384	1.00521	0.858565	0.959264	0.897095	0.946058
623968	SPCC31H12.02c	0.896577	1.14274	1.1065	1.15069	0.874583	1.03706
625674	SPCC31H12.03c	0.94442	1.06992	0.94737	0.837987	1.16473	0.998269
627491	rpl1202,rpl12-2,SPCC31H12.04c	0.916663	0.979528	1.02231	1.19835	1.19127	1.16884
629418	sds21,SPCC31H12.05c	0.939523	1.04427	1.08373	1.05519	1.08925	1.06622
633002	SPCC31H12.06	1.33394	1.35762	1.32244	1.30587	1.07149	1.23948
636206	sec231,sec23a,SPCC31H12.07,SPCC5E4.01	1.09683	1.30812	1.35285	1.44894	1.0693	1.2812
637774	ccr4,SPCC31H12.08c,SPCC5E4.02c	1.54489	1.68471	1.264	1.50525	1.28046	1.32639
641105	taf72,SPCC5E4.03c	1.52098	1.3218	1.58447	1.43396	1.65864	1.31951
648840	cut1,SPCC5E4.04	1.02337	1.33099	1.02954	1.26795	1.13813	1.17283
649986	SPCC5E4.05c	0.858565	0.981119	1.21083	1.62169	1.16743	1.39474
651766	SPCC5E4.10c	0.950439	1.25266	0.905006	0.812252	1.03049	1.04427
655900	smc6,rad18,SPCC5E4.06	0.997692	0.913831	1.06881	1.26357	0.860551	1.05336
656859	rpl2802,rpl28-2,SPCC5E4.07	0.86304	0.839441	0.859756	0.795536	1.1434	1.09619
657975	SPCC5E4.08,SPCC16C4.19	1.05702	1.26138	1.16312	1.53156	1.07674	1.217
660064	SPCC16C4.01,SPCC5E4.09,sif2	0.809442	1.04488	1.04681	1.10191	1.01866	1.07923
660948	SPCC16C4.20c	0.981119	1.25919	0.940826	0.898132	0.907519	1
662618	SPCC16C4.02c	1.20999	1.20999	1.31267	1.45902	1.05702	1.09936
664882	pin1,SPCC16C4.03	1.17691	1.24833	1.23114	1.33793	1.02101	0.990801
667792	SPCC16C4.04	1.1708	1.1	1.23285	1.42899	0.974905	1.03886
669028	SPCC16C4.05	0.955945	1.21139	1.27015	0.947698	1.18372	1.04247
670039	SPCC16C4.06c	0.904379	1.07923	0.955283	0.993092	1.08172	0.99654
674567	scw1,SPCC16C4.07	0.939523	1.03706	0.852635	1.08485	1.00696	0.882703
676298	skb15,SPCC16C4.08c	1.04006	1.07363	1.00975	1.03526	0.903335	1.04972
682929	sts5,orb4,SPCC16C4.09	0.913831	0.942785	1.01537	1.09051	0.954842	0.96929
686500	SPCC16C4.10	0.742262	0.920188	1.07923	0.993092	0.974905	0.946058
688345	pef1,SPCC16C4.11	0.913831	0.698985	1.06142	1.0299	0.974905	0.874583
689937	SPCC16C4.12	1.11149	1.07923	1.15349	0.835088	0.831238	1.15136
691414	rpl1201,rpl12-1,rpl12.1,SPCC16C4.13c	0.916663	0.979528	1.02231	1.19835	1.19127	1.16884
692157	sfc4,SPCC16C4.14c	1.00463	0.787308	0.838568	0.739694	1.25992	0.816486
696636	SPCC16C4.15,rml2	0.903335	1.00347	1.05263	0.993092	0.986233	0.998269
698106	SPCC16C4.16c	1.02456	1.02633	0.876606	1.10957	0.888843	0.89969
699528	mug123,SPCC16C4.17	1.08172	0.902814	0.805524	0.949342	0.939523	1.01396
700714	taf50,SPCC16C4.18c	1.08423	1.07923	0.888843	0.827884	0.983957	0.947698
703698	vps5,SPCPJ732.01	0.861546	0.960928	0.987601	0.977725	1.11214	0.981119
706120	SPCPJ732.02c	1.02278	1.11342	1.27103	1.25992	1.20581	1.06437
708585	meu15,SPCPJ732.03	1.29684	1.27677	1.30496	1.08298	1.62076	1.07736
710006	bfr1,hba2,SPCPJ732.04c,SPCC18B5.01c	1.17827	1.22264	1.18263	1.2163	1.11471	1.18304
724358	wee1,SPCC18B5.03	1.18646	1.38992	1.18263	1.13288	1.21139	1.25484
726214	SPCC18B5.04,rsm18	1.05336	1.05885	0.946058	1.03526	1.32869	1.15869
727554	SPCC18B5.05c	1.44393	1.32409	1.31403	1.35896	1.33176	1.29684
729345	erf1,sup45,SPCC18B5.06	0.975863	1.34114
731732	nup61,SPCC18B5.07c	0.981119	1.15869	1.02811	1.10382	1.04488	1.06069
734040	SPCC18B5.08c	1.21139	1.07425	0.986233	1.10573	0.907519	0.95705
737707	SPCC18B5.09c	0.915416	0.950989	1.07177	1.01572	0.816014	0.998269
738365	SPCC18B5.10c	1.20164	0.840896	1.02527	1.06253	0.99539	0.993092
739805	cds1,SPCC18B5.11c	0.790041	0.810846	0.0657894	0.0836205	0.835088	0.817902
742156	SPCC18B5.12,SPCC14G10.01	0.937896	0.882703	1.02669	0.934651	0.844791	0.860551
747092	SPCC18B5.13,SPCC14G10.02	1.06433	0.999444	0.910696	0.858533	0.791339	0.918221
748275	SPCC14G10.03c,ump1	0.977725	0.998269	0.978063	1.09619	1.01162	1.02633
750205	SPCC14G10.04	0.743979	0.942785	0.900002	0.924984	1.29834	0.881175
753752	SPCC14G10.05,SPCC1020.13c	1.02633	0.881175	1.00417	1.18372	1.13813	1.06807
755804	SPCC14G10.06,SPCC1020.12c	1.10957	1.12896	1.08824	0.997692	1.05214	1.02811
757641	SPCC1020.11c	1.29684	1.48195	1.3435	1.64718	0.870551	1.27677
759417	oca2,SPCC1020.10	1.18372	1.24617	1.05702	1.38032	1.01866	1.09809
766681	SPCC1020.09	1.21139	1.21841	1.23285	1.07177	1.20581	1.00696
768403	SPCC1020.08	1.69349	1.34723	1.11574	1.01748	1.29834	1.18921
771000	SPCC1020.07	0.989657	1.31494	1.07029	1.29235	0.954842	1.08298
774064	tal1,SPCC1020.06c		0.9902	1.03444	1.28716	1.0307	1.00363
775510	SPCC1020.05	0.759611	0.907519	0.747425	0.768438	0.974905	0.846745
778448	Tf2-12,SPCC1020.14	1.21961	1.02904	1.19723	1.21502	0.976457	1.1222
783399	rpb6,rpo15,SPCC1020.04c	0.907519	1.23756	0.896267	0.909093	0.835088	0.872564
784530	SPCC1020.03	0.902814	0.987943	0.927873	0.779165	0.884745	0.887304
786958	spc7,SPCC1020.02	1.26868	0.942785	1.18921	1.3333	0.799221	1.13092
795618	pma2,SPCC1020.01c,SPCC1393.01	0.921784	0.955945	0.993092	1.01924	0.868541	0.879649
797189	SPCC1393.02c	0.959264	1.03347	0.933033	0.895025	0.833161	0.86304
798476	rps1501,rps15-1,SPCC1393.03	0.895025	0.760489	0.726986	0.809442	1.11729	1.23399
800328	SPCC1393.04,fta4,sma6	1.02337	0.845279	1.14076	0.848704	0.997692	0.926588
804210	SPCC1393.05	1.00347	1.0693	0.714002	0.771997	0.941696	0.784584
804975	SPCC1393.06c	1.0924	0.898132	0.951318	0.93088	0.952638	0.915416
806762	SPCC1393.07c	1.0299	1.10382	0.880259	0.902814	0.918064	0.95429
813781	SPCC1393.08	1.00928	1.06992	1.07029	1.10765	1.22547	1.09809
815768	SPCC1393.09c	1.15936	1.16473	1.19086	0.950439	1.25992	1.10573
818968	ctr4,SPCC1393.10	1.56374	1.35896	1.86607	1.71317	1.52979	1.31951
821986	SPCC1393.11	1.48195	1.38271	1.62225	1.37793	1.42899	1.13027
823831	SPCC1393.12	1.29235	1.39233	1.48865	1.67018	1.58008	1.10957
826211	SPCC1393.13	1.19334	1.36604	1.20581	1.40932	1.27751	1.24401
829754	SPCC2H8.02	1.46071	1.22476	1.44794	1.51047	1.15136	1.29684
830666	SPCC2H8.03	1.23542	1.30812	1.21209	0.987943	0.832199	1.29235
831790	SPCC2H8.04	1.05885	1.36131	1.09733	1.27235	1.10191	1.01924
832607	SPCC2H8.05c,SPCC63.01c	1.15869	1.31267	0.927873	1.03168	1.17555	0.97716
834602	SPCC63.02c	1.33793	1.45146	1.07624	0.760489	0.874583	0.849685
838442	SPCC63.03	1.3566	1.25266	1.27633	1.32639	1.11987	1.23114
843458	mok14,SPCC63.04	1.03049	1.08485	0.946058	1.05702	0.952638	1.05519
845078	SPCC63.05	1.47427	1.50264	1.26927	1.37872	1.06683	1.17013
846706	SPCC63.06	0.97716	1.10765	0.991717	1.3036	1.41748	1.07923
849269	SPCC63.07	1.05825	1.09109	0.997926		1.81086	1.41573
850600	ppk36,atg1,SPCC63.08c	1.59107	1.44143	1.42011	1.37554	1.51922	1.35896
855027	SPCC63.10c	1.59937	1.66728	1.50943	1.12506	1.52274	1.31267
858496	prp28,SPCC63.11	1.54399	1.39233	1.38319	1.56374	1.42405	1.20999
860054	SPCC63.12c	1.13288	1.38992	1.07475	1.15069	1.59107	1.45146
861977	SPCC63.13	0.887304	1.15869	0.871758	0.864537	1.14076	1.07363
865902	SPCC63.14	0.948246	0.869043	1	0.941696	0.90125	0.95429
868586	SPCC63.15,SPCC16A11.01	0.949342	0.835088	0.83047	0.880666	0.905425	0.89969
871384	SPCC63.16,SPCC16A11.02	0.668964	0.693756	0.747425	0.796916	0.92445	0.790041
872816	SPCC16A11.03c	1.05702	0.972655	1.06142	1.0087	1.13027	0.99654
877310	SPCC16A11.04	1.02456	0.937896	0.927873	0.864537	0.99539	0.955945
878125	dim1,SPCC16A11.05c	0.928195	0.912249	0.859756	1.21419	1.36289	0.846745
879922	gpi10,SPCC16A11.06c	0.89969	0.933033	0.955283	1.05519	1.05702	0.91067
881371	coq10,SPCC16A11.07	0.840896	0.915416	0.997231	0.876606	0.880666	0.942785
883782	SPCC16A11.08	0.919721	0.906776	0.929467
886447	SPCC16A11.09c	0.964264	1.01045	0.887611	0.891928	0.97716	1.01396
887870	oca8,SPCC16A11.10c		1.56374	0.939523	1.07923	0.939523	0.913831
889014	SPCC16A11.11,mrpl31	0.849685	0.838956	1.08673	0.87206	1.07549	0.854607
889868	ubp1,SPCC16A11.12c	0.759611	0.839441	0.851454	0.687771	1.00463	0.97942
893166	luc7,SPCC16A11.13	0.957603	1.11342	0.870551	1.00347	0.868541	0.960928
895118	sfh1,SPCC16A11.14	0.842355	0.907519	0.95	1.10957	1.21419	1.00347
896362	SPCC16A11.15c	0.946058	0.893475	1	0.981119	1.08172	1.0479
898012	SPCC16A11.16c	0.997692	1.0811	1.04247	0.972655	1.07425	0.989657
902839	cdc21,mcm4,SPCC16A11.17,SPCC24B10.01	1.12506	1.16272	1.02954	0.87206	1.31039	1.05702
903805	SPCC24B10.02c	1.24617	1.26138	1.30496	1.13092	0.860551	1.16743
906618	SPCC24B10.03	0.97942	1.10957	1.48865	1.40444	1.39797	1.19748
907952	SPCC24B10.04	1.21419	1.20999	1.15029	1.11535	1.03288	1.02278
909220	SPCC24B10.05,tim9	1.04608	1.19541	1.15829	1.11342	1.08172	1.07549
911054	SPCC24B10.06	1.26795	1.31722	1.2518	1.14274	1.04247	1.09051
914317	gad8,SPCC24B10.07	1.0163	0.989657	0.840896	0.898132	0.858565	0.981119
915636	SPCC24B10.08c	0.937355	0.955945	0.902501	1.01572	0.988514	0.97942
918160	rps1702,rps17-2,rps17,SPCC24B10.09	0.902814	0.854114	1.24143	1	0.939523	1.10701
919293	SPCC24B10.10c	0.852635	0.82645	0.842063	0.858565	0.952638	0.876606
920779	SPCC24B10.11c	0.924984	1.09619	0.825878	1.06622	0.827406	0.875088
921702	SPCC24B10.12	0.794159	0.95429	0.617281	0.577343	0.814131	0.718221
923302	skb5,SPCC24B10.13	1.11535	0.921784	1.00975	1.04427	0.933033	1.14605
924438	SPCC24B10.14c	1.08862	1.0479	1.28521	1.10573	1.03168	1.17827
928814	SPCC24B10.15	1.33099	1.39716	1.18921	1.24617	0.993092	1.07923
929945	SPCC24B10.16c	1.24617	1.36368	1.14711	0.99654	1.16473	1.07923
931068	SPCC24B10.17	1.59383	1.30586	1.13446	1.20999	1.18099	1.12311
932359	SPCC24B10.18	1.2163	1.44393	1.10496	1.16878	1.23114	1.13682
933386	SPCC24B10.19c	1.84463	1.61049	1.76541	1.70921	1.15669	1.25266
938156	SPCC24B10.20	1.63959	1.50264	1.47427	1.38511	1.43396	1.22264
940350	tpi1,tpi,SPCC24B10.21		1.80876	1.31951	0.946058	1.23971	1.03168
943853	SPCC24B10.22,SPCPB16A4.01	1.17555	1.1	1.05995	1.34257	0.895025	1.01396
945272	SPCPB16A4.02c	0.887304	0.974342	1.05117	1.22901	1.02101	1.06253
948297	ade10,SPCPB16A4.03c	0.858565	0.965936	0.832199	1.2283	1.05458	0.870551
951528	SPCPB16A4.04c	1.0122	1.0924	0.806642	0.76977	0.935191	1.03526
953012	SPCPB16A4.05c	0.907519	1.00231	1.00278	0.887304	0.93088	0.929805
956648	SPCPB16A4.06c	0.757858	0.814131	0.888843	0.881175	0.860551	0.876606
959958	SPCPB16A4.07c,SPCC1742.01,SPCC1795.13	1.05702	1.00521	1.0196	0.99654	0.712025	0.962594
973034	SPCC1795.12c	1.39716	1.6644	1.09733	1.05154	0.943874	1.01396
975432	sum3,ded1,slh3,moc2,SPCC1795.11	0.806642	1.18509	0.97942	1.02337	0.990801	1.17487
977780	SPCC1795.10c	1.13092	1.24617	1.00835	1.0811	0.959264	1.36368
979084	yps1,SPCC1795.09	1.27899	1.23114	1.09126	1.26795	1.11214	1.25701
983728	SPCC1795.08c	1.42405	1.35426	1.47019	1.29235	1.45062	1.17691
984706	SPCC1795.07	1.41421	1.3218	1.264	1.14472	1.26576	1.30737
986356	map2,SPCC1795.06	0.984525	0.965936	1.26576	1.12311	1.69741	1.22476
989106	SPCC1795.05c	1.29012	1.49485	1.11884	1.01748	1.65864	1.20581
990344	K RNA; SPKRNAG	0.941152	1.18099	1.09733	1.03706	1.09683	1.17691
991234	SPCC1795.04c	0.941696	1.02456	0.951318	1	0.974905	0.984525
993988	gms1,SPCC1795.03	0.95705	1.07363	0.819037	1.04066	0.89296	0.893475
996384	SPCC1795.02c,SPCC895.01	1.13092	1.20581	0.93174	0.890899	0.866537	0.926588
998342	mad3,SPCC895.02,SPCC1795.01c	1.04247	0.942785	0.972655	1.12896	0.750019	0.972655
999146	SPCC895.03c	1.08862	1.1607	0.778085	0.628507	1.00928	0.790041
1001320	ufe1,SPCC895.04c	0.878126	0.952638	0.972655	0.809442	0.941696	0.95429
1007120	for3,SPCC895.05	1.1708	1.01396	0.93174	0.939523	0.786399	0.882703
1009970	SPCC895.06	1.00696	0.962594	0.97942	0.989657	1.01162	0.982821
1013540	alp14,mtc1,SPCC895.07	1.04972	0.917004	1.12039	1.04247	1.03766	0.947698
1014880	SPCC895.08c	0.986233	0.947698	0.852635	0.627419	1.23399	0.964264
1017510	ucp12,SPCC895.09c	1.11729	0.989657	1.05995	1	0.941696	0.994815
1024790	SPCC825.01	0.884745	0.913831	0.952638	0.858565	0.97942	0.86304
1026270	SPCC825.02	1.00696	0.959264	1.09429	1.17487	1.00231	0.94442
1028580	psy1,sso1,SPCC825.03c	0.909093	0.984525	0.853818	0.866037	1.01162	0.812252
1030580	SPCC825.04c	1.11535	0.933033	1.05848	1.12117	0.918064	1.04066
1031850	SPCC825.05c	0.862542	0.809442	1.06253	0.83702		1.06683
1033170	rps1802,rps18-2,SPCC1259.01c,SPCC825.06c	0.967612	0.761808	0.865737	0.733312	1.13813	1.18715
1034810	SPCC1259.02c	1.1434	1.03168	1.12506	1.0693	0.974905	1.06992
1040440	rpa12	1.06253	1.15269	1.22264	1.11729	1.0163	1.00696
1041750	SPCC1259.04	0.822165	0.866037	0.940826	0.888843	1.25411	0.99654
1042770	cox9	0.917004	0.869043	0.83047	0.869043	0.981686	0.869043
1044240	SPCC1259.06	0.819321	0.970971	1.07475	1.07736	0.926588	0.918594
1046150	SPCC1259.07	1.38511	1.04247	0.920188	0.941152	0.868541	0.939523
1049290	SPCC1259.08	0.939523	0.917004	0.911301	0.776469	0.868541	0.94442
1051060	SPCC1259.09c	1.0299	1.0299	1.00556	1.04066	1.00231	0.960928
1053350	pgp1,SPCC1259.10	1.14671	1.17691	1.0629	1.32409	0.988514	1.28343
1054200	SPCC1259.11c,gyp2	0.933033	1.00173	0.83047	0.934651	1.05214	1.09051
1057520	SPCC1259.12c	1.05702	1.17487	1.05702	1.11149	1	1.09429
1059220	ubc11,ubcdp,ubcp4,SPCC1259.15c	1.18099	1.29235	1.26751	1.33099	1.09936	1.15269
1061450	chk1,rad27,SPCC1259.13	1.46071	1.58557	1.51572	1.6245	1.46747	1.30134
1062230	meu27,B8647-6,SPCC1259.14c	1.29012	1.09429	1.54756	1.39233	0.764895	1.37237
1073930	CEN-dh3a	1.9816	1.09429	0.862144	0.825496	1.09683	0.982821
1080570	CEN-dh3b	1.9816	1.09429	0.862144	0.825496	1.09683	0.982821
1092990	CEN-imr3L	1.8693	1.56555	2.14355	2.01857	0.702222	0.905425
1107800	CEN-imr3R	1.8693	1.56555	2.14355	2.01857	0.702222	0.905425
1117400	CEN-dh3c	1.9816	1.09429	0.862144	0.825496	1.09683	0.982821
1124160	CEN-dh3d	1.9816	1.09429	0.862144	0.825496	1.09683	0.982821
1130920	CEN-dh3e	1.9816	1.09429	0.862144	0.825496	1.09683	0.982821
1137680	CEN-dh3f	1.9816	1.09429	0.862144	0.825496	1.09683	0.982821
1144220	SPCC4B3.18	1.26576	1.48796	1.46206	1.53421	1.10701	1.4406
1146330	cbp3,SPCC4B3.17	1.00347	1.26795	1.2008	1.53421	0.981686	1.15469
1147550	SPCC4B3.16	1.13485	1.23542	1.07773	1.23542	1.00231	1.05154
1148760	dmf1	1.0299	1.28343	0.957935	1.12701	1.02811	1.00521
1152000	cwf20,SPCC4B3.14	0.888843	0.827884	0.860949	0.629597	0.757858	0.788673
1153430	SPCC4B3.13	1.27015	1.07736	1.01115	0.984525	1.25992	1.06069
1155600	set9,SPCC4B3.12	1.08485	0.99654	0.963262	0.852635	1.01396	0.912249
1157250	SPCC4B3.11c	0.797377	0.939523	0.792235	0.773782	0.997692	0.854114
1160610	ipk1,SPCC4B3.10c	0.819321	0.792784	0.83047	0.866537	0.831238	0.846745
1161720	SPCC4B3.09c	1.05519	0.817902	0.975355	1.05702	1.06437	0.860551
1162590	SPCC4B3.08	0.82932	0.878633	0.955283	1.06622	0.97041	0.896577
1164200	SPCC4B3.07	0.845279	0.879649	0.864537	0.866537	1.00463	0.898132
1166360	SPCC4B3.06c	0.986233	1.28937	1.06881	0.786399	1.09429	0.881175
1167960	SPCC4B3.05c,hem12	0.967612	1.1	1.31039	1.12506	1.09177	1.05885
1173340	nte1,SPCC4B3.04c	0.858565	0.893475	0.912565	0.862542	0.97041	0.920188
1176020	SPCC4B3.03c	0.7457	0.776469	0.76313	0.912249	0.90125	0.836536
1178080	SPCC4B3.02c	1.03706	1.04608	1.17936	0.994815	1.08925	1.06622
1179070	SPCC4B3.01	0.888843	0.993092	0.828171	0.835088	0.817902	0.924984
1180860	rhp26,SPCP25A2.02c	0.721965	0.955945	0.745355	0.692555	1.12506	0.905948
1185510	SPCP25A2.03	0.870551	1.27677	0.885154	1.02278	0.874583	1
1186940	SPCC550.01c	1.19541	0.970971	1.03168	1.29012	1.31039	1.16205
1187740	cwf5,ecm2,SPCC550.02c	1.04247	1.02456	0.838568	0.959264	1.05214	1.02101
1188920	SPCC550.03c	0.957603	1.12311	0.913831	0.977725	0.961483	0.929805
1193680	gpi2,SPCC550.04c	1.46662	1.38032	1.47427	1.36131	1.32256	1.38271
1195350	nse1,SPCC550.05	1.8823	1.31342	1.64262	1.51572	1.23685	1.20164
1196490	hsp10,SPCC550.06c	0.888843	0.949342	1.3566	1.09429	1.19748	1.08423
1200080	SPCC550.07	0.943874	0.984525	1.02954	1.12311	1.25701	0.991373
1202290	SPCC550.08	1.15669	1.16675	0.998615	1.28937	0.954842	1.01396
1204400	SPCC550.09	0.862542	1.11149	1.03814	1.36841	0.814131	1.00696
1207050	meu8,SPCC550.10	0.82932	0.784584	0.811127	0.726986	0.959264	0.928195
1211630	SPCC550.11	0.697372	0.780516	0.651574	0.586417	0.852635	0.688964
1213790	arp6,SPCC550.12	0.890899	0.840896	0.955283	0.972655	0.864537	0.976032
1216710	dfp1,rad35,him1,SPCC550.13	1.00173	1.00521	0.792235	0.726986	0.777366	0.879649
1221410	SPCC550.14	0.731826	0.686993	0.83397	0.721384	0.774764	0.764974
1223190	SPCC550.15c	0.884234	0.845279	0.924023	0.857079	0.933033	0.82932
1224940	rec11,SPCC4E9.01c,SPCC550.16c	1.09429	1.05702	0.95	0.934651	0.80107	0.924984
1229140	cig1,SPCC4E9.02,SPCC645.01	0.97716	0.881175	0.918913	1.00347	0.903335	0.822165
1230930	SPCC645.02	0.864537	0.820742	0.898755	0.998269	0.858565	0.777816
1232270	isa1,SPCC645.03c	0.836536	0.813661	0.987601	0.815072	0.937355	0.890384
1233720	nse3,SPCC645.04	0.836536	0.875088	0.795536	0.76977	0.817902	0.737135
1234930	myo2,SPCC645.05c,rng5	0.868541	0.825019	0.95	0.96929	0.89296	0.845279
1240470	rgf3,SPCC645.06c	1.03706	1.28788	0.764188	0.743549	0.757858	0.849685
1249850	rgf1,SPCC645.07	1.58008	1.58282	1.72429	2.2697	1.3566	1.32869
1250750	SPCC645.08c,snd1	1.44143	1.51572	1.5305	1.30134	1.33793	1.36368
1255670	SPCC645.09,mrpl37	1.67307	1.39716	1.43794	1.00173	1.84463	1.46917
1256800	SPCC645.10	1.52362	1.82766	1.49692	1.67018	1.37872	1.42405
1258040	mug117,SPCC645.11c	1.17691	1.17555	1.33422	1.51047	1.06069	1.17827
1258830	SPCC645.12c	1.06437	1.18099	1.16312	1.27235	1.02811	1.10765
1261230	SPCC645.13	1.12896	1.33561	1.10191	1.16272	0.972655	1.10765
1263100	sti1,SPCC645.14c	0.926588	1.06437	0.972655	1.00521	0.880666	1.08485
1266150	SPCC23B6.01c	0.897095	1.06069	0.983502	1.20164	1.38191	1.08298
1269300	SPCC23B6.02c	1.04608	0.939523	1.07326	1.1	1.09177	1.01396
1270280	tel1,SPCC23B6.03c	1.03526	0.99654	0.993092	1.08298	1.04729	1.0479
1279250	SPCC23B6.04c	1.10957	0.964264	1.02243	0.967612	1.06191	1.01924
1283010	ssb3,rpa3,SPCC23B6.05c	1.11922	0.993092	1.04247	0.905948	1.07923	0.902814
1286690	SPCC23B6.06,SPCC1322.01	1.07923	1.02456	1.10343	0.987943	0.890899	0.845279
1287820	SPCC1322.02	1.02574	0.987943	0.871758	0.99654	0.922316	0.882703
1291260	SPCC1322.03	0.732043	0.907519	0.825878	0.790041	0.933033	0.896577
1294340	SPCC1322.04	0.768438	0.898132	0.936921	1.12117	1.17555	1.15469
1295610	SPCC1322.05c	1.00231	1.00173	1.17121	1.02278	1.30134	1.15269
1300490	kap113,SPCC1322.06	0.771997	0.784584	0.695441	0.66588	0.89296	0.775125
1301690	SPCC1322.07c	1.53954	1.36604	1.31951	1.14671	1.01045	1.11987
1305190	srk1,mkp1,SPCC1322.08	0.810846	0.798298	0.815637	0.623085	0.920188	0.709562
1308330	SPCC1322.09	0.743549	0.78187	1.0367	0.893475	0.884745	0.913831
1311130	SPCC1322.10	0.52395	0.70466	0.715984	0.640232	1.21982	0.840896
1312880	rpl2302,rpl23-2,SPCC1322.11	0.843816	0.991373	0.993092	0.915416	1.04006	1.09809
1313980	bub1,SPCC1322.12c	1.02101	1.10191	1.02954	1.19748	0.775572	1.33484
1318340	ade6,min1,SPCC1322.13	0.937355	1.1	1.00139	1.02633	1.1434	1.07923
1319690	SPCC1322.14c	1.24258	1.37554	1.20748	1.07674	1.28343	1.25266
1322660	rpl3402,rpl34-2,rpl34,SPCC1322.15	2	1.44393	1.02811	1.46409
1325580	SPCC1322.16	1.50525	1.48968	1.93187	1.68763	1.53333	1.38992
1326440	SPCC1322.17c,SPCC132.01c	1.40444	1.48452	1.60882	1.52626	1.5728	1.37793
1330840	hst2,SPCC132.02	1.17283	1.58374	1.02669	1.15869	1.21419	1.28639
1332870	SPCC132.03	1.14472	1.23114	1.01677	1.24833	1	1.08298
1333910	SPCC132.04c	0.928195	1.00696	0.922742	0.988514	0.943874	1.1
1342380	SPCC338.18	1.51309	1.49744	1.60659	1.17487	1.04972	1.18921
1345360	rad21,SPCC338.17c	1.11987	1.13288	1.15829	1.0122	1.24545	1.10191
1346580	pof3,SPCC338.16	1.1487	1.20372	1.2466	1.16878	1.13813	1.18304
1349560	SPCC338.15	0.842355	1.09429	0.714992	0.830758	1.25701	0.967612
1351220	SPCC338.14	0.681838	0.967612	0.697372	0.977725	1.06191	0.89969
1353080	SPCC338.13	1.05702	1.0299	0.980779	0.99654	0.864537	0.965936
1356280	SPCC338.12	0.873573	0.885768	0.814508	0.733312	0.91067	0.913831
1357750	rrg1,uvi22,SPCC338.11c	0.959264	1.06069	0.872968	0.866537	0.997692	0.858565
1359080	cox5,SPCC338.10c	1.03766	1.16272	1.20581	1.12896	0.93088	1.16473
1360140	SPCC338.08	0.965936	0.948246	1.11265	1.20164	0.840896	0.981686
1365220	SPCC338.07c	1.05519	1.11342	1.13131	1.12506	1.33484	1.23542
1366280	SPCC338.06c	0.905948	1.03706	1.06585	0.976032	1.62826	1.18921
1367970	spm2,mms2,SPCC338.05c	1.20302	1.41912	0.91764	0.915416	1.10701	0.993092
1368910	cid2,SPCC338.04	1.60492	1.6644	1.61776	1.3449	1.42734	1.38511
1369960	SPCC338.02	1.76847	1.50177	1.71475	1.51047	1.37872	1.16675
1382010	ags1,mok1,SPCC338.01c,SPCC17A7.01,SPCC1281.01	0.967612	1.20999	0.957935	1.15869	0.854607	1.27751
1383750	spf30,SPCC1281.02c	0.99654	1.44894	0.812252	0.977725	0.988514	1.05154
1385180	SPCC1281.03c	1.00696	1.0087	1.00139	0.976032	1.08423	1.15869
1388380	SPCC1281.04	1.06191	1.25266	1	0.943874	0.941696	1.15269
1390540	SPCC1281.05	1.03706	1.16675	0.983502	1.15469	1.17013	1.12896
1394140	SPCC1281.06c	1.08298	0.994815	1.05154	1.25701	1.59844	1.14671
1398770	SPCC1281.07c	1.16878	1.13682	1.49485	1.03168	1.28046	1.37237
1400960	SPCC1281.08	1.51047	1.63014	1.428	1.10701	1.3566	1.2812
1405430	SPCC622.01c	1.14472	1.28639	1.30858	1.31494	1.1355	1.25701
1406160	SPCC622.02	1.35896	1.26138	1.27987	1.22264	1.55473	1.31722
1407080	SPCC622.03c	1.34723	1.37554	1.56049	1.19541	1.40769	1.17283
1407830	SPCC622.04	1.65099	1.38271	1.37745	1.43893	1.25701	1.30134
1409220	SPCC622.05	1.71416	1.4871	2.12285	2.38254	1.65864	1.59844
1409930	SPCC622.06c	1.24833	1.11342	1.91853	1.35896	1.09051	1.31646
1410590	SPCC622.07	1.76235	1.80667	1.59107	1.15069	1.7818	1.41912
1412630	hta1,SPCC622.08c	1.18099	1.10191	2.07053	1.6245	1.7593	1.46409
1413540	htb1,SPCC622.09	1.31039	1.22264	1.26576	1.6245	1.45397
1414850	SPCC622.10c	1.33793	1.70232	1.65634	1.56374	1.51572	1.42899
1419450	SPCC622.11	1.38032	1.27899	1.37173	1.06622	1.39152	1.15469
1420900	SPCC622.12c	1.23422	1.31059	1.56791	1.66546	1.47236	1.32747
1424060	SPCC622.13c	1.34108	1.49752	1.11426	1.24213	1.09112	1.16426
1429060	SPCC622.14	1.04972	1.08862	1.00556	1.19472	1.01396	1.07177
1430500	SPCC622.15c	0.864537	0.960928	0.974004	0.881175	1.02337	1.01572
1433070	epe1,SPCC622.16c	1.18646	1.1487	1.12975	1.03526	0.946058	1.07736
1437100	apn1,SPCC622.17	0.967612	1.00173	0.888843	0.963707	0.961483	1.00696
1438320	rpl6,SPCC622.18	0.748721	0.976032	0.95429	1.02101	1.16743	0.924984
1440190	SPCC622.19,jmj4	1.0924	1.39474	1.03383	1.02633	1.03526	1.05519
1441490	str2,SPCC61.01c,SPCC622.20c,str1	1.01162	1.31494	0.869345	0.803851	1.10445	0.876606
1444520	spt3,SPCC61.02	1.23114	1.69056	1.1065	1.12506	1.0693	1.28639
1446100	SPCC61.03	1.20164	1.31722	1.37745	1.28788	1.31646	1.19956
1447730	SPCC61.04c	1.56374	1.67307	1.64718	1.75018	1.44727	1.21419
1451380	SPCC61.05	1.94531	1.65864	1.94531	1.81819	1.46747	1.34025
1454900	SPCC61.06,SPCC11E10.01	1.03526	1.23328	1.06142	1.42158	1.08925	1.14472
1456050	gpi8,SPCC11E10.02c	1.08673	1.17895	0.870551	0.93088	0.968171	1.1607
1458050	mug1,SPCC11E10.03	1.15469	1.05519	0.963262	1.35896	0.866537	1.17895
1459730	SPCC11E10.04	1.00521	1.08298	1.02811	1.06253	0.990801	0.972655
1462000	ynd1,SPCC11E10.05c	1.07923	1.04608	0.997231	1.04608	0.986233	1.04608
1464660	SPCC11E10.06c	1	1.1487	1.02385	0.939523	0.955945	0.809442
1466110	SPCC11E10.07c	1.12246	1.0087	1.00975	0.926588	1.08172	0.96929
1471880	rik1,SPCC11E10.08	1.11342	1.17487	1.20748	1.34025	1.00231	1.13092
1473750	SPCC11E10.09c,SPCC188.01c	0.967612	0.993092	0.925304	1.24617	1.09429	0.939523
1477840	par1,SPCC188.02	1.00173	1.0299	0.892547	0.864537	0.899171	0.939523
1481720	cnd3,SPCC188.03	0.867539	0.947698	0.833931	0.997692	0.872564	0.923382
1482360	spc25,SPCC188.04c	0.939523	1.00173	0.997231	1.15869	0.95705	1.01748
1484400	srp54,SPCC188.06c	0.922316	0.924984	0.910039	0.963707	1.05214	0.893475
1489160	ccq1,SPCC188.07	1.17895	0.890384	0.929161	0.78187	0.876606	0.954842
1490340	ubp22,SPCC188.08c,ubp5	0.777366	0.747425	0.82932	0.97942	1.15136	0.881175
1494060	SPCC188.09c	0.860054	0.755236	0.978063	0.803851	0.935191	1.18099
1504580	prp45,cwf13,snw1,SPCC188.11,SPCC584.08	1.26576	1.31267	1.31403	1.44143	1.39797	1.2163
1506640	spn6,SPCC584.09,SPCC188.12	1.31039	1.16473	1.20916	1.27456	1.02574	1.04066
1507570	dcr1,SPCC188.13c,SPCC584.10c	1.18715	1.48452	1.15349	1.33793	0.93088	1.06807
1513040	SPCC584.11c	1.15669	1.3036	1.11419	1.16675	1.24258	1.04608
1515830	SPCC584.12	1.06807	1.12896	0.842063	0.846745	0.959264	0.928195
1518330	SPCC584.13	1.01572	1.20581	0.942131	0.952638	1.09177	1.01748
1520890	SPCC584.14	1.16878	1.22476	0.95	0.888843	0.895025	1.0299
1522160	SPCC584.15c	0.773782	1.02101	0.817902	0.993092	1.02811	1.0087
1525710	SPCC584.16c	1.11922	1.23114	1.02954	1.03168	1.18099	1.13288
1527960	SPCC584.01c	1.14605	1.1708	1.31039	1.31494	1.46071	1.16272
1533380	cuf2,SPCC584.02	1.45734	1.15869	1.39862	1.0811	1.38511	1.13682
1534240	SPCC584.03c	1.34957	1.37554	1.28877	1.10382	1.32869	1.08673
1538020	sup35,SPCC584.04,erf3	1.217	1.24833	1.02811	1.25701	0.954842	1.23114
1540960	sec1,SPCC584.05	1.06807	1.15869	0.820173	0.95705	0.961483	1.0811
1542170	ssb2,SPCC584.06c,SPCC1753.01c	0.849685	1.11729	0.715984	0.913831	0.926588	0.97942
1544520	git3,SPCC1753.02c	0.913831	0.934651	0.888843	0.950989	0.937355	0.857079
1549180	rec7,SPCC1753.03c	0.875088	0.964264	0.918913	1.02811	0.840896	0.950989
1551580	tol1,SPCC1753.04	1.04427	1.15269	1.01255	0.870551	1.22264	1.04066
1553040	rsm1,SPCC1753.05	1.22901	1.22264	1.25876	1.36289	1.18646	1.14472
1553980	SPCC1753.06c,SPCC162.12	1.22476	1.37554	1.36415	1.23114	0.97942	1.04066
1558080	SPCC162.11c	1.34723	1.1607	1.28165	1.15469	1.12506	1.02633
1559500	ppk33,SPCC162.10	1.12506	1.12246	1.41421	1.56193	1.18921	1.16473
1565740	hmg1,SPCC162.09c	0.904379	0.994815	0.99447	1.18099	1.13027	1.04427
1571510	nup211,SPCC162.08c	1.18304	1.32869	1.15509	1.06069	0.913831	1.19956
1573210	ent1,SPCC162.07	1.28046	1.40201	1.21083	1.32409	1.00463	1.29012
1578440	SPCC162.06c	1.46155	1.54489	1.69114	1.6077	1.52626	1.20164
1579410	coq3,SPCC162.05	1.28046	1.33793	1.20999	1.28343	1.36604	1.05946
1581350	wtf13,SPCC162.04c	1.14373	1.22105	1.16912	1.29023	1.1085	1.16583
1584080	SPCC162.03	0.952638	1.19748	0.971308	0.810846	1.09683	1.0811
1587990	SPCC162.02c	0.972655	1.34257	0.984866	1.6358	1.05214	1.23542
1589110	SPCC162.01c	0.959264	1.01924	0.87904	1.17283	1.05214	0.915416
1592880	adh1,adh,SPCC13B11.01	0.955945	1.11922	1.32409	1.12506	1.60585	1.12506
1594510	SPCC13B11.02c	1.58282	1.52626	1.78509	1.24833	1.50873	1.37316
1596280	SPCC13B11.03c	1.86284	1.67888	1.63127	1.35035	1.68179	1.18715
1598770	SPCC13B11.04c,SPCC777.01c	1.1487	1.30134	1.36415	2.08493	1.43396	1.46917
1601510	SPCC777.02	1.12246	1.27235	1.05409	1.30812	1.07177	1.20372
1602950	SPCC777.03c	1.30737	1.30134	1.22774	1.44143	0.923382	1.34025
1604930	SPCC777.04	1.39797	1.40201	1.33237	1.40444	1.10191	1.18304
1606780	gtr2,SPCC777.05	1.60492	1.49485	1.8226	1.83401	1.22547	1.37316
1607850	SPCC777.06c	1.31951	1.23756	1.42011	1.09429	1.29834	1.12896
1611650	SPCC777.07	1.41421	1.26576	1.46815	1.40444	1.37237	1.3218
1612690	SPCC777.08c	1.31267	1.21209	1.27279	1.11729	1.08673	1.09429
1614700	arg1,SPCC777.09c	0.97942	1.06437	1.03958	1.07923	1.17283	1.01045
1616410	ubc12,SPCC777.10c	1.25122	1.46662	0.952638	1.05336	0.816014	1.09429
1617800	SPCC777.11	0.95429	0.934651	1.1487	0.904379	0.784584	1.17283
1618480	SPCC777.12c	1.0087	1.03347	1.00696	0.981686	0.897095	1.02278
1619650	SPCC777.17c	1.19748	1.15269	0.977725	1.10957	0.913831	1.10957
1622780	vps35,SPCC777.13	0.777366	0.823591	0.770571	0.605696	0.926588	0.76977
1624280	prp4,SPCC777.14	0.884234	0.852635	0.781328	1.10573	0.905425	0.855595
1626240	SPCC777.15	0.796916	0.746131	0.807761	0.959264	0.92445	0.753929
1628080	eck1,SPCC777.16c,SPCC663.01c	0.82645	0.852635	0.729005	0.620929	0.771997	0.757858
1631820	wtf14,SPCC663.02	1.06437	1.08172	0.860949	0.882703	0.926588	0.887304
1640530	pmd1,SPCC663.03	0.712025	0.735858	0.770571	0.732043	0.802923	0.76977
1641990	rpl39,SPCC663.04	0.90125	0.795536	0.97942	0.90125	0.959264
1642960	mRNA	0.936272	1.02456	0.737135	0.718221	0.974905	0.70344
1644990	cia1,SPCC663.05c	0.812252	0.832199	0.86334	0.743549	0.840896	0.866537
1649190	SPCC663.08c	0.937896	0.823591	1.00696	0.846745	0.732043	1.06683
1650720	SPCC663.09c	0.89969	0.784584	0.927873	0.873573	0.882703	1.01924
1653310	SPCC663.10	1.30134	1.13879	1.11419	1.08862	1.13027	0.947698
1655290	SPCC663.11	1.26576	1.03347	1.28521	1.24186	1.00231	0.905948
1657340	cid12,SPCC663.12	1.03706	0.893475	0.988971	0.835088	1.00463	0.939523
1658150	SPCC663.13c	1.07549	1.0693	1.07923	0.933033	0.990801	0.933033
1659010	SPCC663.14c	1.09429	1.00696	1.05995	0.976032	0.802923	0.967612
1661720	SPCC663.15c	0.95705	0.998269	1.01255	1.12117	0.983957	1.01045
1664070	SPCC1902.02,SPCC663.16c	0.90125	1.07736	0.95	1.03706	1.15936	0.982821
1667590	gaf1,SPCC1902.01,SPCC417.01c	0.806642	0.876606	0.860949	0.993092	0.937355	0.89969
1671350	dad5,hsk3,hos3,SPCC417.02	0.955945	0.832199	0.93045	0.805245	1.14605	0.803851
1673140	SPCC417.03	1.28937	1.37316	1.18591	1.06253	1.2283	1.05702
1674460	SPCC417.04	1.20581	1.24545	1.3566	1.23542	1.23971	1.13879
1676800	chr2,SPCC417.05c,cfh2	1.16205	1.45146	1.18099	1.66152	1.20025	1.16878
1678650	ppk35,mug27,SPCC417.06c	1.14671	1.36131	1.08673	1.14472	1.00463	1.10382
1681450	mto1,mbo1,mod20,SPCC417.07c	1.47768	1.37793	1.81252	1.77461	1.50525	1.42158
1689120	tef3,SPCC417.08	1.22499	1.34142	1.47291	1.53951	1.37964	1.2812
1692970	SPCC417.09c	1.20164	1.40688	1.03958	1.10191	1.29534	1.15269
1697550	SPCC417.10	0.924984	1.1708	0.877822	0.885768	1.03766	0.97942
1699680	SPCC417.11c	0.705475	0.888843	0.711039	0.752623	1.03526	0.76977
1701600	SPCC417.12	0.854119	0.829339	0.908245	0.814615	0.974151	0.85997
1707610	SPCC417.13,SPCC191.01	1.0811	1.20164	1.2008	1.00521	1.15136	1.07736
1709660	SPCC417.14c,SPCC191.02c	0.89296	0.82932	0.807761	0.952638	1.05214	0.843816
1711980	SPCC191.03c	1.29909	1.39716	1.00417	0.784584	1.02574	1.06437
1712550	SPCC191.04c	1.03526	1.55563	0.86814	0.976032	1.38831	1.0479
1713560	SPCC191.05c	0.805245	1.11535	1.11111	1.09619	1.19196	1.1
1715220	SPCC191.06	1.07923	1.52098	1.39088	1.31494	1.11729	1.24186
1715780	cyc1,SPCC191.07	1.15669	0.90125	1.77769	1.26576	1.52098	1.23971
1717810	SPCC191.08	1.22901	1.37316	1.42208	1.17691	1.32562	1.09429
1720480	gst1,SPCC191.09c	0.790041	0.691356	0.816769	0.746131	0.708742	0.972655
1722990	SPCC191.10	1.70823	1.4871	1.81504	1.46409	1.54221	1.40769
1726560	inv1,SPCC191.11	1.37078	1.38511	1.50525	1.21419	1.55114	1.19748
1730890	SPCC191.13,SPCC1450.02	0.933033	1.10191	1.10957	0.95429	1.17283	1.11535
1732680	SPCC1450.03	1.31267	1.46409	1.38703	2.10672	1.08172	1.37793
1734290	tef5,SPCC1450.04	1.00696	0.858565	1.16473		1.06437	1.19748
1735840	rox3,med19,SPCC1450.05c	0.924984	1.19748	0.844401	1.01045	0.668964	1.05154
1736520	grx3,SPCC1450.06c	1.06807	0.984525	1	0.95429	0.933033	1.18304
1737980	SPCC1450.07c	0.810846	0.937896	0.891311	0.848704	0.83702	1.0122
1740550	wtf16,SPCC1450.08c	1.36617	1.11392	1.16349	1.17001	0.960457	1.16635
1743070	SPCC1450.09c	0.976032	1.03168	1.04102	1.05154	0.905425	1.02633
1747800	SPCC1450.10c	1.20372	1.50786	1.16635	1.73809	1.23399	1.47939
1750140	cek1,SPCC1450.11c	1.18715	1.37554	1.32317	1.1607	1.38191	1.22901
1757760	SPCC1450.12	1.53688	1.64718	1.65864	1.42899	1.22547	1.28343
1758640	SPCC1450.13c	1.16473	1.39716	1.13131	0.893475	1.23399	1.1708
1760700	ero12,SPCC1450.14c	1.22547	1.17283	1.24315	1.28343	1.15402	1.23756
1763470	SPCC1450.15	0.923382	1.07736	0.811127	0.95429	0.986233	0.960928
1764780	SPCC1450.16c	1.20164	1.49226	1.43993	1.47768	1.22264	1.38992
1769440	ste6,SPCC1450.17,SPCC1442.01	0.981119	1.08673	1.08975	0.861546	0.868541	0.998269
1771260	SPCC1450.18,SPCC1442.02	1.18921	1.15069	0.975355	1.12896	1.04729	0.977725
1773250	SPCC1450.19,SPCC1442.03	0.881175	0.809442	0.852635	0.857079	1.01866	0.860054
1775700	SPCC1442.04c	0.817902	0.787308	0.933033	1	0.864537	0.920188
1777780	SPCC1442.05c	1.05702	1.02278	1.10803	0.861546	0.833161	0.929805
1779760	SPCC1442.06	1.17895	1.04066	0.991717	1.11729	0.886791	0.970971
1780810	SPCC1442.07c	0.867539	0.949342	0.844401	0.794159	0.870551	0.846745
1782590	cox12,SPCC1442.08c	0.816486	0.740549	0.940826	0.799683	1.10701	0.941152
1785870	trp3,SPCC1442.09	0.921784	0.931418	0.893785	0.90125	1.06683	0.870551
1787200	rpb3,SPCC1442.10c	0.974342	1.04427	0.885154	0.817902	0.918064	0.920188
1789210	SPCC1442.11c	1.1607	0.960928	1.14552	1.05336	0.840896	1.10957
1791130	SPCC1442.12	1.10765	1.12896	1.08222	1.02811	1.04729	1.03347
1792520	SPCC1442.13c	1.27677	1.29235	1	0.986233	1.2283	1.06992
1793920	SPCC1442.14c	1.20164	1.09809	1.07923	1.18099	1.05458	1.07549
1794910	cox18,SPCC1442.15c	1.06253	1.0122	0.988971	0.890384	1.02337	0.967612
1796360	SPCC1442.16c,SPCC285.01c	0.80107	0.849685	0.845572	0.707107	0.99539	0.82932
1797640	SPCC285.02c,SPCC1442.17c	1.12506	1.1	1.14076	1.21139	0.920188	0.993092
1800430	SPCC285.03	0.827406	0.928195	0.972655	1.05214	0.954842	0.939523
1802150	SPCC285.04	0.91067	0.879649	0.934327	0.759173	0.816014	1.04729
1804240	SPCC285.05	0.806642	0.909093	0.94737	1.0924	0.886791	1.03168
1808220	wtf18,SPCC285.07c	1.41966	1.11223	1.21818	1.29492	1.00541	1.20521
1810800	ret2,SPCC285.08	1.09429	1.33793	1.25701	1.08673	1.09936	1.23971
1812540	cgs2,SPCC285.09c,pde1	1.24833	1.34025	1.1599	1.24401	1.23685	1.15469
1815760	SPCC285.10c	1.33793	1.29909	1.2605	1.40932	1.13813	1.23971
1817980	ucp10,SPCC285.11	1.31951	1.51835	1.31951	1.37872	1.64718	1.39233
1819590	lsm7,SPCC285.12	1.41912	1.10957	1.07326	1.04608	1.48452	1.29235
1820370	SPCC285.13c	1.39716	1.17283	1.6245	1.83613	1.32869	1.50004
1827480	SPCC285.14	1.46409	1.4871	1.07326	1.44143	1.1487	1.23542
1828120	rps2802,rps28-2,rps28,SPCC285.15c	1.11149	1.36131	1.09429	0.942785	1.0693	1.17691
1829350	msh6,SPCC285.16c	1.11214	1.29235	1.16151	1.33561	1.03526	1.34723
1833540	spp27,uaf30,SPCC285.17	0.788218	1.10573	0.840896	0.988514	0.983957	1.02811
1837380	SPCC285.18,SPCC1223.01	1.14076	1.29012	1.36226	1.32256	1.20025	1.29459
1839930	nmt1,thi3,SPCC1223.02	1.22547	1.26576	1.19251	1.19748	1.14605	1.1708
1842090	gut2,SPCC1223.03c	1.30134	1.34025	1.46409	1.38271	1.33176	1.25701
1846360	SPCC1223.04c	1.53333	1.46409	1.47019	1.68179	1.53688	1.20581
1848620	rpl3702,rpl37-2,rpl37,SPCC1223.05c	0.942785	0.849685	0.903753	0.691356	1.36604	1.04066
1853110	tea1,alp8,SPCC1223.06	1.06992	1.39233	1.15669	1.21209	1.08423	1.4012
1854320	SPCC1223.07c	0.823591	1.05946	0.948246	0.982821	0.97041	1.19334
1857450	dfr1,SPCC1223.08c	0.986233	1.06622	0.959264	0.822165	1.15936	0.955945
1858640	SPCC1223.09	0.728668	0.95429	1.04608	0.76313	1.24833	0.864537
1861920	SPCC1223.10c	0.955945	1.17283	0.86334	0.928195	1.03526	0.82169
1865420	ptc2,SPCC1223.11	1.02811	1.04972	1.13761	1.00173	1.10701	1.16675
1869680	meu10,SPCC1223.12c	1.14671	0.849685	1.23799	1.17691	1.18099	1.06622
1875270	SPCC1223.13	0.949342	1.02456	0.952638	1.02456	0.759611	1.09177
1877880	SPCC1223.14,SPCC297.01	0.906047	0.893134	0.933034	1.01846	0.926668	0.872867
1881060	ssp1,SPCC297.03	0.795536	0.977725	0.936921	0.998269	1.10957	0.950989
1882430	set7,SPCC297.04c	0.964264	1	1.09936	1.20581	1.18099	1.09936
1886250	SPCC297.05	0.810378	0.915416	0.866938	0.73884	1.06191	0.926588
1887120	SPCC297.06c,SPCC737.01c	1.04608	0.989657	1.01677	1.05336	0.935191	0.952638
1888590	qcr7,SPCC737.02c	0.976032	0.867539	0.807761	0.705883	0.963707	0.837987
1889980	SPCC737.03c	1.06683	0.947698	0.964598	0.860551	0.986233	0.860054
1893610	SPCC737.04	1.10445	0.986233	0.964598	1.11149	1.21139	1.02633
1896350	SPCC737.05	0.854114	0.920188	1.23628	1.00231	1.05214	1.0122
1897550	SPCC737.06c	0.984525	1.0479	1.06142	0.91067	1.08673	1.01045
1899600	SPCC737.07c	0.808508	0.929805	0.893785	0.732043	1.05458	0.858565
1914910	SPCC737.08	0.968171	0.870551	1	0.650671	0.786399	0.820742
1916390	hmt1,SPCC737.09c,SPCC74.08c	0.808508	0.950989	0.753667	0.607097	1.00463	0.803851
1921860	SPCC74.09	1.27456	1.22052	1.04826	1.38511	1.04247	1.25484
1925290	sly1,SPCC74.01	1.41748	1.46662	1.48247	1.6245	1.24258	1.20581
1926910	SPCC74.02c	1.48796	1.3449	1.47019	1.51572	1.32869	1.26357
1931130	ssp2,ucp9,SPCC74.03c	1.50525	1.3333	1.44393	1.3333	1.46409	1.16675
1939140	SPCC74.04	1.50525	0.913831	1.51572	1.85318	1.43396	1.54756
1940440	rpl2702,rpl27-2,SPCC74.05	0.965936	1.04247	0.687771	0.76313	1.01396
1947990	mak3,SPCC74.06,phk2	1.08925	0.939523	0.920188	1.19127	0.814131	0.931418
1950070	adg3,SPCC74.07c,SPCC18.01c	0.941696	0.832199	0.933033	0.931418	0.961483	0.902814
1955540	SPCC18.02	1.05336	1.03706	0.907519	1.01748	0.690956	0.912249
1959480	SPCC18.03	1.17487	1.29909	0.910039	1.11471	0.899171	1.14076
1963010	pof6,SPCC18.04	1.19748	1.34957	1.1487	1.41748	1.06437	1.17283
1964330	SPCC18.05c	1.31342	1.37316	1.28877	1.2086	1.29834	1.23756
1967090	SPCC18.06c	0.974342	0.94442	1.37745	1.41421	1.35347	1.23328
1970890	rpc53,SPCC18.07	1.53421	1.6245	1.87384	1.49485	1.23971	1.32409
1973180	SPCC18.08	1.31951	1.44894	1.33237	1.33099	1.28046	1.31951
1973940	SPCC18.09c	1.17283	1.36604	1.46409	1.52626	1.13813	1.31039
1976700	sdc1,SPCC18.11c	1.06942	1.17193	0.993256	0.996136	1.32154	1.03623
1978390	SPCC18.12c	1.13485	1.42899	1.13446	1.1708	1.10191	1.00173
1980850	SPCC18.13	0.97942	1.23756	0.938221	0.949342	1.02811	1.02811
1982420	rpp0,SPCC18.14c	0.95705	1.13485	1.01255	1.42076	0.988514	0.960928
1985420	SPCC18.15	0.946058	1.06437	0.779165	0.670511	0.941696	0.902814
1986660	fmn1,SPCC18.16c	1.13485	0.998269	1.06585	0.97942	0.891928	0.984525
1988170	SPCC18.17c	1.03526	1.02101	1.13918	1.02633	0.808508	1.02456
1990040	fum1,SPCC18.18c,SPCC290.01c	0.939523	1.02101	0.959264	0.947698	0.905425	0.767107
1994360	rpc34,SPCC290.02	1.21419	1.15869	1.28521	1.48195	1.34102	1.26138
1996050	nup186,SPCC290.03c	0.895025	0.994815	0.99585	0.907519	1.04729	0.861546
2004000	ams2,SPCC290.04,SPCC4F11.01	0.902814	0.982821	0.93174	1.0924	1.02574	0.986233
2006320	ptc1,SPCC4F11.02	0.67245	0.765779	0.933033	0.97942	0.963707	0.976032
2008110	SPCC4F11.03c	0.874583	1.02811	0.952638	1.03347	1.05702	1.05702
2009450	SPCC4F11.04c	1.36368	1.07736	1.19086	1.20164	1.02337	0.895025
2010800	mRNA	1.00347	1.23756	1.21757	1.16272	0.922316	1.00521
2011350	SPCC4F11.05	0.852517	0.817844	0.889074	0.847594	1.01593	0.888185
2014590	mpg1,SPCC1906.01	0.744839	1.0122	0.835088	0.848704	1.09683	0.981119
2016120	SPCC1906.02c	1.26795	1.15869	1.0196	1.14076	1.19748	1.12311
2019860	SPCC1906.03,wtf19	1.53719	1.22762	1.18727	1.26049	0.957751	1.02043
2021890	wtf20,SPCC1906.04	1.26576	1.17895	1.26225	1.48796	0.95705	1.23756
2027720	SPCC1906.05,SPCC1739.01	0.864537	1.35896	1.05117	1.45902	1.04972	1.19748
2029560	SPCC1739.02c,mrpl22	0.972655	1.14274	0.832776	1.17283	1.04729	1.12896
2032600	hrr1,SPCC1739.03	1.23756	1.12896	1.19086	1.2163	1.16473	1.21841
2034190	SPCC1739.04c	1.29459	1.50786	1.44995	1.42899	1.22547	1.20372
2037180	set5,SPCC1739.05	1.70527	1.31722	1.59328	1.38751	1.56917	1.23971
2039170	SPCC1739.06c	1.04247	1.24617	1.1235	1.00347	1.1434	1.02811
2042380	SPCC1739.07	1.08673	1.21209	1.1235	0.962594	1.26138	1.09936
2044430	SPCC1739.08c	1.27162	1.23756	1.30496	1.11214	1.60585	1.12701
2047960	cox13,SPCC1739.09c	1.15469	1.22052	1.47223	1.36604	1.05946	1.09051
2049510	SPCC1739.10	0.905425	1.16473	0.862144	0.912249	1.11214	0.837987
2050970	cdc11,SPCC1739.11c	1.22547	1.56103	1.03814	1.16473	1.08423	1.02811
2055070	ppe1,SPCC1739.12,esp1,ppx1	0.898132	1.08862	0.844401	1.04427	0.852635	1.01396
2059460	ssa2,SPCC1739.13	0.95705	1.05946	1.02456	1.77769	1.1487	1.25266
2063480	npp106,SPCC1739.14	1.2079	1.50786	1.37745	1.17691	1.39474	1.37793
2066340	wtf21,SPCC1739.15	1.6068	1.26707	1.25312	1.38258	1.00236	1.06251
2071790	SPCPB1C11.01	0.903335	1.02633	1.02811	1.03347	1.32562	1.08485
2074780	SPCPB1C11.02	0.988514	1.35426	0.851454	0.99654	1.11729	1.03886
2079380	SPCPB1C11.03	1.10191	1.06807	1.16312	1.20025	1.10191	1.09429
2080900	SPCPB1C11.04c,SPCC576.01c	0.880666	0.939523	0.948684	0.808041	1.03886	0.931418
2082360	SPCC576.19c	0.842355	0.909093	0.896267	0.659754	0.795536	0.983957
2083890	SPCC576.02	0.97041	1.04247	1.22944	1	0.968171	0.924984
2086240	tpx1,SPCC576.03c	1.03526	0.650671	0.76313		0.873573	0.742262
2088230	SPCC576.04	0.764453	0.896577	0.911301	0.881175	0.82932	0.970971
2092520	SPCC576.05	0.780516	0.809442	0.75891	0.695762	0.842842	0.740977
2093380	SPCC576.06c	0.879649	0.931418	0.777007	0.849685	0.950439	0.825019
2095090	ret3,SPCC576.07	0.795536	0.891928	0.793334	0.675955	0.773782	0.928195
2096500	rps2,SPCC576.08c	0.670511	0.972655	0.809442	1	0.997692	0.920188
2097640	rps20,SPCC576.09	0.80107	0.926588	0.716978	0.743979	0.997692	0.983957
2099070	rpt3,SPCC576.10c	0.858565	0.855595	0.774856	0.929805	1.07674	0.864537
2101140	rpl15,SPCC576.11	0.795536	1.04972	0.840896	1.1487	1.24833	1.15669
2102480	SPCC576.12c	1.0479	1.09683	1.20164	1.42652	1.07923	1.35974
2103010	SPCC576.13,swc5	1.30586	1.37078	1.08673	1.19196	1.00463	1.2163
2104390	SPCC576.14	1.56193	1.49226	1.53262	1.44143	1.217	1.29235
2105590	ksg1,SPCC576.15c	1.29684	1.40932	1.71951	1.34102	1.55473	1.38751
2110380	wtf22,SPCC576.16c	1.14373	1.22105	1.16912	1.29023	1.1085	1.16583
2113020	SPCC576.17c	1.13288	1.2812	1.17609	1.13027	1.07425	1.12896
2116690	SPCC576.18c,SPCC126.01c	0.907519	1.06069	0.993092	1.03526	1.13288	1.1487
2118990	pku70,SPCC126.02c	1.02101	1.17895	1.0324	1.00928	0.961483	0.965936
2122270	pus1,SPCC126.03	0.879649	0.887304	0.875391	0.97942	0.899171	0.898132
2124460	SPCC126.04c	0.94442	0.864537	0.79664	0.987943	1.00231	0.885768
2125830	SPCC126.05c,mrpl17	0.898132	0.921784	0.729005	0.694157	0.808508	0.822165
2127860	twf1,SPCC126.06	0.907519	0.931418	0.895025	0.95705	0.913831	0.907519
2128870	SPCC126.07c	1.00463	0.861546	0.944747	0.888843	0.6846	0.903335
2131400	SPCC126.08c	0.986233	1.01045	1.02954	0.981119	0.963707	0.870551
2134070	SPCC126.09	1.07923	1.31951	1.11111	0.947698	0.92445	0.981119
2136030	iah1,SPCC126.10	1.22264	1.20999	1.16473	1.2505	1.27456	1.05885
2137440	SPCC126.11c	1.02633	1.04608	1.01115	1.02101	1.4811	0.964264
2139670	SPCC126.12	1.30134	1.09051	1.40444	1.33484	1.12506	1.06437
2141770	SPCC126.13c	1.32869	1.23542	1.21251	1.1487	1.38511	1.06992
2142650	prp18,SPCC126.14	1.27456	1.38032	1.05702	1.23542	1.10191	0.94442
2143880	sec65,SPCC126.15c	0.864537	0.939523	0.893785	0.881175	0.988514	0.929805
2145380	lsm2,SPCC1620.01c	1.12701	1.13092	1.00278	1.18372	0.83702	1.04066
2147820	SPCC1620.02,wtf23	1.72907	1.36131	1.28699	1.50525	1.01162	1.13879
2149870	SPCC1620.03	1.26138	1.18099	1.14235	1.20999	1.07177	0.947698
2150630	SPCC1620.04c	0.928195	0.918064	0.959264	1.07923	0.890899	0.918594
2154140	SPCC1620.05	0.860551	0.965936	0.920188	0.80107	0.880666	0.810846
2155060	SPCC1620.06c	0.852635	1.02278	0.912565	0.878633	1.08172	0.923382
2157530	SPCC1620.07c	0.876606	0.923382	1.02527	0.827406	0.913831	0.931418
2161300	SPCC1620.08	0.777366	0.792784	0.903753	0.695762	0.937355	0.929805
2162810	tfg1,SPCC1620.09c	1.02633	1.12506	1.1065	1.21139	0.880666	0.984525
2164790	cwf26,SPCC1620.10	0.993092	1.04427	0.76313	0.779165	0.886791	0.915945
2167930	SPCC1620.11	0.913831	1.15869	0.944747	0.934651	0.795536	0.866037
2168970	SPCC1620.12c	1.09936	1.15069	1.03526	1.10573	1.17283	0.929805
2172770	SPCC1620.13	1.01396	0.955945	1.10343	0.99654	1.03288	0.936272
2173750	snf22,SPCC1620.14c	1.16272	1.18509	0.976709	0.808041	0.7457	0.890384
2179600	mRNA	1.05519	1.06069	1.26576	1.04427	0.846745	1.15402
2183100	wtf24,SPCC830.02	1.14373	1.22105	1.16912	1.29023	1.1085	1.16583
2186590	SPCC830.03	0.954842	0.857079	0.922742	1.08423	0.95705	0.837987
2187850	SPCC830.04c	1.13092	0.997692	0.972655	1.0924	0.816014	1.13027
2189770	SPCC830.05c	0.893475	1.11342	0.762072	0.851159	0.82169	0.835088
2193640	SPCC830.06	1.04488	0.959264	1.05263	1.02337	0.858565	1.14274
2195180	psi1,psi,SPCC830.07c	0.756546	0.912249	0.896267	1.09051	1.07674	1
2197480	SPCC830.08c	1.69349	1.3566	1.30134	2.14355	1.41912	1.53688
2200410	SPCC830.09c	1.39474	1.32639	1.2605	0.904379	1.10701	1.18921
2203040	SPCC830.10	1.56555	1.18304	1.61105	1.1487	1.42405	1.19748
2204370	SPCC830.11c	1.33793	1.39716	1.51152	1.78695	1.40444	1.29909
2205450	SPCC830.12,SPCC1919.01,ppk34		1.00107
2207960	SPCC1919.02	1.15669	1.26357	1.10803	1.13682	1.05214	1.29459
2209060	SPCC1919.03c	1.3449	1.33793	1.31722	1.44393	1.27751	1.19541
2212450	SPCC1919.04	0.99654	1.19956	1.04102	1.07363	0.672062	1.15669
2217210	SPCC1919.05	0.952638	1.0479	0.959264	1.09051	0.915945	0.965936
2222850	SPCC1919.07	1.10382	1.09809	1.29056	1.0479	1.01396	0.950989
2223260	SPCC1919.08c,mrpl33	1.11922	1.03706	1.16635	0.791412	0.986233	1.02101
2224810	tif6,SPCC1919.09	1.0479	1.08298	1.15829	1.29235	1.21139	1.13813
2226460	myo52,SPCC1919.10c	0.926588	0.970971	0.836246	0.967612	0.802923	0.936272
2233520	SPCC1919.11	1.05702	1.1	1.08222	1.11535	0.933033	0.917004
2234940	SPCC1919.12c	0.823591	0.768438	0.80107	0.799683	0.764895	0.816486
2237530	SPCC1919.13c	1.02633	1.07923	1.21926	1.1607	1.04972	1.12506
2239280	bdp1,SPCC1919.14c	1.01924	1.09619	0.831622	0.867539	0.90125	0.813661
2242640	SPCC1919.15,SPCC790.01	0.97942	0.878126	0.778085	0.698985	0.915945	0.756546
2245730	pep3,SPCC790.02	0.899171	0.791412	0.842063	0.790041	0.852635	0.765779
2247480	SPCC790.03	0.998269	1.03886	0.951318	0.791869	0.915945	0.936272
2248780	mog1,SPCC1840.01c,SPCC790.04c	1.07363	1.05885	1.04391	0.840896	1.05214	0.963707
2250580	bgs4,orb11,cwg1,SPCC1840.02c	0.909618	1.02456	0.859756	0.76313	0.880666	0.936272
2264010	sal3,pse1,SPCC1840.03	1.05336	1.20372	1.03383	1.01396	0.913831	0.984525
2265970	SPCC1840.04	0.887304	0.962594	0.791137	0.881175	0.795536	0.887304
2267040	SPCC1840.05c	0.983957	1.12701	1.02385	1.15669	0.961483	1.01572
2270120	atp5,SPCC1840.06	1.11729	1.17487	1.07177	1.08862	0.848704	1.0924
2272080	SPCC1840.07c	1.30134	1.23328	1.13446	1.20164	0.897095	1.11149
2273410	SPCC1840.08c	1.13485	1.2812	1.22095	1.26576	1.17013	0.99654
2275690	SPCC1840.09	1.28639	1.25919	1.67946	1.1487	1.3566	1.22476
2279040	lsm8,SPCC1840.10	0.615572	0.684205	0.648869	0.596668	0.880666	0.707107
2280480	SPCC1840.11,SPCC965.01,csl4	1.30134	1.34257	1.264	1.18509	1.10445	1.21419
2284440	SPCC965.02,SPCC1840.12	1.02574	1.32409	1.06142	1.19334	0.939523	1.08485
2286780	vma8,SPCC965.03	0.943874	1.15869	0.866938	1.08172	0.842842	0.972655
2288410	SPCC965.04c	0.878633	0.998269	1.00556	0.986233	0.827406	1.02811
2292310	thp1,SPCC965.05c	1.15136	1.07363	1.16797	1.00231	1.06437	1.00521
2294830	SPCC965.06	0.928195	0.888843	0.983502	1.19956	1.02337	1.0087
2296530	gst2,SPCC965.07c	0.855114	0.876942	0.970914	1.05372	0.810232	1.01575
2298750	alr1,SPCC965.08c	1.1607	1.16473	1.40056	0.959264	0.935191	1.12701
2302090	SPCC965.09	1.14274	0.998269	1.21419	1.0479	1.09936	1.07549
2304500	SPCC965.10	0.926588	1.04427	0.846745	0.827884	0.854607	0.918594
2305430	SPCC965.11c	1.0693	0.917004	0.93045	1.11922	0.899171	1.13485
2307990	SPCC965.12	0.797377	0.891928	0.779165	0.713672	0.961483	0.977725
2314640	SPCC965.13	0.860551	0.891928	0.859756	0.756109	0.73884	0.791412
2315910	SPCC965.14c	0.898132	0.737135	0.856188	0.796916	0.880666	0.90125
2317670	SPCC1494.01,SPCC965.15	0.888843	0.742262	1.17283	1.31951	0.95705	0.950989
2319260	taf13,SPCC1494.02c	0.89296	0.817902	1.13288	1.28046	0.946058	1.07923
2321540	SPCC1494.11c	1.21961	1.02904	1.19723	1.21502	0.976457	1.1222
2327210	SPCC1494.03	1.04608	1.04608	0.960595	1.09177	0.974905	0.967612
2328520	SPCC1494.04c	0.920188	0.987943	0.833931	0.972655	0.918064	0.964264
2330870	ubp12,SPCC1494.05c	0.950439	1.07736	1.02527	0.812252	0.948246	0.974342
2334150	SPCC1494.06c	1.30586	1.18715	1.07326	0.998269	0.986233	1.1487
2341530	SPCC1494.07	1.14472	1.22688	1.16151	1.53954	0.915945	1.13682
2342870	SPCC1494.08c	1.02633	0.990801	1.04826	1.21209	1.03288	1.04972
2344150	SPCC1494.09c	1	1.22688	1	0.967612	0.835088	1.12246
2348740	SPCC1494.10,SPCC70.01	0.93088	1.07363	0.858565	0.870551	0.922316	0.946058
2350420	SPCC70.02c	0.984525	1.12117	1.11342	1.09429	1.14076	1.18099
2351870	SPCC70.03c	0.861546	0.959264	0.88148	0.882703	1.04006	0.904379
2354830	SPCC70.04c	0.926588	0.905948	0.859756	0.823591	0.943874	0.884234
2360480	SPCC70.05c	1.23685	1.04608	1.03814	1.2079	1.38831	1.07363
2366790	SPCC70.06	1.09051	1.30586	1.35473	1.32409	1.18921	1.0299
2367740	tmp1,tmp,SPCC70.07c	1.11729	1.20372	1.04681	1.12117	1.11987	1.11535
2368980	SPCC70.08c	0.917004	1.01572	0.944747	1.04608	1.00696	1
2370240	SPCC70.09c	1.04729	1.00696	0.857376	0.787308	0.939523	1.03526
2372060	SPCC70.10	1.19095	1.12165	1.04949	1.16786	0.939188	1.28821
2373320	pof7,SPCC70.11c,SPCC1827.08c	1.08423	1.13485	0.948684	1.19472	0.935191	1.05519
2375530	SPCC1827.01c	1.36289	1.36841	1.23628	1.33793	0.937355	1.26138
2378400	SPCC1827.02c	1.45062	1.28343	1.30315	1.54399	0.990801	1.23328
2379650	SPCC1827.03c	1.17283	1.16272	1.24487	1.30134	1.1487	1.13879
2384960	SPCC1827.04	1.38511	1.88557	1.16312	1.04247	1.17555	1.00521
2385980	SPCC1827.05c	1.27751	1.1708	1.31585	1.08673	1.24833	1.06622
2387580	SPCC1827.06c	1.35347	1.46662	1.23114	1.3449	1.26284	1.08673
2390100	SPCP1E11.01c,SPCC1827.07c	1.03706	1.23756	1.03958	0.854607	1.19748	1.09619
2394810	ppk38,SPCP1E11.02	1.04972	0.852635	0.93174	1.03526	1.00463	0.947698
2395890	SPCP1E11.03	1.03347	1.0299	0.965936	1.1487	0.856584	0.972655
2397920	pal1,SPCP1E11.04c	0.827406	0.934651	0.875391	0.947698	0.952638	0.82645
2400230	SPCP1E11.05c	0.780967	0.94442	0.846745	0.786399	0.935191	0.813661
2404900	apl4,SPCP1E11.06	1.32256	1.26138	1.17283	1.28788	1.16743	0.97942
2406240	cwf18,SPCP1E11.07c	1.03168	1.07923	0.893785	0.94442	0.959264	0.810378
2407920	SPCP1E11.08	0.869043	1.00696	0.983502	0.974342	0.795536	0.798298
2408840	rpp103,rpp1-3,SPCP1E11.09c	1.14076	0.858565	0.80107	0.852635	1.23114	1.3566
2410120	SPCP1E11.10	1.08862	1.02337	0.959264	0.812252	0.911722	0.808041
2412150	SPCP1E11.11	1.22264	1.1487	1.00139	1.05885	0.939523	1.02456
2413550	ade5,ade8,SPCC569.08c	1.1708	1.19127	0.959264	0.967612	1.27751	1.14472
2417220	SPCC569.07	0.972655	1.14472	1.0196	0.936272	0.963707	1.02811
2420470	misc RNA	1.41177	1.0811	1.37554	1.2079	0.795536	1.02633
2422170	SPCC569.06	1.1487	1.42405	1.13603	1.23756	1.25701	1.23756
2426650	SPCC569.05c	1.07736	1.39716	1.05409	0.991373	1.06437	1.00521
2428310	SPCC569.04	1.54399	1.61049	1.62169	1.17283	1.33793	1.20025
2431460	SPCC569.03	1.46409	1.71119	1.53901	1.69056	1.17555	1.34025
2433700	SPCC569.02c	1.56103	1.38992	1.37745	1.10957	1.23114	1.39959
2436040	SPCC569.01c	1.37626	1.40445	1.26624	1.18785	0.96241	1.12038
2450690	ars3001c	1.13485	1.02337	0.964598	0.94442	1.04729	1.13879
