# Supplementary material for: Checkpoint independence of most DNA replication origins in fission yeast
Source: BMC Mol Biol. 2007 Dec 19;8:112. doi: 10.1186/1471-2199-8-112 (PMC2235891; doi:10.1186/1471-2199-8-112)
Supplement: Additional file 7 — Classification, based on our microarray results, of putative origins throughout the fission yeast genome. For each evaluated origin, the first two columns in this table show the start (left side) and end (right side) of the positions of the PCR probes (see Additional Files 4, 5, 6) located in the genes flanking the origin. The next two columns show the names of those two genes. In the case of AT islands and pre-RCs, these two genes are adjacent to each other, but in the case of origins identified by us, by Feng et al. [34], or by Heichinger et al. [14] the two genes may be separated from each other by several intervening genes. When the origin being evaluated in a given row is an AT island, the next two columns show the name of the AT island (according to [20]) and its functional classification (see Methods). The following two columns show the classifications of origins if identified by Feng et al. in wild-type or in cds1Δ cells. For origins identified by Heichinger et al., the following two columns show the Ori number assigned to the origin and the efficiency of the origin during a mitotic S phase as evaluated by Heichinger et al. [14]. For pre-RCs identified by Hayashi et al. [15], the next two columns show the number of the pre-RC and whether the pre-RC was scored by Hayashi et al. as strong/early (1) or weak/late (0). The next column shows our (Mickle et al.) classification of the origin. The penultimate column contains a "1" if the origin had significantly greater activity in checkpoint-mutant cells than in wild-type cells or a "0" if it did not. Similarly, the last column contains a "1" if the origin had significantly greater activity in wild-type cells than in checkpoint-mutant cells or a "0" if it did not. [file 1471-2199-8-112-S7.xls]

## Sheet: Additional File 7
Chromosome 1
Start Position	End Position	Start Gene	End Gene	AT Number	AT Function	Feng et al. WT Function	Feng et al. cds1 Function	Heichinger et al. Number	Heichinger et al. Efficiency	Hayashi et al. PreRC Number	Hayashi et al., Activity	Mickle et al. Function	ChkMut>WT?	WT>ChkMut?
265.5	6179.5	SPAC212.11	SPAC212.10									medium	1	0
8957	12668	SPAC212.09c	SPAC212.08c	AT1179	weak							weak	1	0
12668	16032	SPAC212.08c	inter-gene							1001*	0	weak	1	0
16032	22042	inter-gene	SPAC212.04c	AT1178	weak							weak	0	0
31204.5	36919.5	SPAC977.01	SPAC977.05c									weak	1	0
43494	47544	SPAC977.07c	SPAC977.09c	AT1010	weak							weak	0	0
47544	53889	SPAC977.09c	sod2							1002*	0	weak	0	0
53889	57970.5	sod2	SPAC977.12							1003*	0	very weak	0	0
60814	64334	SPAC977.14c	SPAC977.15	AT1011	weak					1004*	0	weak	0	0
69401	73268	SPAC977.17	Misc RNA	AT1012	very weak					1005*	0	very weak	0	0
73268	78618	Misc RNA	SPAPJ695.01c							1006*	0	weak	0	0
78618	80494.5	SPAPJ695.01c	Misc RNA	AT1013	very weak					1007*	0	very weak	0	0
85005.5	86816	ght3	SPAC1F8.02c	AT1014	medium		medium			1008*	0	medium	0	0
86816	89839.5	SPAC1F8.02c	SPAC1F8.03c							1009*	0	weak	0	0
93654.5	97248.5	SPAC1F8.04c	isp3					Ori1001	2	1010	0	0
112209	114006	SPAC11D3.03c	SPAC11D3.04c	AT1015+	weak		weak	Ori1002	15	1011	1	weak	0	0
124304	127164	SPAC11D3.09	SPAC11D3.10	AT1016	medium	medium	medium	Ori1003	13			medium	0	0
127164	131680	SPAC11D3.10	SPAC11D3.13	AT1017	medium	medium	medium					medium	0	0
149423	153183	SPAC5H10.02c	SPAC5H10.03							1012	0	0
164578	166215	SPAC5H10.10	gmh1				very weak			1013	0	very weak	0	0
190296	191908	SPAC13G6.08	SPAC13G6.09							1014	1	very weak	0	0
197502	201451	chs1	aps1	AT1018	medium	medium	medium	Ori1004	23	1015	1	medium	0	0
206518	207994	SPAC24B11.05	sty1	AT1019	very weak							very weak	0	0
225735	233231	SPAC24B11.12c	SPAC24B11.13					Ori1005	21			0
238359	243148	Misc RNA	SPAC806.04c							1016*	0	0
243148	245820	SPAC806.04c	SPAC806.05	AT1020	0		0			1017*	0	0
293416	296162	SPAC1F5.02	SPAC1F5.01	AT1021	very weak		very weak			1018*	0	very weak	1	0
301198	304550	tup11	SPAC18B11.09c	AT1022-	0					1019*	0	0
311830	313993	ncs1	SPAC18B11.03c	AT1023	very weak							very weak	0	0
325664	328495	SPAC12G12.12	SPAC12G12.11c	AT1024+	weak		weak	Ori1006	33			weak	0	0
356690	359184	SPAC630.05	SPAC630.07c					Ori1007	15			medium	0	0
363896	368130	SPAC630.09c	SPAC630.11	AT1025	medium	medium	medium	Ori1008	23	1020	1	medium	0	0
391820	404232	SPAC31A2.04c	SPAC31A2.08					Ori1009	15			very weak	0	0
409236	414380	cuf1	SPAC31A2.12	AT1026	0					1021*	0	0
439013	445824	rad32	fep1	AT1027	0		0	Ori1010	6	1022	1	0
452058	458358	ste7	SPAC24H6.13							1023	0	weak	0	0
463589	468698	uba3	SPAC24H6.11c							1024	1	0
472080	475282	gef1	SPAC24H6.08	AT1028	very weak		very weak	Ori1011	12	1025	1	very weak	0	0
487158	492598	cul3	SPAC24H6.01c	AT1029	weak		weak	Ori1012	33	1026	1	weak	0	1
529202	532120	SPAC227.16c	lys3				0	Ori1013	12			0
562375	565478	SPAC2F7.14c	SPAC2F7.15	AT1030	medium	medium	medium	Ori1014	19	1027	1	medium	0	0
592234	594368	SPAC3H8.03	SPAC3H8.04							1028	0	0
595210	602001	SPAC3H8.05c	SPAC3H8.07c			very weak						very weak	0	1
605803	610575	SPAC3H8.09c	spo20	AT1031	0			Ori1015	1	1029*	0	0
625584	632898	SPAC1F3.05	SPAC1F3.07c			0						0
650040	651936	csk1	SPAC1D4.08	AT1032	0		0	Ori1016	12	1030*	0	0
706822	709440	rdh54	SPAC1296.01c			very weak		Ori1017	23			very weak	0	0
713842	717315	sxa2	SPAC1296.04	AT1033+ori12	medium		medium	Ori1018	33	1031	1	medium	0	0
717315	721912	SPAC1296.04	SPAC1296.06					Ori1019	51			weak	0	0
739170	740578	SPAC22G7.05c	SPAC22G7.06c							1032	0	0
748462	751910	SPAC22G7.07c	SPAC22G7.08							1033	0	0
759446	770039	SPAC4G8.03c	SPAC4G8.04	AT1034	?					1034, 1035	0	?
783461	786045	SPAC4G8.11c	SPAC4G8.12c							1036	0	0
794218	797134	SPAC16C9.02c	SPAC16C9.03	AT1035	very weak		very weak	Ori1020	14	1037	0	very weak	0	0
802726	808004	SPAC16C9.06c	SPAC16C9.07			very weak						very weak	0	0
842798	844645	SPAC2G11.15c	SPAC521.02	AT1036	strong	strong	strong	Ori1021	40	1038	1	strong	0	0
875934	879114	SPAC23G3.05c	SPAC23G3.06	AT1037	medium		medium	Ori1022	27			medium	0	0
880383	882374	SPAC23G3.07c	SPAC23G3.08c	AT1038	weak			Ori1023	19			weak	0	0
890589	894868	SPAC23G3.12c	SPAC22H12.01c							1039	1	very weak	0	0
900728	905554	SPAC22H12.05c	SPAC1687.02	AT1039	strong	strong	strong	Ori1024	51	1040	1	strong	0	0
937868	940174	SPAC1687.18c	SPAC1687.19c							1041*	0	0
963828	970181	byr4	atp2	AT1040	medium	medium	medium	Ori1025	41	1042	1	medium	0	0
975538	980953	SPAC222.14c	csn3					Ori1026	5			0
1025540	1030460	fap2	SPAC139.05	AT1041+	medium		medium	Ori1027	20	1043	0	medium	0	0
1062240	1070400	rad4	SPAC23C4.21			very weak						very weak	0	0
1076070	1081250	plb1	SPAC1A6.05c	AT1042	strong			Ori1028	57	1044	1	strong	0	0
1083962	1086426	SPAC1A6.06c	SPAC1A6.07							1045	1	strong	0	0
1089280	1092600	SPAC1A6.09c	SPAC1A6.10	AT1043	strong	strong	strong	Ori1029	31	1046	1	strong	0	0
1095800	1097990	hus5	SPAC30D11.12	AT1044+ars1	strong			Ori1030	44	1047	1	strong	0	0
1139820	1145230	SPAC56F8.07	SPAC56F8.10					Ori1031	20			weak	0	0
1148620	1150990	SPAC56F8.12	SPAC56F8.13	AT1045+ori1324(L)	very weak		very weak			1048	0	very weak	0	0
1156290	1158370	esc1	pso2	AT1046	weak		weak	Ori1032	20	1049	1	weak	0	0
1161354	1163306	csn4	rps2201							1050	1	weak	0	0
1181540	1182420	SPAC22A12.13	SPAC22A12.14c			medium		Ori1033	38			medium	0	0
1189631	1194174	SPAC22A12.17c	SPAC4C5.01							1051	1	medium	0	0
1195430	1198570	ryh1	SPAC4C5.03	AT1047	strong		strong	Ori1034	49	1052	1	strong	0	0
1222510	1227890	psm3	SPAC10F6.10				weak			1053	1	weak	0	0
1247560	1256790	cut6	SPAC56E4.05	AT1048	strong	strong	strong	Ori1035	60	1054	1	strong	0	0
1274260	1279420	csn2	SPAPB17E12.07c	AT1049	weak	weak	weak	Ori1036	26	1055	1	weak	0	0
1279420	1284840	SPAPB17E12.07c	SPAPB17E12.11					Ori1037	28			medium	0	0
1293930	1295680	SPAC1565.02c	SPAC1565.03									weak	1	0
1323790	1329520	SPAC6F12.08c	rdp1			medium	medium					medium	0	0
1359020	1364080	SPNCRNA.86	pas1	AT1050	very weak		very weak			1056*	0	very weak	0	0
1371790	1378710	SPAC57A10.04	SPAC57A10.07				very weak	Ori1038	17			very weak	0	0
1386930	1393500	ura3	SPAC20G8.02			weak		Ori1039	33			weak	0	0
1420430	1423450	SPAC3A12.01c	SPAC3A12.02	AT1051	strong		strong	Ori1040	46			strong	0	0
1443540	1446250	SPAC3A12.13c	cam1	AT1052	strong	strong	strong	Ori1041	42	1057	1	strong	0	0
1443540	1449280	SPAC3A12.13c	SPAC3A12.15	AT1052	strong			Ori1042	27			strong	0	0
1476360	1478530	SPAC9.07c	SPAC9.08c	AT1053	medium	medium	medium	Ori1043	48	1058	1	medium	0	0
1488440	1489950	atp12	cwf16	AT1054	weak			Ori1044	11			weak	0	0
1498690	1500274	SPAC5D6.09c	SPAC5D6.08c							1059	0	0
1502680	1505110	SPAC5D6.07c	SPAC5D6.05			medium		Ori1045	18			medium	0	0
1506970	1511930	SPAC5D6.04	SPAC5D6.02c	AT1055	medium		medium	Ori1046	32	1060	1	medium	0	0
1549790	1551220	SPAC57A7.03c	SPAC57A7.02c				very weak					very weak	0	0
1571154	1578440	SPAC23H4.19	srb10			very weak	very weak	Ori1047	37	1061*		very weak	0	0
1597672	1600389	SPAC23H4.06	SPAC23H4.05c							1062*	0	0
1617300	1621830	vps41	SPAP27G11.07c			very weak		Ori1048	17			very weak	0	0
1659910	1669640	SPAC343.11c	SPAC343.12	AT1056	?	?	?	Ori1049	14	1063, 1064	1	?
1706410	1710740	SPAC664.02c	SPAC664.03	AT1057	strong		strong	Ori1050	35	1065	1	strong	0	0
1717540	1724900	SPAC664.08c	SPAC664.10					Ori1051	25	1066	1	weak	0	0
1733830	1737500	SPAC664.14	SPAC664.15	AT1058	strong	strong	strong	Ori1052	37			strong	1	0
1765660	1769090	ulp2	SPAC17A5.08	AT1059	very weak					1067	0	very weak	0	0
1782940	1792730	exo2	SPAC1610.02c			very weak						very weak	0	0
1791900	1801500	SPAC17A5.17	gls2				very weak					very weak	0	0
1823309	1824990	SPAC1002.13c	SPAC1002.20							1068	0	medium	0	1
1827390	1829100	pmc5	SPAC1002.16c	AT1060	medium			Ori1053	30			medium	0	0
1834230	1836010	SPAC1002.18	SPAC1002.21	AT1061	medium		medium	Ori1054	45	1069	1	medium	0	0
1863310	1869720	SPAPB1A10.02	SPAPB1A10.06c			weak	weak	Ori1055	32			weak	0	0
1892344	1894194	SPAPB1A10.14	SPAPB1A10.15							1070*	0	0
1894190	1896910	SPAPB1A10.15	sdh2	AT1062	0	0	0			1071*	0	0
1925200	1933030	SPAP14E8.02	SPAC3H1.02c			0	0					0
1946634	1948282	SPAC3H1.08c	SPAC3H1.09c							1072	0	very weak	0	0
1951400	1956930	SPAC3H1.10	Misc RNA	AT1063	0					1073*	0	0
1956930	1961492	Misc RNA	SPAC3H1.11							1074*	0	0
1974830	1976780	rpl3001	oxa101	AT1064	weak	weak	weak	Ori1056	34	1075	1	weak	0	0
2022380	2027330	ddb1	SPAC17H9.12c				very weak			1076*	0	very weak	0	0
2035460	2040880	cdt2	SPAC607.02c				weak	Ori1057	27			weak	0	0
2042060	2043970	snu13	SPAC607.04	AT1065	very weak					1077	0	very weak	0	0
2043970	2045460	SPAC607.04	rpn9	AT1066	0							0
2080390	2088200	elf1	cnx1				medium	Ori1058	14			medium	0	1
2095490	2097990	obr1	SPAC3C7.15c	AT1067	very weak		very weak	Ori1059	12	1078*	0	very weak	0	0
2110630	2119660	SPAC631.02	SPAC20H4.04			0						0
2132140	2135600	ufd2	SPAC23C11.01					Ori1060	20			0
2139420	2141930	pnk1	SPAC23C11.05	AT1068	0		0	Ori1061	7	1079*	0	0
2193500	2199800	hst4	hrp1	AT1069	medium	medium	medium			1080	1	medium	0	0
2202010	2211080	pap1	SPAC18G6.01c					Ori1062	14			weak	0	0
2220620	2230490	SPAC18G6.05c	SPAC18G6.06	AT1070+ori18	medium	medium	medium	Ori1063	22	1081	1	medium	0	0
2231656	2234514	SPAC18G6.07c	SPAC18G6.09c							1082	0	very weak	0	0
2243080	2245260	rps7	mal3	AT1071	medium			Ori1064	16			medium	0	0
2245260	2247580	mal3	SPAC13D6.01	AT1072	strong		strong	Ori1065	20			strong	0	1
2249150	2251610	byr3	SPAC13D6.03c	AT1073	medium	medium		Ori1066	34	1083	1	medium	0	0
2258330	2265530	SPAC4G9.04c	B8647-3					Ori1067	16	1084	0	weak	0	0
2271552	2275378	arg11	arg3							1085	1	medium	0	0
2279500	2281940	vps26	SPAC4G9.14	AT1074	medium		medium	Ori1068	30	1086	1	medium	0	0
2301994	2307266	mac1	SPAC13G7.05							1087*	0	0
2307270	2317660	SPAC13G7.05	SPAC13G7.12c			medium	medium	Ori1069	22			medium	0	0
2317660	2320110	SPAC13G7.12c	msa1	AT1075	0			Ori1070	35			0
2334020	2337990	SPAC6C3.06c	SPAC6C3.07	AT1076	medium			Ori1071	15			medium	0	0
2339660	2341570	SPAC6C3.08	SPAC6C3.09	AT1077	weak	weak	weak	Ori1072	25	1088*	0	weak	0	0
2361704	2365828	SPAC17G8.11c	SPAC17G8.12							1089	0	very weak	0	0
2398720	2400970	SPAC15F9.01c	seh1	AT1078	0		0					0
2403830	2408470	sck1	SPAC6B12.01	AT1079	very weak			Ori1073	7	1090*	0	very weak	1	0
2415536	2418206	SPAC6B12.03c	SPAC6B12.04c							1091*	0	weak	0	0
2423120	2429590	SPAC6B12.07c	SPAC6B12.09					Ori1074	6			weak	0	1
2438120	2441280	SPAC6B12.14c	cpc2	AT1080+rip1	medium					1092	1	medium	0	0
2441280	2444190	cpc2	meu26	AT1081	medium	medium	medium	Ori1075	33	1093	1	medium	0	0
2449190	2454150	SPAC32A11.02c	SPAC32A11.03c	AT1082	weak			Ori1076	20	1094	1	weak	0	0
2454146	2459170	SPAC32A11.03c	trp2							1095	1	weak	0	0
2487140	2494740	SPAC19A8.02	sec73	AT1083	very weak							very weak	0	0
2494740	2501990	sec73	swd1			medium	medium	Ori1077	18			medium	0	0
2509408	2513178	SPAC23H3.09c	SPAC23H3.10							1096	0	very weak	0	0
2523770	2527870	SPAC23H3.14	jmj1				very weak			1097*	0	very weak	0	0
2527867	2529332	jmj1	mug66							1098*	0	0
2560600	2564220	vas1	cwf21	AT1084	0							0
2578098	2580132	prs1	cdc3							1099	1	weak	0	0
2578100	2584970	prs1	SPAC823.02				medium	Ori1078	31			medium	0	0
2597520	2605470	SPAC823.10c	SPAC823.13c				weak			1100	0	weak	0	0
2614772	2617981	SPAC7D4.13c	SPAC7D4.12c							1101	0	very weak	0	0
2617980	2620730	SPAC7D4.12c	sec39	AT1085	very weak	very weak	very weak	Ori1079	8	1102	0	very weak	0	0
2637210	2641240	SPAC7D4.03c	itr1				weak	Ori1080	5			weak	0	0
2641240	2645540	itr1	hcs1	AT1086	0					1103*	0	0
2645540	2658260	hcs1	spp42			0						0
2662900	2665700	stg1	SPAC4F8.08	AT1087	0							0
2667700	2669450	hxk2	SPAC4F8.06	AT1088	0		0			1104*	0	0
2671860	2675410	SPAC4F8.04	SPAC4F8.02c					Ori1081	30			0
2693500	2697910	SPAC644.11c	cdc5	AT1089	0	0						0
2714600	2723020	SPAPB2B4.04c	vma5	AT1090	medium	medium	medium	Ori1082	22	1105*	1	medium	0	0
2725650	2732830	SPAPB2B4.07	SPAC6F6.01	AT1091	0							0
2741590	2752900	SPAC6F6.05	SPAC6F6.11c					Ori1083	15			very weak	0	0
2757750	2763310	SPAC6F6.13c	ypt5	AT1092	weak		weak	Ori1084	34	1106	1	weak	0	0
2764920	2771020	SPAC6F6.16c	rif1			strong						strong	0	0
2786710	2795400	dad2	uep1			very weak		Ori1085	24			very weak	0	0
2798310	2812720	SPAC1805.14	SPAC1B2.03c			medium	medium	Ori1086	35	1107	1	medium	0	0
2812720	2818210	SPAC1B2.03c	mcm5					Ori1087	3			weak	0	0
2827140	2838650	SPAC3F10.05c	SPAC3F10.11c			weak	weak					weak	0	0
2862260	2864170	SPAC8F11.05c	SPAC8F11.06	AT1093	weak	weak	weak	Ori1088	25			weak	0	0
2874544	2876952	SPACUNK4.17	SPACUNK4.19							1108*	0	0
2882270	2884770	SPACUNK4.15	SPACUNK4.14	AT1094	weak		weak	Ori1089	0	1109*	0	weak	0	0
2912920	2914440	SPAC513.02	SPAC513.04			weak	weak	Ori1090	34			weak	0	0
2936692	2946306	SPAC2E1P3.05c	SPAPB2C8.01							1110	1	?
2959300	2962420	SPAPB24D3.07c	SPAPB24D3.08c	AT1095	medium	medium		Ori1091	48	1111	1	medium	0	0
2969455	2979738	agl1	SPAPB1A11.01							1112	1	very weak	0	0
2979738	2982201	SPAPB1A11.01	SPAPB1A11.02				very weak			1113	1	very weak	0	0
2982201	2986333	SPAPB1A11.02	SPAPB1A11.03			medium		Ori1092	19	1114	1	medium	0	0
3009370	3011120	SPAC31G5.12c	SPAC31G5.21	AT1096	strong	strong	strong	Ori1093	41	1115	1	strong	0	0
3022140	3028360	SPAC31G5.18c	SPAC31G5.19	AT1097	very weak			Ori1094	16	1116	1	very weak	0	0
3029918	3034641	SPAC1786.01c	SPAC1786.04							1117	1	0
3049896	3054946	SPAC24C9.06c	bgs2							1118	1	weak	0	1
3054950	3064070	bgs2	SPAC24C9.08	AT1098+ars766	medium	medium	medium	Ori1095	36	1119	1	medium	0	0
3068690	3070936	SPAC24C9.11	SPAC24C9.12c							1120	0	0
3088600	3110710	rho4	SPAC589.11			weak	weak					weak	0	0
3126770	3129210	srb8	SPAC688.09	AT1099	very weak	very weak	very weak	Ori1096	42	1121	1	very weak	0	0
3142960	3146400	SPAC688.14	bet5	AT1100	medium		medium	Ori1097	33	1122	1	medium	0	0
3154114	3162416	SPAC3G9.12	SPAC3G9.11c							1123*	0	very weak	0	0
3181650	3186880	SPAC3G9.02	SPAC1486.01	AT1101	medium	medium	medium	Ori1098	23	1124	1	medium	0	0
3202730	3215980	nup189	tea3				weak					weak	0	0
3244520	3248160	nop9	SPAC6G9.03c	AT1102+oric10	strong	strong	strong	Ori1099	44			strong	0	0
3269450	3272560	syb1	cfr1	AT1103	medium		medium	Ori1100	38			medium	0	0
3282500	3299010	SPAC652.01	eme1			medium						medium	0	0
3299010	3310300	eme1	SPAPB1E7.07	AT1104	very weak		very weak	Ori1101	14	1125	1	very weak	0	0
3316170	3.31898e+06	ogm2	SPAPB1E7.11c					Ori1102	42			strong	0	0
3320500	3324240	rps602	mns1	AT1105	very weak		very weak			1126	1	very weak	0	0
3326800	3331650	SPAC2E1P5.02c	SPAC2E1P5.05			medium						medium	0	0
3367810	3391030	SPAC26A3.14c	SPAC959.03c				very weak					very weak	0	0
3403310	3407640	apc5	SPAP32A8.02	AT1106	strong	strong	strong	Ori1103	43	1127	1	strong	0	0
3409150	3412350	SPAP32A8.03c	rpl501	AT1107	medium	medium		Ori1104	50	1128	1	medium	0	0
3442830	3445970	SPAC3H5.02	rpt5	AT1108	strong		strong	Ori1105	42			strong	0	0
3459470	3469720	SPAC3A11.07	cps3				medium	Ori1106	28			medium	0	0
3491050	3494670	SPAC328.06	SPAC328.08c			medium						medium	0	0
3494670	3503770	SPAC328.08c	SPAC16E8.01					Ori1107	29			medium	0	0
3497610	3503770	rps502	SPAC16E8.01	AT1109+oric27	very weak					1129	1	very weak	0	0
3503770	3511650	SPAC16E8.01	vph1			medium						medium	0	0
3519050	3533850	scd1	SPAC16E8.17c					Ori1108	42			medium	0	0
3540280	3542880	SPAC1B1.02c	kap95	AT1110	strong	strong				1130	1	strong	0	0
3546860	3552020	SPAC1B1.04c	SPAC1B1.05	AT1111	medium		medium	Ori1109	59	1131	1	medium	0	0
3561960	3569540	SPAC17A2.05	SPAC17A2.08c			medium						medium	0	0
3569540	3571660	SPAC17A2.08c	csx1	AT1112	medium					1132	1	medium	0	0
3571660	3576190	csx1	SPAC17A2.10c	AT1113	strong			Ori1110	56			strong	0	1
3576190	3578450	SPAC17A2.10c	SPAC17A2.11	AT1114	strong					1133	1	strong	0	1
3578448	3583172	SPAC17A2.11	SPAC17A2.12							1134	1	medium	0	0
3590373	3595234	SPAC17G6.02c	SPAC17G6.03							1135	1	weak	0	0
3595230	3608910	SPAC17G6.03	SPAC17G6.11c				medium	Ori1111	20			medium	0	0
3608914	3613690	SPAC17G6.11c	SPAC17G6.12							1136	1	weak	0	0
3634260	3636890	SPAC1142.04	ctr5	AT1115	strong	strong	strong	Ori1112	42	1137	1	strong	0	0
3645110	3648392	SPAC8C9.03	SPAC8C9.04							1138	1	0
3673660	3675420	SPAC8C9.16c	spc34									medium	0	0
3686970	3692470	SPAC15A10.05c	SPAC15A10.07					Ori1113	24			medium	0	0
3700060	3709480	mde6	ubr11	AT1116	strong	strong	strong	Ori1114	39	1139	1	strong	0	0
3716620	3721220	sgo2	bud6			very weak						very weak	0	0
3728750	3732530	vps29	grx2					Ori1115	21			strong	0	1
3735290	3739700	gua2	SPAP7G5.03	AT1117	strong		strong	Ori1116	60			strong	0	0
3745360	3751750	rpl1002	SPAP7G5.06					Ori1117	39	1140	1	weak	0	0
3754250	3764120	SPNCRNA.84	CEN-dg1a	AT1118-1119	strong		strong	Ori1118	45	1141	1	strong	0	1
3764120	3779950	CEN-dg1a	CEN-dg1b	AT1120-1122	strong			Ori1119	10			strong	0	0
3779950	3790650	CEN-dg1b	SPNCRNA.95	AT1123	strong	strong		Ori1120	51			strong	0	1
3812230	3814940	SPAC1F12.04c	SPAC1F12.05					Ori1121	26			medium	0	0
3836010	3846140	srs2	pyk1			strong	strong	Ori1122	45	1142	1	strong	0	0
3852990	3854220	SPAC4H3.12c	SPAC4H3.13	AT1124	medium			Ori1123	50	1143	1	medium	0	0
3862170	3873300	SPAC1071.02	pma1			medium		Ori1124	11			medium	0	1
3877910	3880620	SPNCRNA.93	SPNCRNA.94	AT1125	strong			Ori1125	45	1144	1	strong	0	0
3880620	3883080	SPNCRNA.94	Misc RNA	AT1126	strong	strong	strong	Ori1126	56	1145	1	strong	0	0
3897700	3899790	SPAC926.07c	SPAC926.08c	AT1127	very weak			Ori1127	35	1146	1	very weak	0	0
3951650	3956920	SPAC2F3.14c	lsk1	AT1128	strong	strong	strong	Ori1128	73	1147	1	strong	0	0
3961760	3973550	SPAC11G7.01	SPAC11G7.06c			very weak						very weak	0	0
3989260	3993040	SPAPB15E9.01c	SPAPB15E9.02c					Ori1129	59	1148	1	strong	0	0
3993040	3997640	SPAPB15E9.02c	SPAPB15E9.03c	AT1129	strong	strong	strong			1149	1	strong	0	0
4003300	4005680	SPAC27E2.01	SPAC27E2.02									medium	0	0
4007292	4010577	SPAC27E2.03c	SPAC27E2.11c							1150	0	weak	0	0
4017870	4021600	SPAC27E2.06c	pvg2	AT1130	strong	strong	strong	Ori1130	31	1151	1	strong	0	0
4058080	4062680	SPAC19G12.08	cpy1			medium						medium	0	0
4071120	4074730	SPAC19G12.13c	its3	AT1131+ori19	strong		strong	Ori1131	40	1152	1	strong	0	0
4086490	4089910	mnl1	SPAC23A1.05	AT1132	strong	strong	strong	Ori1132	61	1153	1	strong	0	0
4135760	4138950	bgl2	SPAC26H5.09c	AT1133	medium	medium	medium	Ori1133	42	1154	1	medium	0	0
4138950	4142899	SPAC26H5.09c	SPAC26H5.10c							1155	1	medium	0	0
4147320	4157910	SPAC26H5.11	SPAC25B8.02			strong	strong			1156	1	strong	0	0
4164640	4173470	SPAC25B8.05	SPAC25B8.10			very weak						very weak	0	0
4176710	4178286	SPAC25B8.11	SPAC25B8.12c							1157	0	very weak	0	0
4178286	4181954	SPAC25B8.12c	SPAC25B8.13c							1158	0	very weak	0	0
4181950	4186980	isp7	mal2	AT1134	medium	medium	medium	Ori1134	30	1159	1	medium	0	0
4194090	4198830	SPAC25B8.19c	SPAC694.01c					Ori1135	22	1160	1	very weak	0	0
4232200	4239260	SPAC1F7.06	SPSNORNA.14			very weak	very weak			1161	1	very weak	0	0
4238096	4243339	SPAC1F7.08	SPAC1F7.09c							1162	1	0
4253570	4256090	pcr1	ppr1	AT1135+pcr1	strong			Ori1136	42	1163	1	strong	0	0
4265150	4269710	smd2	SRP7									strong	0	0
4272840	4276440	SPAC2C4.07c	SPAC2C4.08	AT1136	strong	strong	strong	Ori1137	46	1164	1	strong	0	0
4289810	4302720	SPAC2C4.17c	rec10				weak					weak	0	0
4324970	4327540	SPAC27F1.05c	SPAC27F1.10	AT1137	strong	strong	strong	Ori1138	60	1165	1	strong	0	0
4365000	4368880	SPAC23D3.12	SPAC23D3.13c	AT1138	very weak	very weak	very weak			1166*	0	very weak	0	0
4383160	4397260	mok11	SPAC30.04c				0			1167	0	0
4413010	4415880	SPAC30.10c	SPAC30.11	AT1139	weak	weak	weak	Ori1139	30	1168*	0	weak	0	0
4418930	4420140	SPAC30.13	SPAC30.14c									strong	0	1
4438400	4444630	SPAC9E9.17c	SPAC9E9.04				medium	Ori1140	33	1169*	1	medium	0	0
4450110	4453130	ypt2	rad26	AT1140	0		0			1170*	0	0
4454928	4460740	SPAC9E9.09c	SPAC9E9.10c							1171*	0	0
4464242	4469380	SPAC9E9.12c	SPAC9E9.13							1172*	0	0
4479320	4488130	cut8	alg8				medium	Ori1141	28	1173	1	medium	0	0
4489980	4498320	SPAC17C9.06	SPAC17C9.02c					Ori1142	25			very weak	0	0
4512210	4520460	mei2	SPAC27D7.06					Ori1143	20			weak	0	0
4519060	4527790	apc14	SPAC27D7.10c			medium	medium					medium	0	0
4530790	4534680	SPAC27D7.11c	but1	AT1141	medium		medium	Ori1144	33	1174	1	medium	0	0
4565120	4580830	SPAC637.13c	SPAC12B10.03				0	Ori1145	25			0
4584900	4586780	SPAC12B10.05	SPAC12B10.07					Ori1146	24			very weak	0	0
4603060	4612030	SPAC12B10.16c	SPAC12B10.18	AT1142	very weak	very weak		Ori1147	23	1175*	0	very weak	0	0
4613350	4623340	SPAC1093.02	dhc1					Ori1148	10			very weak	0	0
4623340	4637130	dhc1	mmd1			?						?
4651790	4654500	SPAC144.01	SPAC144.02	AT1143	0			Ori1149	7	1176	0	0
4667230	4679860	apl5	srw1			0	0			1177*	0	0
4683800	4687720	klp8	SPAC144.16					Ori1150	8			0
4706230	4709460	pmo25	klp3	AT1144	very weak		very weak					very weak	1	0
4719950	4724920	sec18	pex7					Ori1151	29			very weak	0	0
4738760	4742980	SPAC458.04c	pik3	AT1145	strong	strong	strong	Ori1152	34	1178	1	strong	0	0
4775710	4777870	SPAC1782.12c	SPAC11H11.01			strong						strong	0	0
4778730	4780330	SPAC11H11.02c	SPAC11H11.03c	AT1146	medium		medium	Ori1153	25	1179*	1	medium	0	0
4796770	4804910	pam1	rrp16				weak	Ori1154	14	1180	1	weak	0	0
4822840	4836060	hus1	SPAC4F10.03c			very weak	very weak					very weak	0	0
4842014	4846312	SPAC4F10.07c	SPAC4F10.08							1181	1	very weak	0	0
4842010	4851550	SPAC4F10.07c	SPAC4F10.10c				medium	Ori1155	30			medium	0	0
4851550	4855130	SPAC4F10.10c	spn1	AT1147	weak			Ori1156	22	1182	1	weak	0	0
4873280	4875680	SPAC4F10.19c	grx1					Ori1157	39			weak	0	0
4880040	4889830	SPAC19B12.02c	bgs3	AT1148	very weak	very weak	very weak			1183*	1	very weak	0	0
4910698	4913348	rpn502	mae1							1184	0	very weak	0	0
4913350	4921140	mae1	SPAPB8E5.07c				medium	Ori1158	26	1185	1	medium	0	0
4927590	4933010	SPAPB8E5.10	SPAC1B3.04c			medium	medium	Ori1159	15			medium	0	0
4960340	4967410	vht1	clr2	AT1149	weak			Ori1160	42	1186	1	weak	0	0
4977100	4980360	SPAC1952.06c	rad1	AT1150	weak		weak	Ori1161	12			weak	0	0
4982832	4986378	SPAC1952.09c	SPAC1952.10c							1187	0	very weak	0	0
4993640	4995150	ned1	SPAC1952.14c	AT1151	0							0
5024390	5026500	SPAC22E12.03c	ccs1	AT1152+ori22	strong	strong	strong	Ori1162	41	1188	1	strong	0	0
5030390	5033420	gmh3	rna1			very weak						very weak	0	0
5044910	5047970	rpl2403	sck2	AT1153+	medium		medium	Ori1163	20			medium	0	0
5096340	5098160	rpl3002	SPAC1250.04c	AT1154	very weak		very weak	Ori1164	20	1189	0	very weak	0	0
5137720	5145060	SPAC29A4.06c	SPAC29A4.02c				weak	Ori1165	16			weak	0	0
5155520	5159100	SPAC26F1.12c	SPAC26F1.11	AT1155	strong	strong	strong	Ori1166	38	1190	1	strong	0	0
5163520	5165340	pyp1	SPAC26F1.09,gyp51			weak						weak	0	0
5175160	5196930	gpm1	Tf2-8			medium		Ori1167	18	1191	1	medium	0	0
5189304	5191010	SPAPJ691.02	SPAPJ691.03				very weak			1192	0	very weak	0	0
5233120	5235610	mek1	SPAC14C4.04	AT1156-	medium	medium	medium	Ori1168	30	1193	1	medium	0	0
5252510	5255510	SPAC14C4.12c	rad17	AT1157	0		0	Ori1169	13			0
5266980	5276130	adg1	SPAC2H10.01	AT1158	?					1194*	0	?
5319600	5324770	SPAP8A3.03	SPAP8A3.05	AT1159	0		0	Ori1170	1	1195*	0	0
5342390	5347630	SPAP8A3.13c	sec71			very weak	very weak					very weak	0	0
5393320	5394840	SPAC3G6.07	SPAC3G6.08	AT1160	medium	medium	medium	Ori1171	17	1196	1	medium	0	0
5416760	5426580	snz1	sec16				0					0
5433070	5437790	SPAC29B12.10c	SPAC29B12.11c	AT1161	weak			Ori1172	36			weak	0	0
5447380	5452160	SPAC1039.01	SPAC1039.02	AT1162	medium		medium	Ori1173	31	1197	1	medium	0	0
5468890	5471980	isp5	mmf2							1198	1	medium	0	0
5473050	5478420	SPAC922.02c	SPAC922.03	AT1163	medium	medium	medium	Ori1174	28	1199	1	medium	0	0
5481060	5484620	SPAC922.04	SPAC922.05c	AT1164	very weak	very weak	very weak	Ori1175	33	1200	1	very weak	0	0
5486733	5488649	SPAC922.06	SPAC922.07c							1201	0	0
5498110	5499500	SPAC869.09	SPAC869.08	AT1165	weak							weak	0	0
5501450	5503840	SPAC869.07c	SPAC869.06c	AT1166	medium		medium	Ori1176	4	1202*	0	medium	0	0
5503840	5508720	SPAC869.06c	SPAC869.05c	AT1167	medium					1203*	0	medium	0	0
5508721	5512384	SPAC869.05c	SPAC869.04							1204*	0	very weak	0	0
5515150	5519930	SPAC869.03c	SPAC869.02c							1205*	0	very weak	0	0
5519930	5522580	SPAC869.02c	SPAC869.01	AT1168	very weak					1206*	0	very weak	1	0
5529150	5531290	SPAC186.01	SPAC186.02c	AT1169	weak					1207*	0	weak	0	0
5531290	5536650	SPAC186.02c	SPAC186.03	AT1170	medium	medium	medium					medium	0	0
5536650	5541510	SPAC186.03	SPAC186.05c	AT1171	weak							weak	0	0
5543630	5546930	SPAC186.06	SPAC186.07c	AT1172	medium	medium						medium	0	0
5555210	5557460	SPAC186.09	SPAC750.01	AT1173	very weak			Ori1177	0			very weak	0	0
5557460	5561540	SPAC750.01	SPAC750.02c	AT1174	0							0
5567520	5570240	SPAC750.05c	SPAC750.06c	AT1175	weak			Ori1178	0			weak	0	0
5570240	5576290	SPAC750.06c	SPAC750.07c	AT1176	?							?
5577310	5579660	Misc RNA	SPAC750.08c	AT1177	weak							weak	1	0
Chromosome 2
Start Position	End Position	Start Gene	End Gene	AT Number	AT Function	Feng et al. WT Function	Feng et al. cds1 Function	Heichinger et al. Number	Heichinger et al. Efficiency	Hayashi et al. PreRC Number	Hayashi et al., Activity	Mickle et al. Function	ChkMut>WT?	WT>ChkMut?
5755	8602.5	SPBC1348.01	SPBC1348.02	AT1001	weak							weak	0	0
22816	25265.5	SPBC1348.08c	SPBC1348.09	AT1002+	weak							weak	?	0
31591	31591			AT1003+	?					2001*	0	?
37990	38871.5	?	SPBC1348.14c	AT1004	weak					2002*	0	weak	1	0
44416	44416			AT1005	?							?
52947	52947			AT1006	?					2003*	0	?
66448	66448			AT1007	?					2004*, 2005*	0	?
68041	68041			AT1008	?					2006	0	?
74629	74629			AT1009	?					2007*, 2008	0	?
	83257		SPBPB10D8.01			very weak				2009	1	very weak	0	0
86995	86995			AT2001	?					2010	0	?
91018	93061.5	?	SPBPB10D8.04c	AT2002	medium		medium			2011	1	medium	0	1
93061.5	95820.5	SPBPB10D8.04c	SPBPB10D8.05c	AT2003	medium							medium	0	1
95820.5	98579.5	SPBPB10D8.05c	SPBPB10D8.06c	AT2004	medium			Ori2001	15			medium	0	1
98579.5	101338	SPBPB10D8.06c	SPBPB10D8.07c	AT2005	medium							medium	0	1
101338	107485	SPBPB10D8.07c	SPBPB10D8.08	AT2006	medium					2012	0	medium	0	1
109429	112864	SPBC359.02	SPBC359.03c	AT2007	strong		strong			2013	1	strong	0	0
112864	119664	SPBC359.03c	SPBC359.04c	AT2008	medium					2014	0	medium	0	0
119664	127760	SPBC359.04c	SPBC359.05	AT2009	medium			Ori2002	6			medium	0	0
130152	136734	SPBC359.06	SPBC1683.01	AT2010	medium					2015	0	medium	0	0
140013	145298	SPBC1683.03c	SPBC1683.04	AT2011	weak			Ori2003	14	2016	1	weak	0	0
150843	155559	SPBC1683.06c	mal1	AT2012	medium	medium	medium	Ori2004	14	2017	1	medium	0	0
199534	203700	fbp1	SPBC660.05	AT2013	0	0	0			2018*	0	0
203700	206085	SPBC660.05	SPBC660.06	AT2014	0					2019*	0	0
226851	233542	SPBC660.15	SPBC660.16							2020	0	0
257450	260654	clr3	rpl4301	AT2015	medium	medium	medium	Ori2005	18	2021	1	medium	0	0
261924	272192	tub1	SPBC800.10c			medium						medium	0	0
277436	279404	SPBC800.11	SPBC800.12c	AT2016	strong			Ori2006	38	2022	1	strong	0	0
281624	283910	SPBC800.13	SPBC1773.01				weak			2023	1	weak	0	0
287538	291056	SPBC1773.03c	SPBC1773.04					Ori2007	29			medium	0	0
315386	317900	arg7	SPBC1773.15	AT2017	strong	strong	strong	Ori2008	39			strong	0	0
322940	325532	SPBP26C9.01c	SPBP26C9.02c							2024	1	strong	0	0
325532	329196	car1	SPBP26C9.03c	AT2018	strong			Ori2009	48	2025	1	strong	0	0
329196	337078	SPBP26C9.03c	SPBC1271.15c	AT2019	weak					2026	1	weak	0	0
340609	342105	sme2	SPBC1271.13									strong	0	0
352224	357976	SPBC1271.09	SPBC1271.08c							2027	1	0
361062	364740	SPBC1271.06c	SPBC1271.05c				weak	Ori2010	19			weak	0	0
408283	410922	idi1	SPBC106.16	AT2020	medium	medium	medium	Ori2011	41			medium	0	0
431807	434549	rpn7	SPBC582.08	AT2021	very weak							very weak	0	0
446642	450040	pho4	SPBC428.04	AT2022+	strong		strong	Ori2012	28			strong	0	1
453240	456621	SPBC428.06c	meu6	AT2023	very weak					2028*	0	very weak	0	0
456621	464006	meu6	SPBC428.10					Ori2013	0			0
473852	493595	SPBC428.15	idh2			very weak	very weak			2029	0	very weak	0	0
509510	516202	SPBC1685.05	SPBC1685.08			strong		Ori2014	44			strong	0	1
518516	520144	rps27	rlp1							2030	1	strong	0	0
520144	524952	rip1	SPBC1685.12c	AT2024	strong		strong	Ori2015	40	2031, 2032	1	strong	0	0
527267	530953	SPBC1685.13	SPBC1685.14c			strong				2033	1	strong	0	0
566830	574150	SPBC354.09c	SPBC354.10	AT2025	medium	medium	medium	Ori2016	43	2034	1	medium	0	0
588392	597344	SPBC354.15	SPBC1706.03					Ori2017	22	2035	1	medium	0	0
597344	600684	SPBC1706.03	SPBC839.03c			strong	strong					strong	0	0
602618	604826	rpl803	rps1701	AT2026+	weak			Ori2018	28	2036	1	weak	0	0
635838	639682	SPBC115.03	SPBC115.02c	AT2027	medium		medium	Ori2019	38			medium	0	0
646456	652936	SPBC947.13	SPBC947.11c					Ori2020	16			strong	0	0
669228	670856	SPBC947.05c	SPBC947.04			medium				2037	1	medium	0	0
670856	677670	SPBC947.04	SPBC947.03c	AT2028	medium		medium	Ori2021	30	2038	1	medium	0	0
682732	685685	sur2	dps1					Ori2022	41			strong	0	0
712443	725104	gpt1	sco1				medium	Ori2023	22	2039-2941	1	medium	0	0
745108	748124	SPBC119.18	rti1	AT2029	strong		strong	Ori2024	62	2042	1	strong	0	0
749610	757920	SPBC119.15	SPBC577.04			strong		Ori2025	32			strong	0	0
756794	759798	SPBC577.03c	SPBC577.06c			medium						medium	0	0
799310	809612	SPBC530.05	SPBC530.08				medium					medium	0	0
822455	826395	pdf1	SPBC530.13	AT2030	strong	strong	strong	Ori2026	65			strong	0	0
830410	834575	SPBC530.15c	SPBC36.01c							2043	1	strong	0	1
834575	838897	SPBC36.01c	SPBC36.02c							2044	1	medium	0	1
838897	844636	SPBC36.02c	SPBC36.03c	AT2031	strong		strong	Ori2027	37	2045, 2046	1	strong	0	1
844636	849617	SPBC36.03c	cys11	AT2032	strong	strong				2047	1	strong	0	0
888986	894481	SPBC713.11c	erg1	AT2033	0					2048*	0	0
913116	916442	swi1	tor2	AT2034	0	0	0	Ori2028	15			0
936097	942318	SPBC646.07c	SPBC646.10c					Ori2029	11			0
946516	952615	gap1	sds23	AT2035	very weak					2049*	0	very weak	0	0
956594	959004	SPBC646.15c	SPBC646.16	AT2036	medium		medium	Ori2030	16	2050*	0	medium	0	0
960030	967908	dic1	SPBP35G2.02							2051*	0	very weak	0	0
1002440	1009160	SPBC146.02	SPBC146.04	AT2037	0		0					0
1016450	1024380	SPBC146.08c	SPBC146.12					Ori2031	14			weak	0	0
1034150	1037370	SPBC337.02c	SPBC337.03									medium	0	1
1046100	1049750	ubi4	SPBC337.10c					Ori2032	16			0
1055138	1056874	gtr1	rpb4							2052	1	weak	0	0
1053990	1063220	SPBC337.12	cdc27				medium	Ori2033	26			medium	0	0
1076300	1083296	SPBC1734.08	SPBC1734.11				weak			2053*	0	weak	1	0
1104950	1108620	cyp3	sks2	AT2038	medium	medium	medium	Ori2034	27	2054	1	medium	0	0
1141460	1143820	skp1	SPBC409.06	AT2039	strong	strong	strong	Ori2035	41	2055	1	strong	0	0
1145429	1154344	SPBC409.07c	SPBC409.08							2056	1	strong	0	1
1155780	1.15868e+06	mis13	ade7	AT2040	medium			Ori2036	29			medium	0	0
1168820	1176040	SPBC409.15	psh3			medium		Ori2037	21			medium	0	0
1210950	1223590	SPBC725.04	hob3			0						0
1232310	1235610	ura5	res1									medium	0	0
1238240	1248680	SPBC651.01c	SPBC651.06			strong	strong	Ori2038	32	2057	1	strong	0	0
1251520	1256880	rpc1	SPBC651.09c	AT2041+	strong			Ori2039	17	2058	1	strong	0	0
1259450	1262240	SPBC651.10	SPBC651.12c									medium	0	0
1264040	1271450	cwl1	but2	AT2042, AT2043	medium	medium		Ori2040	53	2059	1	medium	0	0
1271450	1275330	but2	rps25-1					Ori2041	32			medium	0	0
1276310	1279810	mad1	ptp4	AT2044+oriC7	strong		strong	Ori2042	58	2060	1	strong	0	0
1306090	1309590	SPBC30B4.03c	snoRNA	AT2045	medium			Ori2043	37			medium	0	0
1310630	1316480	SPBC30B4.04c	kap109	AT2046	medium	medium	medium	Ori2044	29	2062	1	medium	0	0
1349584	1352494	SPBC27B12.14	SPBC27B12.12c							2063	1	very weak	0	0
1366217	1367734	SPBC8D2.04	SPBC8D2.05c							2064	0	0
1384040	1395590	SPBC8D2.13	mde3			strong	strong	Ori2045	41	2065	1	strong	0	0
1404590	1405750	SPBC17A3.02	SPBC17A3.03c									weak	0	0
1420350	1425900	pas4	apl3			very weak	very weak					very weak	0	0
1425900	1432190	apl3	pi030					Ori2046	16			weak	0	0
1440220	1446260	SPBP22H7.05c	SPBP22H7.06	AT2047	medium			Ori2047	28	2066	1	medium	0	0
1453680	1459120	nep2	bem46	AT2048	medium	medium	medium			2067	1	medium	0	0
1460450	1465820	SPBC32H8.04c	git5					Ori2048	41	2068	0	strong	0	0
1465820	1467350	git5	SPBC32H8.08c									medium	0	0
1494550	1506970	rsp1	SPBC1215.01				0			2069*	0	0
1531000	1533100	SPBC83.11	SPBC83.12					Ori2049	20			weak	0	0
1545160	1549690	SPBC83.18c	atf1	AT2049+ars2004	medium	medium	medium	Ori2050	51	2070	1	medium	0	0
1549690	1551800	atf1	isp4	AT2050	medium							medium	0	0
1551805	1559309	isp4	rpl26							2071	1	very weak	0	0
1559310	1566460	rpl26	meu25			medium						medium	0	0
1588130	1590990	kap1	SPBC28F2.11	AT2051	weak	weak		Ori2051	13	2072	1	weak	0	0
1596930	1603660	rpb1	CEN2-left end	AT2052	strong							strong	0	0
1605970	1644600	CEN2-dgIIb	SPBC21B10.13c	AT2053-AT2059	?			Ori2052	20			?
1655450	1659450	SPBC21B10.09	SPBC21B10.07					Ori2053	32	2073	1	medium	0	0
1663570	1670613	SPBC21B10.06c	SPBC21B10.03c					Ori2054	17	2074	1	strong	0	0
1678839	1685769	ubp11	ran1							2075	1	0
1685770	1688740	ran1	SPBC19C2.06c	AT2060	very weak							very weak	0	0
1698260	1700090	SPBC19C2.10	SPBC19C2.11c	AT2061	very weak							very weak	0	0
1698260	1705200	SPBC19C2.10	SPBC19C2.15c					Ori2055	41			medium	0	0
1706950	1709440	SPBC2F12.15c	SPBC2F12.14c							2076	1	weak	0	0
1.71146e+06	1.72036e+06	klp5	rep2			medium	medium	Ori2056	17	2077	1	medium	0	0
1742554	1756558	byr2	SPBC1D7.02c			strong	strong			2078	1	strong	0	0
1765950	1770570	SPBC11G11.05	SPBC11G11.07					Ori2057	27			weak	0	0
1777676	1.78339e+06	sce3	SPBC18H10.05			strong	strong	Ori2058	26	2079	1	strong	0	0
1802790	1810790	SPBC18H10.17c	SPBC18H10.20c			medium	medium	Ori2059	20	2080	1	medium	0	0
1868700	1871430	mug142	SPBC3H7.08c	AT2062	0			Ori2060	9	2081*	0	0
1892330	1908040	spo14	ubc3			very weak				2082	1	very weak	0	0
1926360	1932690	erg6	SPBC16E9.09c			medium	medium					medium	0	0
1938010	1945950	pub3	ksp1					Ori2061	42	2083	1	medium	0	0
1945950	1948970	ksp1	SPBC16E9.15				medium					medium	0	0
1948970	1962420	SPBC16E9.15	SPBC1E8.03c			strong		Ori2062	28	2084	1	strong	0	0
1962420	1973200	SPBC1E8.03c	SPBC1E8.05					Ori2063	18	2085	1	medium	0	0
1975630	1989170	apc10	SPBC1A4.06c				0					0
2021417	2026390	SPBP23A10.11c	SPBP23A10.12	AT2063	strong		strong			2086	1	strong	0	0
2029710	2031570	orc4	SPBP23A10.14c			strong		Ori2064	30			strong	0	0
2035830	2038090	qcr1	tim18	AT2064	very weak			Ori2065	34			very weak	0	0
2052210	2055140	SPBC29A3.07c	pof4	AT2065	strong	strong	strong	Ori2066	30	2087	1	strong	0	0
2070440	2073500	SPBC29A3.16	gef3	AT2066	medium		medium	Ori2067	10	2088	0	medium	0	0
2103790	2107820	nif1	sui1	AT2067+	0					2089*	0	0
2111578	2113143	SPBC23G7.07c	SPBC23G7.08c							2090*	0	very weak	0	0
2116510	2120490	matmc_2	SPBC23G7.10c	AT2068+ars756	strong	strong	strong	Ori2068	25	2091*	1	strong	0	0
2130060	2133430	rpp202	L-domain	AT2069	very weak					2092	1	very weak	0	0
2133430	2134870	L-domain	matmc_1	AT2070	medium		medium	Ori2069	22	2093	1	medium	0	0
2134870	2140810	matmc_1	SPBC1711.03	AT2071	medium			Ori2070	18	2094	1	medium	0	0
2154930	2163630	SPBC1711.10c	SPBC1711.14					Ori2071	25			weak	0	0
2167058	2176282	SPBC1711.16	nup85			0						0
2176280	2181670	SPBC17G9.04c	SPBC17G9.06c					Ori2072	27	2095	1	weak	0	0
2184460	2190480	csx2	tif213	AT2072+	medium	medium	medium	Ori2073	30	2096	1	medium	0	0
2205590	2210280	cut2	SPBC14C8.03					Ori2074	25			very weak	0	0
2208136	2.21855e+06	SPBC14C8.02	cdc18				very weak					very weak	0	0
2224650	2225870	SPBC14C8.11c	rpb8				weak					weak	0	0
2241730	2241730	SPBC15C4.02	SPBC15C4.02			weak	weak					weak	0	0
2245200	2252320	SPBC15C4.04c	SPBC15C4.05	AT2073	0					2097	1	0
2253930	2257320	SPBC21H7.01c	SPBC21H7.02					Ori2075	18			weak	0	0
2266374	2268762	SPBC21H7.06c	SPBC21H7.07c							2098*	0	0
2270870	2278030	SPBC16H5.14c	SPBC16H5.12c			very weak	very weak					very weak	0	0
2319920	2321770	trx2	ned8	AT2074	strong	strong	strong	Ori2076	32	2099	1	strong	0	0
2321770	2323660	ned8	SPBC24C6.02					Ori2077	32			medium	0	0
2337688	2344048	SPBC24C6.09c	SPBC24C6.10c							2100*	0	very weak	1	0
2344050	2351881	SPBC24C6.10c	SPBC19G7.04				weak					weak	0	0
2371840	2380740	SPBC19G7.10c	SPBC19G7.15					Ori2078	14			very weak	0	0
2402810	2.41064e+06	SPBP18G5.01	mex67			very weak	very weak					very weak	0	0
2410640	2413030	mex67	SPBC1921.04c	AT2075	0					2101*	0	0
2432870	2439980	SPBC21D10.09c	SPBC21D10.06c			weak	weak	Ori2079	22			weak	0	0
2442590	2447400	ucp3	fnx1	AT2076	weak			Ori2080	21	2102	1	weak	0	0
2450880	2457910	SPBC21D10.02	pst1				weak					weak	0	0
2498990	2502370	SPBC557.06c	SPBC365.01	AT2077	0	0	0					0
2521790	2527540	hba1	alp4					Ori2081	37	2103	1	strong	0	0
2527540	2533171	SPBC365.15	SPBC365.16							2104	1	strong	0	0
2553710	2556960	SPBC29A10.07	SPBC29A10.08	AT2078	medium			Ori2082	27	2105	1	medium	0	0
2559570	2566060	SPBC29A10.10c	vps902	AT2079	weak	weak	weak					weak	0	0
2580450	2584420	SPBC2G5.02c	SPBC2G5.03	AT2080+	weak	weak	weak			2106*	0	weak	0	0
2594430	2597820	rpc25	SPBC2G5.08	AT2081	weak			Ori2083	29	2107	1	weak	0	0
2597820	2605500	SPBC25B2.01	SPBC25B2.03					Ori2084	25			very weak	0	0
2614204	2615168	SPBC25B2.08	SPBC25B2.09c							2108	0	very weak	0	0
2618920	2635760	SPBC25B2.10	mde4					Ori2085	6			weak	0	0
2633150	2635760	SPBC6B1.03c	mde4	AT2082	very weak		very weak					very weak	0	0
2639830	2646300	ucp2	prp1	AT2083	very weak							very weak	0	0
2647276	2651474	SPBC6B1.08c	SPBC6B1.09c							2109*	0	0
2662480	2674040	hsp16	SPBC3E7.07c			very weak	very weak	Ori2086	10			very weak	0	0
2700420	2708780	SPBC4F6.07c	str1	AT2084	weak		weak	Ori2087	29	2110	1	weak	0	0
2731870	2739410	SPBC18A7.01	SPBC336.02			strong	strong	Ori2088	34			strong	0	0
2739410	2744400	SPBC336.02	efc25	AT2085	medium					2111	1	medium	0	1
2767650	2779950	SPBC336.14c	SPBC685.05					Ori2089	5			weak	0	0
2789400	2791100	rec14	gpx1					Ori2090	30			medium	0	0
2791100	2794600	gpx1	tug1	AT2086+tug1	strong	strong	strong	Ori2091	44	2112	1	strong	0	0
2797270	2802840	pch1	rum1					Ori2092	47			strong	0	0
2800020	2802840	duo1	rum1	AT2087+rum1	weak					2113	1	weak	0	0
2827670	2832200	SPBC19C7.04c	SPBC19C7.05	AT2088	very weak		very weak			2114*	0	very weak	1	0
2853580	2869830	mts4	lid2			0						0
2900510	2907200	SPBP4H10.14c	SPBP4H10.15	AT2089	medium		medium	Ori2093	14	2115*	1	medium	0	0
2911066	2912336	SPBP4H10.18c	SPBP4H10.19c							2116*	0	very weak	0	0
2932520	2933780	SPBC1703.08c	SPBC1703.09	AT2090	very weak							very weak	0	0
2939570	2942280	SPBC1703.12	SPBC1703.13c	AT2091	very weak	very weak	very weak	Ori2094	28	2117	1	very weak	0	0
2987100	2989450	nap1	rhp23	AT2092	weak	weak	weak	Ori2095	21	2118	1	weak	0	0
3005390	3006950	SPBC2D10.19c	ubc1	AT2093	0							0
3027660	3041900	SPBC15D4.08c	cwf22			medium						medium	0	0
3053110	3054700	SPBC13E7.06	SPBC13E7.07	AT2094	very weak		very weak	Ori2096	30	2119*	0	very weak	0	0
3064950	3066320	SPBC30D10.17c	SPBC30D10.16				weak					weak	1	0
3068000	3084200	SPBC30D10.15	tor1					Ori2097	10			very weak	0	0
3097200	3101740	SPBC1778.01c	rap1	AT2095	very weak	very weak	very weak	Ori2098	17	2120*	0	very weak	0	0
3135620	3145820	sep1	SPBC405.02c			very weak	very weak	Ori2099	13			very weak	0	0
3153350	3155500	SPBC405.06	rpl3602	AT2096+	very weak		very weak					very weak	1	0
3162564	3164231	SPBC609.01	SPBC609.02							2121*	0	0
3175780	3179180	dis2	SPBC776.03	AT2097	weak		weak	Ori2100	37	2122	1	weak	0	0
3200060	3204980	hsk1	cnd1	AT2098	0							0
3238630	3240520	snRNA	SPBC19F8.05	AT2099	medium	medium	medium	Ori2101	17			medium	0	0
3286760	3290350	SPBC20F10.02c	SPBC20F10.03	AT2100	strong		strong	Ori2102	23	2123	1	strong	0	0
3303400	3312750	lsm5	SPBC17D11.04c				very weak					very weak	0	0
3333930	3335780	SPBC17D1.03c	SPBC17D1.04	AT2101	medium		medium	Ori2103	22			medium	0	0
3337580	3341756	SPBC17D1.05	SPBC17D1.06							2124	1	very weak	0	0
3341760	3342830	SPBC17D1.06	SPBC17D1.07c									weak	0	0
3355220	3360100	alp1	SPBC11C11.05									very weak	0	0
3361380	3363940	SPBC11C11.06c	rpl1801	AT2102	very weak		very weak			2125	1	very weak	0	0
3366930	3366930	rpl502	rpl502					Ori2104	34			strong	0	0
3379800	3384460	SPBC3B8.08	SPBC3B8.07c	AT2103-ars727	very weak					2126*	0	very weak	1	0
3408110	3413690	SPBC13A2.04c	SPBC4B4.01c	AT2104	0					2127	0	0
3415580	3423330	SPBC4B4.02c	smg1					Ori2105	14			medium	0	0
3423330	3424660	smg1	vps25	AT2105	strong	strong	strong	Ori2106	41	2128	1	strong	0	0
3457970	3460340	SPBC2G2.11	SPBC2G2.12	AT2106	0							0
3464290	3473010	SPBC2G2.14	pop1					Ori2107	21			very weak	0	0
3467480	3468719	SPBC2G2.16	SPBC2G2.17c				0			2129	1	0
3475690	3483730	hop1	msp1			very weak						very weak	0	0
3485680	3497770	zfs1	SPBPB7E8.01	AT2107	?			Ori2108	21	2130, 2131	1	?
3502710	3506098	SPBPB7E8.02	SPBC1105.01							2132	0	0
3510401	3513250	mrpl16	cbp1			very weak	very weak			2133	1	very weak	0	0
3513250	3517670	cbp1	exg1					Ori2109	19	2134	1	0
3.55413e+06	3.55413e+06	SPBC887.08	SPBC887.08			weak						weak	0	0
3555260	3560070	SPBC887.09c	mcs4	AT2108	very weak		very weak	Ori2110	3	2135*	1	very weak	0	0
3591060	3593270	trm11	pgp2	AT2109	very weak	very weak						very weak	0	0
3594883	3606104	dna2	mok13							2136	1	very weak	0	0
3606100	3610710	mok13	SPBC16D10.06	AT2110	weak		weak	Ori2111	10	2137	1	weak	0	0
3636120	3637770	SPBP8B7.01c	SPBP8B7.02	AT2111	medium		medium	Ori2112	40	2138	1	medium	0	0
3638710	3642250	rpl402	SPBP8B7.04			medium						medium	0	0
3659380	3662200	SPBP8B7.14c	SPBP8B7.15c	AT2112	very weak		very weak	Ori2113	23			very weak	0	0
3682320	3685440	erd2	SPBP8B7.23	AT2113	very weak		very weak	Ori2114	19			very weak	0	0
3701824	3705996	SPBC19F5.01c	SPBC19F5.02c							2139*	0	0
3720110	3724150	mcm7	suc22	AT2114	very weak		very weak	Ori2115	16	2140*	1	very weak	0	0
3752360	3758710	ykt6	SPBC31F10.03					Ori2116	17			medium	0	0
3763110	3765500	sar1	SPBC31F10.07	AT2115	medium	medium	medium	Ori2117	34	2141	1	medium	0	0
3776715	3779976	SPBC31F10.13c	SPBC31F10.14c							2142	0	very weak	0	0
3801980	3806540	SPBC21C3.02c	SPBC21C3.04c					Ori2118	16	2143	0	weak	0	0
3808340	3809080	SPBC21C3.05	SPBC21C3.06			strong	strong					strong	0	0
3814460	3820510	SPBC21C3.10c	rps1901					Ori2119	31	2144	1	medium	0	0
3826570	3832100	SPBC21C3.16c	SPBC21C3.19					Ori2120	16			strong	0	0
3837980	3844300	SPBC23E6.01c	SPBC23E6.02	AT2116	weak	weak	weak	Ori2121	24	2145	1	weak	0	0
3869640	3869640	SPBC23E6.10c	SPBC23E6.10c				very weak					very weak	0	0
3898700	3901010	SPBC1604.19c	SPBC1604.18c	AT2117	0							0
3901010	3902650	SPBC1604.18c	SPBC1604.17c	AT2118	very weak		very weak	Ori2122	5			very weak	0	0
3917040	3919600	SPBC1604.09c	imp1	AT2119	weak	weak	weak	Ori2123	32	2146	1	weak	0	0
3926539	3929314	SPBC1604.04	SPBC1604.03c							2147	1	very weak	0	0
3938130	3942820	SPBC1677.03c	thi2	AT2120	weak	weak	weak	Ori2124	35	2148	1	weak	0	0
3944560	3950200	sec9	cho2	AT2121	weak							weak	0	0
3963910	3963910	cox17	cox17			very weak						very weak	0	0
3975259	3976380	SPBC26H8.10	SPBC26H8.11c							2149*	0	0
3979528	3988302	SPBC26H8.12	SPBC32C12.02							2150*	0	0
3990090	3992880	ppk25	SPBC3B9.01	AT2122	very weak	very weak						very weak	1	0
3.99781e+06	4002640	SPBC3B9.04	rpa43				weak					weak	0	0
4017600	4022330	nup120	isa2	AT2123	weak	weak		Ori2125	23	2151	1	weak	0	0
4023170	4029530	vma7	bob1									medium	0	0
4030440	4032510	csn1	git11	AT2124	very weak		very weak	Ori2126	27			very weak	0	0
4032506	4040196	git11	SPBC215.06c							2152, 2153	0	0
4048270	4051430	SPBC215.09c	SPBC215.10				weak					weak	0	0
4068700	4068700	meu14	meu14			very weak	very weak					very weak	0	0
4106640	4114060	SPBC56F2.06	SPBC56F2.05c	AT2125	very weak	very weak	very weak			2154*	0	very weak	0	0
4128848	4134668	cnp3	abp2			very weak				2155	0	very weak	0	0
4138290	4144110	SPBC1861.04c	SPBC1861.05	AT2126+ars2-1	weak							weak	0	0
4145100	4147410	SPBC1861.06c	SPBC1861.08c			medium	medium	Ori2127	25			medium	0	0
4172730	4175370	SPBC14F5.07	med7	AT2127	0		0	Ori2128	10			0	0	0
4202860	4206970	alg6	SPBC342.02	AT2128	strong	strong	strong	Ori2129	16	2156	0	strong	0	0
4226600	4229598	SPBC16G5.07c	SPBC16G5.08					Ori2130	8	2157	1	weak	0	0
4236270	4240450	top3	rps3			very weak	very weak	Ori2131	26	2158*	1	very weak	0	0
4252690	4255660	erg24	SPBC1652.01				very weak			2159*	0	very weak	0	0
4293100	4297020	SPBC16A3.04	lyn1	AT2129	0		0	Ori2132	0	2160*	0	0
4344182	4.34683e+06	rpt1	qcr6	ars2-2	0					2161*	0	0
4360760	4364110	SPBC244.02c	sid4	AT2130	weak	weak	weak	Ori2133	18	2162	1	weak	0	0
4370910	4376060	SPBC1539.04	SPBC1539.07c				weak	Ori2134	12			weak	1	0
4407310	4414698	spf38	SPBC1289.14				very weak	Ori2135	1	2163*	0	very weak	0	0
4420140	4426391	SPBC1289.17	SPBC1289.15	AT2131	very weak	very weak	very weak			2164	0	very weak	0	0
4426391	4428637	SPBC1289.15	SPBC1289.16c							2165	0	0
4441840	4445120	SPNCRNA.117	SPBC8E4.02c	AT2132	very weak			Ori2136	0	2166	1	very weak	0	0
4450240	4455340	pho1	SPBP4G3.03	AT2133	weak		weak	Ori2137	0	2167	0	weak	0	0
4455339	4463205	SPBP4G3.03	SPBPB2B2.02							2168, 2169	0	weak	0	0
4468940	4471460	SPBPB2B2.05	SPBPB2B2.06c	AT2134	medium			Ori2138	2			medium	0	0
4491540	4494770	SPBPB2B2.13	SPBPB2B2.14c	AT2135	very weak							very weak	0	0
4506120	4508830	SPBPB2B2.19c	SPBPB2B2.20c	AT2136	weak							weak	0	0
4522010	4523040	SPBCPT2R1.06c	mRNA									strong	0	0
Chromosome 3
Start Position	End Position	Start Gene	End Gene	AT Number	AT Function	Feng et al. WT Function	Feng et al. cds1 Function	Heichinger et al. Number	Heichinger et al. Efficiency	Hayashi et al. PreRC Number	Hayashi et al., Activity	Mickle et al. Function	ChkMut>WT?	WT>ChkMut?
3479.5	3479.5	ars3001a	ars3001a	AT3001+rDNA	very weak							very weak	0	0
14349.5	14349.5	ars3001b	ars3001b	AT3001+rDNA	very weak							very weak	0	0
31330.5	44780	SPCP20C8.02c	nic1	AT3002	strong	strong	strong	Ori3001	37	3001	1	strong	0	0
48031.5	57333	SPCC757.03c	SPCC757.07c				medium	Ori3002	26			medium	0	0
65896.5	74950.5	SPCC757.09c	SPCC757.12					Ori3003	26			medium	0	0
74950.5	79146.5	SPCC757.12	SPCC757.13	AT3003	medium		medium	Ori3004	45	3002	1	medium	0	0
93882.5	95658	SPCC613.08	SPCC613.09			weak						weak	0	0
106841	110166	SPCC330.02	SPCC330.03c					Ori3005	25			0
118706	121296	SPCC330.06c	SPCC330.07c	AT3004+ars3003	strong			Ori3006	64			strong	0	0
121296	125512	SPCC330.07c	alg11	AT3005+ars3002	strong	strong	strong	Ori3007	50	3003	1	strong	0	0
146548	149504	srp72	hem15				very weak					very weak	0	0
181437	191410	SPCC1235.05c	SPCC1235.07					Ori3008	29	3004	1	medium	0	0
200670	201974	SPCC1235.11	mug146			medium	medium					medium	0	0
206028	213370	ght6	ght5	AT3006	0			Ori3009	52	3005	1	0
227295	233220	SPCC548.06c	ght1	AT3007	very weak			Ori3010	31	3006	1	very weak	0	0
238848	244566	SPCC1529.01	SPCC794.02			medium		Ori3011	14			medium	0	0
247149	249003	SPCC794.03	SPCC794.04c	AT3008	very weak		very weak					very weak	0	0
249003	254808	SPCC794.04c	Tf2-like Retrotransposon	AT3009	weak			Ori3012	13	3007	1	weak	0	0
275952	282238	mae2	SPCC553.11c					Ori3013	18	3008	1	medium	0	0
283728	288612	SPCC553.10	spb70	AT3010	medium		medium	Ori3014	46	3009	1	medium	0	0
295930	300756	SPCC553.06	cyp9			medium						medium	0	0
302729	306297	SPCC553.03	SPCC553.02							3010	1	weak	0	0
306297	312334	SPCC553.02	SPCC553.01c	AT3011	medium			Ori3015	14			medium	0	0
330032	336448	SPCC736.09c	SPCC736.11			strong	strong	Ori3016	33			strong	0	0
345386	349779	SPCC736.14	SPCC736.15							3011	1	0
368505	371460	SPCC594.07c	qcr9	AT3012	strong	strong	strong	Ori3017	43	3012	1	strong	0	0
395210	399470	SPCC1682.12c	SPCC1682.13	AT3013	medium	medium	medium	Ori3018	49	3013	1	medium	0	0
425202	428432	cap1	wtf8									medium	0	1
471075	475002	SPCC364.07	SPCC364.06	AT3014	strong	strong	strong	Ori3019	34			strong	0	0
503964	508696	SPCC970.06	mob2	AT3015	strong	strong		Ori3020	25	3014	1	strong	0	1
515392	522076	rad16	prp11	AT3016	strong		strong	Ori3021	62	3015	1	strong	0	0
524632	526470	cwf23	med31					Ori3022	18			strong	0	0
555707	560959	SPCC962.05	SPCC1672.01					Ori3023	7			medium	0	0
562656	566342	sap1	SPCC1672.03c	AT3017	medium			Ori3024	48	3016	1	medium	0	0
572122	578004	asp1	SPCC1672.07	AT3018	strong	strong	strong	Ori3025	52	3017	1	strong	0	0
598033	603762	SPCC1183.04c	ung1			medium						medium	0	0
603762	610986	ung1	SPCC1183.07					Ori3026	35	3018	1	medium	0	0
613522	616302	SPCC1183.09c	wtf10					Ori3027	5			medium	0	0
637774	637774	ccr4	ccr4									strong	0	0
641105	648840	taf72	cut1	AT3019	strong	strong	strong	Ori3028	38	3019	1	strong	0	0
664882	667792	pin1	SPCC16C4.04	AT3020	weak		weak	Ori3029	22	3020	1	weak	0	0
710006	724358	bfr1	wee1	AT3021	medium		medium	Ori3030	47	3021	1	medium	0	0
727554	730228	SPCC18B5.05c	erf1			medium						medium	0	0
757641	759417	SPCC1020.11c	oca2			medium						medium	0	0
759417	766681	oca2	SPCC1020.09	AT3022	weak		weak	Ori3031	30	3022	1	weak	0	0
818968	821986	ctr4	SPCC1393.11			strong	strong	Ori3032	53			strong	0	0
826211	829754	SPCC1393.13	SPCC2H8.02	AT3023	medium					3023	1	medium	0	0
845078	845078	SPCC63.05	SPCC63.05			strong						strong	0	0
846706	849269	SPCC63.06	SPCC63.07							3024	1	very weak	0	0
850600	855027	ppk36	SPCC63.10c	AT3024	strong		strong	Ori3033	64	3025	1	strong	0	0
902839	911054	cdc21	SPCC24B10.06				medium	Ori3034	23			medium	0	0
928814	931068	SPCC24B10.15	SPCC24B10.17			strong						strong	0	0
933386	938156	SPCC24B10.19c	SPCC24B10.20	AT3025	strong		strong	Ori3035	52	3026	1	strong	0	0
959958	973034	SPCC1795.13	SPCC1795.12c	AT3026	strong	strong	strong	Ori3036	45	3027, 3028	1	strong	0	1
983728	989106	SPCC1795.08c	SPCC1795.05c					Ori3037	49	3029	1	medium	0	0
1030580	1030580	SPCC825.04c	SPCC825.04c				very weak					very weak	0	0
1034810	1040440	SPCC1259.02c	rpa12	AT3027	very weak		very weak	Ori3038	2	3030*	0	very weak	0	0
1057520	1059220	SPCC1259.12c	ubc11					Ori3039	4			weak	0	0
1061450	1062230	chk1	meu27					Ori3040	26			strong	0	0
1062230	1073930	meu27	CEN-dh3a	AT3028	strong			Ori3041	26	3031	1	strong	0	0
1073930	1080570	CEN-dh3a	CEN-dh3b	AT3029	strong							strong	0	1
1080570	1092990	CEN-dh3b	CEN-imr3L	AT3030	strong							strong	0	0
1092990	1107800	CEN-imr3L	CEN-imr3R	AT3031-AT3033	strong							strong	0	0
1107800	1117400	CEN-imr3R	CEN-dh3c	AT3034-AT3035	strong							strong	0	0
1117400	1124160	CEN-dh3c	CEN-dh3d	AT3036	strong							strong	0	1
1124160	1130920	CEN-dh3d	CEN-dh3e	AT3037	strong							strong	0	1
1130920	1137680	CEN-dh3e	CEN-dh3f	AT3038	strong							strong	0	1
1137680	1144220	CEN-dh3f	SPCC4B3.18			strong	strong	Ori3042	23	3032	1	strong	0	0
1185510	1186940	SPCP25A2.03	SPCC550.01c			weak						weak	0	0
1193680	1195350	gpi2	nse1			strong	strong	Ori3043	40			strong	0	0
1250750	1255670	SPCC645.08c	SPCC645.09	AT3039	strong	strong	strong	Ori3044	56	3033	1	strong	0	0
1279250	1286690	SPCC23B6.04c	SPCC23B6.06				very weak					very weak	0	0
1322660	1325580	rpl3402	SPCC1322.16	AT3040	strong	strong	strong	Ori3045	52	3034	1	strong	0	0
1333910	1342380	SPCC132.04c	SPCC338.18	AT3041	strong	strong	strong	Ori3046	55			strong	0	0
1342378	1345365	SPCC338.18	SPCC338.17c							3035	1	strong	0	0
1369960	1382010	SPCC338.02	ags1	AT3042	strong	strong	strong	Ori3047	48	3036, 3037	1	strong	0	0
1390544	1394138	SPCC1281.05	SPCC1281.06c							3038	1	very weak	0	0
1394138	1398772	SPCC1281.06c	SPCC1281.07c							3039	1	very weak
1398772	1400960	SPCC1281.07c	SPCC1281.08				strong	Ori3048	43			strong	0	0
1400960	1400960	SPCC1281.08	SPCC1281.08			strong						strong	0	0
1410590	1412630	SPCC622.07	hta1	AT3043+	strong			Ori3049	57	3040	1	strong	0	0
1414850	1419450	SPCC622.10c	SPCC622.11	AT3044+	strong		strong	Ori3050	53	3041	1	strong	0	0
1440190	1444520	SPCC622.19	spt3			strong						strong	0	1
1447730	1451380	SPCC61.04c	SPCC61.05	AT3045	strong		strong	Ori3051	46	3042	1	strong	0	0
1471880	1471880	rik1	rik1			very weak						very weak	0	0
1507570	1513040	dcr1	SPCC584.11c	AT3046	medium	medium	medium	Ori3052	28	3043	1	medium	0	0
1522161	1525710	SPCC584.15c	SPCC584.16c							3044	1	very weak	0	0
1527960	1533380	SPCC584.01c	cuf2	AT3047	medium		medium	Ori3053	45	3045	1	medium	0	0
1553040	1559500	rsm1	ppk23				medium	Ori3054	43	3046	1	medium	0	0
1573210	1578440	ent1	SPCC162.06c				strong	Ori3055	42	3047	1	strong	0	0
1594510	1596280	SPCC13B11.02c	SPCC13B11.03c	AT3048	strong			Ori3056	53	3048	1	strong	0	0
1604930	1606780	SPCC777.04	gtr2			strong	strong					strong	0	0
1607850	1611650	SPCC777.06c	SPCC777.07	AT3049	medium			Ori3057	52	3049	1	medium	0	0
1612690	1614700	SPCC777.08c	arg1	AT3050	medium	medium						medium	0	0
1653310	1655290	SPCC663.10	SPCC663.11			medium		Ori3058	24			medium	0	0
1671346	1673140	SPCC417.02	SPCC417.03							3050	1	medium	0	0
1674460	1676802	SPCC417.04	SPCC417.05c							3051	1	medium	0	0
1678651	1681448	SPCC417.06c	SPCC417.07c							3052	1	strong	0	0
1681450	1689120	mto1	tef3	AT3051	strong		strong	Ori3059	49	3053	1	strong	0	0
1689120	1689120	tef3	SPCC417.09c	AT3052	medium	medium		Ori3060	49	3054	1	medium	0	0
1717810	1720480	SPCC191.08	gst1	AT3053+	medium			Ori3061	76	3055	1	medium	0	0
1722990	1726556	SPCC191.10	inv1			strong	strong			3056	1	strong	0	0
1726560	1730890	inv1	SPCC191.13	AT3054	strong			Ori3062	49	3057	1	strong	0	0
1732680	1732680	SPCC1450.03	SPCC1450.03									medium	0	0
1747800	1757760	SPCC1450.10c	SPCC1450.12			strong	strong	Ori3063	48	3058	1	strong	0	0
1764780	1764780	SPCC1450.16c	SPCC1450.16c									medium	0	0
1812536	1815762	SPCC285.09c	SPCC285.10c							3059	1	medium	0	0
1820370	1827480	SPCC285.13c	SPCC285.14	AT3055+oriC11	strong	strong	strong	Ori3064	42	3060	1	strong	0	0
1837380	1839930	SPCC285.18	nmt1	AT3056+nmt1	weak					3061	1	weak	0	0
1842090	1846360	gut2	SPCC1223.04c	AT3057+	strong		strong	Ori3065	52	3062	1	strong	0	0
1853110	1853110	tea1	tea1			medium						medium	0	0
1858635	1861918	SPCC1223.09	SPCC1223.10c							3063	1	very weak	0	0
1865420	1869680	ptc2	meu10	AT3058	very weak		very weak	Ori3066	27	3064	1	very weak	0	0
1877880	1881056	SPCC297.01	SPCC297.03							3065	1	0
1881060	1888590	ssp1	qcr7					Ori3067	9			0
1921862	1925294	SPCC74.09	SPCC74.01							3066	1	medium	0	0
1926910	1931130	SPCC74.02c	ssp2	AT3059	strong	strong	strong	Ori3068	46	3067	1	strong	0	0
1931129	1939137	ssp2	SPCC74.04							3068	1	strong	0	0
1967090	1970890	SPCC18.06c	rpc53			strong	strong	Ori3069	38	3069	1	strong	1	0
1973940	1976700	SPCC18.09c	SPCC18.11c					Ori3070	21			medium	0	0
2019860	2027720	SPCC1906.03	SPCC1906.05					Ori3071	23			strong	0	0
2034190	2037180	SPCC1739.04c	set5	AT3060	strong	strong	strong	Ori3072	48	3070	1	strong	0	0
2037184	2039172	set5	SPCC1739.06c							3071	1	strong	0	0
2042383	2044426	SPCC1739.07	SPCC1739.08c							3072	1	medium	0	0
2044426	2047957	SPCC1739.08c	SPCC1739.09c							3073	1	medium	0	0
2063483	2066342	npp106	wtf21			strong	strong			3074	1	strong	0	0
2066342	2071790	wtf21	SPCPB1C11.01					Ori3073	25	3075	1	medium	0	0
2071790	2074778	SPCPB1C11.01	SPCPB1C11.02							3076	1	weak	0	0
2074778	2079376	SPCPB1C11.02	SPCPB1C11.03							3077	0	weak	0	0
2101140	2102480	rpl15	SPCC576.12c	AT3061	weak							weak	0	0
2105590	2110380	ksg1	wtf22	AT3062	strong	strong	strong	Ori3074	28	3078	1	strong	0	0
2116690	2118990	SPCC576.18c	pku70	AT3063	very weak	very weak		Ori3075	32			very weak	0	0
2139670	2141770	SPCC126.12	SPCC126.13c			medium	medium	Ori3076	24			medium	0	0
2147820	2147820	SPCC1620.02	SPCC1620.02									strong	0	0
2200410	2203040	SPCC830.09c	SPCC830.10	AT3064	strong	strong	strong	Ori3077	54	3079	1	strong	0	0
2206250	2209060	SPCC1919.01	SPCC1919.03c			medium						medium	0	0
2217210	2222850	SPCC1919.05	SPCC1919.07					Ori3078	11			very weak	0	0
2250576	2264008	SPCC1840.02c	SPCC1840.03							3080	1	very weak	0	0
2275690	2279040	SPCC1840.09	lsm8	AT3065	medium	medium	medium	Ori3079	32	3081	1	medium	0	0
2298750	2302090	alr1	SPCC965.09				very weak	Ori3080	23	3082	1	very weak	0	0
2307990	2314640	SPCC965.12	SPCC965.13	AT3066	0					3083*	0	0
2334150	2341530	SPCC1494.06c	SPCC1494.07			medium	medium	Ori3081	24			medium	0	0
2360480	2366790	SPCC70.05c	SPCC70.06	AT3067	medium		medium	Ori3082	27			medium	0	0
2379650	2384960	SPCC1827.03c	SPCC1827.04	AT3068	strong	strong	strong	Ori3083	49	3084	1	strong	0	0
2420470	2422170	misc RNA	SPCC569.06				medium					medium	0	0
2426650	2428310	SPCC569.05c	SPCC569.04	AT3069	strong			Ori3084	24			strong	0	1
2428310	2431460	SPCC569.04	SPCC569.03	AT3070	strong							strong	0	0
2433700	2436040	SPCC569.02c	SPCC569.01c					Ori3085	39			strong	0	0
2450690	2450690	ars3001c	ars3001c	AT3001+rDNA	very weak							very weak	0	0
