# Supplementary material for: Checkpoint independence of most DNA replication origins in fission yeast
Source: BMC Mol Biol. 2007 Dec 19;8:112. doi: 10.1186/1471-2199-8-112 (PMC2235891; doi:10.1186/1471-2199-8-112)
Supplement: Additional file 8 — Distributions on chromosomes of putative origins of various classifications. This table summarizes some of the results from Additional File 7. The columns show the numbers and percentages for various classifications of origins in the individual chromosomes and in the whole genome. The various types and classifications of origins are listed along the left side of the table. The bottom two rows were obtained by summing the "1" entries in the rightmost two columns of Additional File 7. [file 1471-2199-8-112-S8.xls]

## Sheet: Additional File 8
	Chr1: Number	Chr1: %	Chr2: Number	Chr2: %	Chr3: Number	Chr3: %	Genome: Number	Genome: %
Segurado - AT Islands
Strong	39	23.2143	22	15.8273	39	56.5217	100	26.5957
Medium	45	26.7857	36	25.8993	15	21.7391	96	25.5319
Weak	27	16.0714	25	17.9856	5	7.24638	57	15.1596
Very Weak	29	17.2619	29	20.8633	8	11.5942	66	17.5532
Ambiguous	4	2.38095	9	6.47482	0	0	13	3.45745
Below Limit	24	14.2857	18	12.9496	2	2.89855	44	11.7021
Total	168	100	139	100	69	100	376	100
Total Functional	140	83.3333	112	80.5755	67	97.1014	319	84.8404
Feng - WT Origins
Strong	27	25	22	26.506	31	60.7843	80	33.0579
Medium	40	37.037	23	27.7108	16	31.3725	79	32.6446
Weak	11	10.1852	12	14.4578	2	3.92157	25	10.3306
Very Weak	21	19.4444	20	24.0964	2	3.92157	43	17.7686
Ambiguous	2	1.85185	0	0	0	0	2	0.826446
Below Limit	7	6.48148	6	7.22892	0	0	13	5.3719
Total	108	100	83	100	51	100	242	100
Total Functional	99	91.6667	77	92.7711	51	100	227	93.8017
Feng - cds1 Origins
Strong	31	20.9459	24	21.2389	35	59.322	90	28.125
Medium	48	32.4324	28	24.7788	15	25.4237	91	28.4375
Weak	24	16.2162	23	20.354	2	3.38983	49	15.3125
Very Weak	28	18.9189	29	25.6637	7	11.8644	64	20
Ambiguous	1	0.675676	0	0	0	0	1	0.3125
Below Limit	16	10.8108	9	7.9646	0	0	25	7.8125
Total	148	100	113	100	59	100	320	100
Total Functional	131	88.5135	104	92.0354	59	100	294	91.875
Heichinger - Origins
Strong	40	22.4719	34	24.4604	44	50	118	29.1358
Medium	60	33.7079	45	32.3741	29	32.9545	134	33.0864
Weak	36	20.2247	29	20.8633	6	6.81818	71	17.5309
Very Weak	25	14.0449	21	15.1079	6	6.81818	52	12.8395
Ambiguous	1	0.561798	2	1.43885	0	0	3	0.740741
Below Limit	16	8.98876	8	5.7554	3	3.40909	27	6.66667
Total	178	100	139	100	88	100	405	100
Total Functional	161	90.4494	129	92.8058	85	96.5909	375	92.5926
Hayashi - preRCs
Strong	33	14.3478	33	20.625	37	45.122	103	21.822
Medium	47	20.4348	34	21.25	24	29.2683	105	22.2458
Weak	33	14.3478	27	16.875	7	8.53659	67	14.1949
Very Weak	74	32.1739	33	20.625	10	12.1951	117	24.7881
Ambiguous	4	1.73913	7	4.375	0	0	11	2.33051
Below Limit	39	16.9565	26	16.25	4	4.87805	69	14.6186
Total	230	100	160	100	82	100	472	100
Total Functional	187	81.3043	127	79.375	78	95.122	392	83.0508
Mickle - Additional Origins
Strong	2	28.5714	2	20	2	40	6	27.2727
Medium	3	42.8571	5	50	3	60	11	50
Weak	2	28.5714	2	20	0	0	4	18.1818
Very Weak	0	0	1	10	0	0	1	4.54545
Ambiguous	0	0	0	0	0	0	0	0
Below Limit	0	0	0	0	0	0	0	0
Total	7	100	10	100	5	100	22	100
Total Evaluated Origins
Strong	49	14.2442	49	17.0732	64	42.953	162	20.7692
Medium	85	24.7093	69	24.0418	48	32.2148	202	25.8974
Weak	66	19.186	54	18.8153	11	7.38255	131	16.7949
Very Weak	77	22.3837	65	22.6481	20	13.4228	162	20.7692
Ambiguous	6	1.74419	9	3.13589	0	0	15	1.92308
Below Limit	61	17.7326	41	14.2857	6	4.02685	108	13.8462
Total	344	100	287	100	149	100	780	100
Total Functional	277	80.5233	237	82.5784	143	95.9732	657	84.2308
Checkpoint Effects
ChkMut>WT	11	3.97112	9	3.79747	1	0.699301	21	3.19635
WT>ChkMut	14	5.05415	13	5.48523	9	6.29371	36	5.47945
