# Supplementary material for: Checkpoint independence of most DNA replication origins in fission yeast
Source: BMC Mol Biol. 2007 Dec 19;8:112. doi: 10.1186/1471-2199-8-112 (PMC2235891; doi:10.1186/1471-2199-8-112)
Supplement: Additional file 9 — Overlaps between various definitions of origins. This table is similar to Additional File 8. However, the values shown are the numbers and percentages of published origins that were identified by two or more independent sets of criteria. For example, the uppermost set of values, under the heading "Overlap between Segurado-AT-Islands and Feng-WT-Oris", consists of the numbers and percentages of putative origins that were identified both as AT islands [20] and as origins in wild-type cells, on the basis of generation of single-stranded regions in HU-blocked cells [34]. [file 1471-2199-8-112-S9.xls]

## Sheet: Additional File 9
	Chr1: Number	Chr1: Percent	Chr2: Number	Chr2: Percent	Chr3: Number	Chr3: Percent	Genome: Number	Genome: Percent
Overlap between Segurado-AT-Islands and Feng-WT-Oris
Strong	23	37.7049	10	24.3902	18	75	51	40.4762
Medium	24	39.3443	13	31.7073	5	20.8333	42	33.3333
Weak	5	8.19672	9	21.9512	0	0	14	11.1111
Very Weak	6	9.83607	6	14.6341	1	4.16667	13	10.3175
Ambiguous	1	1.63934	0	0	0	0	1	0.793651
Below Limit	2	3.27869	3	7.31707	0	0	5	3.96825
Total	61	100	41	100	24	100	126	100
Overlap between Segurado-AT-Islands and Feng-cds1-Oris
Strong	29	28.7129	18	26.087	24	64.8649	71	34.2995
Medium	34	33.6634	20	28.9855	8	21.6216	62	29.9517
Weak	11	10.8911	11	15.942	2	5.40541	24	11.5942
Very Weak	16	15.8416	15	21.7391	3	8.10811	34	16.4251
Ambiguous	1	0.990099	0	0	0	0	1	0.483092
Below Limit	10	9.90099	5	7.24638	0	0	15	7.24638
Total	101	100	69	100	37	100	207	100
Overlap between Segurado-AT-Islands and Heichinger-Oris
Strong	36	32.4324	18	23.6842	31	59.6154	85	35.5649
Medium	35	31.5315	27	35.5263	13	25	75	31.3808
Weak	19	17.1171	15	19.7368	3	5.76923	37	15.4812
Very Weak	13	11.7117	11	14.4737	4	7.69231	28	11.7155
Ambiguous	1	0.900901	2	2.63158	0	0	3	1.25523
Below Limit	7	6.30631	3	3.94737	1	1.92308	11	4.60251
Total	111	100	76	100	52	100	239	100
Overlap between Segurado-AT-Islands and Hayashi-PreRCs
Strong	29	24.5763	18	19.7802	27	56.25	74	28.7938
Medium	34	28.8136	23	25.2747	12	25	69	26.8482
Weak	14	11.8644	19	20.8791	4	8.33333	37	14.3969
Very Weak	25	21.1864	14	15.3846	3	6.25	42	16.3424
Ambiguous	3	2.54237	7	7.69231	0	0	10	3.89105
Below Limit	13	11.0169	10	10.989	2	4.16667	25	9.72763
Total	118	100	91	100	48	100	257	100
Overlap between Feng-WT-Oris and Feng-cds1-Oris
Strong	23	31.5068	16	28.0702	26	81.25	65	40.1235
Medium	28	38.3562	16	28.0702	6	18.75	50	30.8642
Weak	9	12.3288	9	15.7895	0	0	18	11.1111
Very Weak	9	12.3288	13	22.807	0	0	22	13.5802
Ambiguous	1	1.36986	0	0	0	0	1	0.617284
Below Limit	3	4.10959	3	5.26316	0	0	6	3.7037
Total	73	100	57	100	32	100	162	100
Overlap between Feng-WT-Oris and Heichinger-Oris
Strong	23	33.3333	17	36.1702	26	74.2857	66	43.7086
Medium	29	42.029	16	34.0426	9	25.7143	54	35.7616
Weak	8	11.5942	8	17.0213	0	0	16	10.596
Very Weak	8	11.5942	5	10.6383	0	0	13	8.60927
Ambiguous	1	1.44928	0	0	0	0	1	0.662252
Below Limit	0	0	1	2.12766	0	0	1	0.662252
Total	69	100	47	100	35	100	151	100
Overlap between Feng-WT-Oris and Hayashi-PreRCs
Strong	22	37.931	22	33.8462	21	84	65	43.9189
Medium	22	37.931	21	32.3077	4	16	47	31.7568
Weak	4	6.89655	9	13.8462	0	0	13	8.78378
Very Weak	8	13.7931	9	13.8462	0	0	17	11.4865
Ambiguous	0	0	1	1.53846	0	0	1	0.675676
Below Limit	2	3.44828	3	4.61538	0	0	5	3.37838
Total	58	100	65	100	25	100	148	100
Overlap between Feng-cds1-Oris and Heichinger-Oris
Strong	30	27.027	20	28.5714	33	64.7059	83	35.7759
Medium	44	39.6396	23	32.8571	13	25.4902	80	34.4828
Weak	18	16.2162	11	15.7143	2	3.92157	31	13.3621
Very Weak	11	9.90991	13	18.5714	3	5.88235	27	11.6379
Ambiguous	1	0.900901	0	0	0	0	1	0.431034
Below Limit	7	6.30631	3	4.28571	0	0	10	4.31034
Total	111	100	70	100	51	100	232	100
Overlap between Feng-cds1-Oris and Hayashi-PreRCs
Strong	25	25.2525	18	27.2727	27	67.5	70	34.1463
Medium	32	32.3232	19	28.7879	8	20	59	28.7805
Weak	12	12.1212	12	18.1818	2	5	26	12.6829
Very Weak	20	20.202	15	22.7273	3	7.5	38	18.5366
Ambiguous	1	1.0101	0	0	0	0	1	0.487805
Below Limit	9	9.09091	2	3.0303	0	0	11	5.36585
Total	99	100	66	100	40	100	205	100
Overlap between Heichinger-Oris and Hayashi-PreRCs
Strong	28	27.451	22	27.8481	31	55.3571	81	34.1772
Medium	36	35.2941	27	34.1772	17	30.3571	80	33.7553
Weak	15	14.7059	18	22.7848	3	5.35714	36	15.1899
Very Weak	14	13.7255	8	10.1266	4	7.14286	26	10.9705
Ambiguous	1	0.980392	1	1.26582	0	0	2	0.843882
Below Limit	8	7.84314	3	3.79747	1	1.78571	12	5.06329
Total	102	100	79	100	56	100	237	100
Overlap between all four: Segurado AT-islands, Feng-WT-Oris, Feng-cds1-Oris and Hayashi-PreRCs
Strong	18	45	6	37.5	14	82.3529	38	52.0548
Medium	15	37.5	7	43.75	3	17.6471	25	34.2466
Weak	4	10	1	6.25	0	0	5	6.84932
Very Weak	3	7.5	2	12.5	0	0	5	6.84932
Ambiguous	0	0	0	0	0	0	0	0
Below Limit	0	0	0	0	0	0	0	0
Total	40	100	16	100	17	100	73	100
