# Supplementary material for: Checkpoint independence of most DNA replication origins in fission yeast
Source: BMC Mol Biol. 2007 Dec 19;8:112. doi: 10.1186/1471-2199-8-112 (PMC2235891; doi:10.1186/1471-2199-8-112)
Supplement: Additional file 10 — Comparison of evaluations of origin function by microarray and by 2D gel analysis. This table lists the putative origins that have been evaluated both by 2D gel analysis and by microarray analysis. For each such origin, the start and end positions, the start and end genes, the AT number, and our functional classification are shown, as in Additional File 7. The "2D gel bubble arcs" column indicates whether the 2D gel test revealed bubble arcs in a restriction fragment centered on the origin (Yes) or not (No). The "Comment" column specifies whether the indicated origin is discussed in the main text or in an additional file. The "Reference" column indicates the publication describing the 2D gel evaluation of the indicated potential origin: (a) Segurado M, de Luis A, Antequera F (2003) EMBO reports 4: 1048–1053. (b) Segurado M, Gomez M, Antequera F (2002) Mol Cell 10: 907–916. (c) Gomez M, Antequera F (1999) EMBO J 18: 5683–5690. (d) Okuno Y, Okazaki T, Masukata H (1997) Nucleic Acids Res 25: 530–536. (e) Kim SM, Huberman JA (2001) EMBO J 20: 6115–6126. (f) Sanchez JA, Kim SM, Huberman JA (1998) Exp Cell Res 238: 220–230. (g) Dubey DD, Zhu J, Carlson DL, Sharma K, Huberman JA (1994) EMBO J 13: 3638–3647. (h) Sunita Ramanathan and Joel A. Huberman, unpublished results. (i) Dubey DD, Srivastava VK, Pratihar AS, Yadava MP (2007) Submitted for publication (personal communication from DD Dubey). [file 1471-2199-8-112-S10.xls]

## Sheet: Additional File 10
Start Position	End Position	Start Gene	End Gene	AT or Ori Number	Mickle et al. Classification	2D gel bubble arcs	Comment	Reference
Chromosome 1
112209	114006	SPAC11D3.03c	SPAC11D3.04c	AT1015+	weak	Yes		a
301198	304550	tup11	SPAC18B11.09c	AT1022-	0	No		a
325664	328495	SPAC12G12.12	SPAC12G12.11c	AT1024+	weak	Yes		a
706822	718108	rdh54	SPAC1296.05c	AT1033+ori12	medium	Yes		b
1025540	1030460	fap2	SPAC139.05	AT1041+	medium	Yes		a
1095800	1097990	hus5	SPAC30D11.12	AT1044+ars1	strong	Yes		c
1148620	1150990	SPAC56F8.12	SPAC56F8.13	AT1045+ori1324(L)	very weak	Yes	See text	This paper
1247560	1256790	cut6	SPAC56E4.05	AT1048	strong	Yes		h
2220620	2230490	SPAC18G6.05c	SPAC18G6.06	AT1070+ori18	medium	Yes		b
2438120	2441280	SPAC6B12.14c	cpc2	AT1080+rip1	medium	Yes		c
3054950	3064070	bgs2	SPAC24C9.08	AT1098+ars766	medium	Yes		b
3244520	3248160	nop9	SPAC6G9.03c	AT1102+oric10	strong	Yes		c
3497610	3503770	rps502	SPAC16E8.01	AT1109+oric27	very weak	Yes		c
3951650	3956920	SPAC2F3.14c	lsk1	AT1128	strong	Yes		h
4071120	4074730	SPAC19G12.13c	its3	AT1131+ori19	strong	Yes		b
4253570	4256090	pcr1	ppr1	AT1135+pcr1	strong	Yes		c
5024390	5026500	SPAC22E12.03c	ccs1	AT1152+ori22	strong	Yes		b
5044910	5047970	rpl2403	sck2	AT1153+	medium	Yes		a
5233120	5235610	mek1	SPAC14C4.04	AT1156-	medium	No	See Fig. S4	a
Chromosome 2
22816	25265.5	SPBC1348.08c	SPBC1348.09	AT1002+	weak	Yes		a
31591	31591			AT1003+	?	Yes		a
446642	450040	pho4	SPBC428.04	AT2022+	strong	Yes		a
602618	604826	rpl803	rps1701	AT2026+	weak	Yes		a
1251520	1256880	rpc1	SPBC651.09c	AT2041+	strong	Yes		a
1276310	1279810	mad1	ptp4	AT2044+oriC7	strong	Yes		a
1545160	1549690	SPBC83.18c	atf1	AT2049+ars2004	medium	Yes		d
1605970	1644600	CEN-dg2a	CEN-dg2b	AT2055+	?	Yes		a
2103790	2107820	nif1	sui1	AT2067+	0	Yes	See text	a
2116510	2120490	matmc_2	SPBC23G7.10c	AT2068+ars756/ori75	strong	Yes		b
2184460	2190480	csx2	tif213	AT2072+	medium	Yes		a
2580450	2584420	SPBC2G5.02c	SPBC2G5.03	AT2080+	weak	Yes		a
2791100	2794600	gpx1	tug1	AT2086+tug1	strong	Yes		c
2800020	2802840	duo1	rum1	AT2087+rum1	weak	Yes		c
3153350	3155500	SPBC405.06	rpl3602	AT2096+	very weak	Yes		a
3333930	3335780	SPBC17D1.03c	SPBC17D1.04	AT2101+ori1	medium	Yes		i
3342830	3346970	SPBC17D1.07c	SPBC17D1.08	ori2	very weak	Yes		i
3355220	3360100	SPBC11C11.04c	SPBC11C11.05	ori3	very weak	Yes		i
3361380	3363940	SPBC11C11.06c	SPBC11C11.07	AT2102+ori4	very weak	Yes		i
3371880	3376410	SPBC3B8.11	SPBC3B8.10c	ori5	?	Yes		i
3379800	3384460	SPBC3B8.08	SPBC3B8.07c	AT2103-ars727	very weak	No	See Fig. S4	e, i
3396620	3400300	SPBC3B8.02	SPBC3B8.01c	ori6	0	Yes		i
4138290	4144110	SPBC1861.04c	SPBC1861.05	AT2126+ars2-1	weak	Yes		e
4344180	4346830	rpt1	qcr6	ars2-2	0	No	See Fig. S5	e
4522010	4525390	SPBCPT2R1.06c	SPBCPT2R1.07c	Subtelomeric	strong	No	See text	This paper
Telomere-associated sequences (TAS) are at the ends of chromosomes 1 and 2				TAS	0	No	See Fig. S5	e
Chromosome 3
3479.5	3479.5	ars3001a	ars3001a	AT3001+rDNA	very weak	Yes		f
118706	121296	SPCC330.06c	SPCC330.07c	AT3004+ars3003	strong	Yes		g
121296	125512	SPCC330.07c	alg11	AT3005+ars3002	strong	Yes		g
1410590	1412630	SPCC622.07	hta1	AT3043+	strong	Yes		a
1414850	1419450	SPCC622.10c	SPCC622.11	AT3044+	strong	Yes		a
1717810	1720480	SPCC191.08	gst1	AT3053+	medium	Yes		a
1820370	1827480	SPCC285.13c	SPCC285.14	AT3055+oriC11	strong	Yes		c
1837380	1839930	SPCC285.18	nmt1	AT3056+nmt1	weak	Yes		c
1842090	1846360	gut2	SPCC1223.04c	AT3057+	strong	Yes		a
